# Supplementary material for: Deficiency of WTAP in hepatocytes induces lipoatrophy and non-alcoholic steatohepatitis (NASH)
Source: Nat Commun. 2022 Aug 4;13:4549. doi: 10.1038/s41467-022-32163-w (PMC9352699; doi:10.1038/s41467-022-32163-w)
Supplement: Supplementary file 4 — Supplementary Data 1 [file 41467_2022_32163_MOESM4_ESM.xlsx]

## Sheet: HKOvsff_A3SS_significant
GeneID	geneSymbol	chr	strand	longExonStart_0base	longExonEnd	shortES	shortEE	flankingES	flankingEE	IJC_SAMPLE_1	SJC_SAMPLE_1	IJC_SAMPLE_2	SJC_SAMPLE_2	IncFormLen	SkipFormLen	PValue	FDR	IncLevel1	IncLevel2	IncLevelDifference
ENSMUSG00000023826	Prkn	17	+	11303589	11303711	11303592	11303711	11237461	11237702	5,2,1	0,0,0	0,0,0	3,3,3	152	149	8.77076e-15	2.58124e-11	1.0,1.0,1.0	0.0,0.0,0.0	1
ENSMUSG00000063889	Crem	18	-	3266355	3268129	3266355	3267732	3273421	3273578	154215185	25,49,13	215216225	10,9,4	546	149	0.000169018	0.0292599	0.627,0.545,0.795	0.854,0.868,0.939	-0.231
ENSMUSG00000001415	Smg5	3	+	88349110	88349267	88349141	88349267	88347517	88347596	5,8,25	37,49,49	2,1,1	52,39,87	180	149	4.501e-05	0.0124062	0.101,0.119,0.297	0.031,0.021,0.009	0.152
ENSMUSG00000022587	Ly6e	15	+	74955482	74955717	74955566	74955717	74955050	74955335	17,8,12	4,2,12	1,1,2	0,0,0	233	149	8.19716e-07	0.000804142	0.731,0.719,0.39	1.0,1.0,1.0	-0.387
ENSMUSG00000003068	Stk11	10	+	80126032	80126369	80126232	80126369	80125478	80125568	434537430	18,62,49	311265233	11,5,0	349	149	0.000118112	0.0217252	0.911,0.787,0.789	0.923,0.958,1.0	-0.131
ENSMUSG00000001763	Tspan33	6	+	29710586	29710714	29710589	29710714	29709940	29709998	5,3,3	0,1,0	8,18,14	12,5,4	152	149	9.71998e-05	0.0204328	1.0,0.746,1.0	0.395,0.779,0.774	0.266
ENSMUSG00000038524	Fchsd1	18	-	37967759	37967901	37967759	37967895	37968213	37968281	0,0,0	11,12,1	0,1,3	1,0,0	155	149	0.00010527	0.020654	0.0,0.0,0.0	0.0,1.0,1.0	-0.667
ENSMUSG00000030774	Pak1	7	+	97854435	97854649	97854438	97854649	97842934	97843141	28,19,20	3,9,6	4,3,3	0,1,0	152	149	0.000306135	0.0474187	0.901,0.674,0.766	1.0,0.746,1.0	-0.135
ENSMUSG00000035545	Leng8	7	+	4143258	4143697	4143418	4143697	4142833	4143037	26,38,45	66,39,45	13,19,6	64,98,59	309	149	5.01235e-05	0.0124062	0.16,0.32,0.325	0.089,0.085,0.047	0.195
ENSMUSG00000054263	Lifr	15	+	7185066	7185733	7185565	7185733	7184716	7184818	264292244	27,14,37	747719720	18,17,15	648	149	6.87907e-05	0.0155732	0.692,0.827,0.603	0.905,0.907,0.917	-0.202
ENSMUSG00000020476	Dbnl	11	+	5797274	5797335	5797283	5797335	5797023	5797175	22,27,40	49,47,48	3,3,2	33,16,30	158	149	2.90928e-06	0.0021405	0.297,0.351,0.44	0.079,0.15,0.059	0.267
ENSMUSG00000041147	Brca2	5	+	150568913	150569746	150568938	150569746	150567606	150567768	1,0,0	7,7,11	2,4,0	0,0,1	174	149	1.72725e-05	0.00776746	0.109,0.0,0.0	1.0,1.0,0.0	-0.63
ENSMUSG00000028864	Hgf	5	+	16572491	16572634	16572506	16572634	16566746	16566861	51,22,33	23,11,11	7,1,7	0,0,0	164	149	5.95683e-08	8.76548e-05	0.668,0.645,0.732	1.0,1.0,1.0	-0.318
ENSMUSG00000043467	Zbtb37	1	-	161031804	161032764	161031804	161032761	161034087	161034284	21,15,1	10,26,10	0,1,0	4,2,10	152	149	3.03135e-05	0.00991251	0.673,0.361,0.089	0.0,0.329,0.0	0.265
ENSMUSG00000030177	Ccdc77	6	-	120350206	120350444	120350206	120350390	120354000	120354054	1,0,1	2,7,0	3,3,1	0,0,0	203	149	2.11144e-05	0.00776746	0.268,0.0,1.0	1.0,1.0,1.0	-0.577
ENSMUSG00000039936	Pik3cd	4	-	149654022	149654138	149654022	149654135	149654224	149654403	11,5,2	14,12,6	1,0,0	4,15,4	152	149	9.34264e-06	0.00549908	0.435,0.29,0.246	0.197,0.0,0.0	0.258
ENSMUSG00000026153	Fam135a	1	-	24028199	24030528	24028199	24029940	24030741	24030896	83,96,78	15,12,7	28,46,22	18,18,15	737	149	1.95173e-05	0.00776746	0.528,0.618,0.693	0.239,0.341,0.229	0.343
ENSMUSG00000062593	Gm49339	10	+	51495536	51496059	51495993	51496059	51494792	51494893	94,56,96	2,4,12	25,21,58	0,0,0	606	149	0.000179332	0.0293208	0.92,0.775,0.663	1.0,1.0,1.0	-0.214
ENSMUSG00000025586	Cpeb1	7	-	81372011	81372203	81372011	81372200	81436202	81436377	8,6,1	8,12,7	0,0,1	2,7,9	152	149	5.0586e-05	0.0124062	0.495,0.329,0.123	0.0,0.0,0.098	0.283

## Sheet: HKOvsff_A5SS_significant
GeneID	geneSymbol	chr	strand	longExonStart_0base	longExonEnd	shortES	shortEE	flankingES	flankingEE	IJC_SAMPLE_1	SJC_SAMPLE_1	IJC_SAMPLE_2	SJC_SAMPLE_2	IncFormLen	SkipFormLen	PValue	FDR	IncLevel1	IncLevel2	IncLevelDifference
ENSMUSG00000085396	Firre	X	-	50580580	50580949	50580812	50580949	50577870	50578024	122,57,79	20,11,19	82,127,69	8,2,1	381	149	4.61e-05	0.00527956	0.705,0.67,0.619	0.8,0.961,0.964	-0.244
ENSMUSG00000036672	Cenpt	8	-	105846164	105846391	105846315	105846391	105845259	105845436	7,5,18	14,15,20	6,4,7	2,0,0	300	149	2.86e-06	0.000980329	0.199,0.142,0.309	0.598,1.0,1.0	-0.649
ENSMUSG00000030990	Pgap2	7	+	102235661	102235872	102235661	102235759	102236093	102236346	3,22,12	11,11,24	10,7,2	1,0,0	262	149	2.88e-08	1.24e-05	0.134,0.532,0.221	0.85,1.0,1.0	-0.654
ENSMUSG00000021611	Tert	13	+	73628147	73628674	73628147	73628481	73634151	73634347	31,29,35	17,16,19	9,9,7	2,0,0	342	149	2.94e-05	0.00419949	0.443,0.441,0.445	0.662,1.0,1.0	-0.444
ENSMUSG00000053477	Tcf4	18	+	69677966	69678129	69677966	69678117	69681568	69681798	14,13,0	6,1,23	8,1,6	0,0,0	161	149	0.000711041	0.0488059	0.683,0.923,0.0	1.0,1.0,1.0	-0.465
ENSMUSG00000034771	Tle2	10	+	81586212	81586373	81586212	81586337	81586854	81586928	2,1,2	3,2,1	2,7,3	1,0,0	185	149	0.0004397	0.033277	0.349,0.287,0.617	0.617,1.0,1.0	-0.455
ENSMUSG00000035168	Tanc1	2	+	59790775	59790898	59790775	59790877	59791598	59791880	5,4,5	8,18,8	0,0,0	3,5,2	170	149	0.000223072	0.01874	0.354,0.163,0.354	0.0,0.0,0.0	0.29
ENSMUSG00000036180	Gatad2a	8	-	69912901	69913224	69912922	69913224	69911676	69911869	0,0,2	1,2,9	2,2,3	0,10,0	170	149	0.00044602	0.033277	0.0,0.0,0.163	1.0,0.149,1.0	-0.662
ENSMUSG00000037363	Letm2	8	-	25597119	25597513	25597274	25597513	25596361	25596445	3,3,1	1,3,2	1,11,1	0,0,0	304	149	9.14e-05	0.00922444	0.595,0.329,0.197	1.0,1.0,1.0	-0.626
ENSMUSG00000032407	U2surp	9	-	95491264	95491300	95491267	95491300	95491090	95491173	31,28,37	36,36,30	4,8,8	23,24,32	152	149	9.03e-05	0.00922444	0.458,0.433,0.547	0.146,0.246,0.197	0.283
ENSMUSG00000042726	Trafd1	5	-	121373137	121373474	121373338	121373474	121372602	121372675	303348252	30,44,19	332248387	0,1,0	350	149	0	0	0.811,0.771,0.85	1.0,0.991,1.0	-0.186
ENSMUSG00000042726	Trafd1	5	-	121373149	121373474	121373338	121373474	121372602	121372675	240277214	30,44,19	242185326	0,1,0	338	149	0	0	0.779,0.735,0.832	1.0,0.988,1.0	-0.214
ENSMUSG00000035851	Ythdc1	5	+	86827954	86829479	86827954	86828121	86830553	86830636	151105136	63,57,65	161165227	32,23,44	1507	149	2.1e-05	0.0036086	0.192,0.154,0.171	0.332,0.415,0.338	-0.189
ENSMUSG00000028797	Tmem234	4	+	129600982	129601243	129600982	129601134	129607086	129607179	62,71,66	21,24,17	71,84,60	0,12,3	258	149	2.62e-05	0.00408419	0.63,0.631,0.692	1.0,0.802,0.92	-0.256
ENSMUSG00000057335	Cep170	1	-	176769232	176769870	176769712	176769870	176761350	176761500	43,14,12	7,4,4	5,11,17	0,1,0	629	149	1.37e-05	0.00262164	0.593,0.453,0.415	1.0,0.723,1.0	-0.421
ENSMUSG00000022359	Wdyhv1	15	+	58148333	58148441	58148333	58148433	58150605	58150656	0,0,1	21,21,22	10,11,1	18,10,13	157	149	3.96e-05	0.00513383	0.0,0.0,0.041	0.345,0.511,0.068	-0.294
ENSMUSG00000023286	Ube2j2	4	+	155943830	155944150	155943830	155944013	155949006	155949137	147232123	40,41,40	134,180,84	23,6,3	286	149	0.000616726	0.0440959	0.657,0.747,0.616	0.752,0.94,0.936	-0.203
ENSMUSG00000030811	Fbxl19	7	+	127750864	127751026	127750864	127750897	127752009	127752521	22,23,30	6,4,6	12,19,23	0,2,0	278	149	0.000229336	0.01874	0.663,0.755,0.728	1.0,0.836,1.0	-0.23
ENSMUSG00000030811	Fbxl19	7	+	127750864	127751028	127750864	127750897	127752009	127752521	4,18,2	6,4,6	11,6,9	0,2,0	280	149	4.19e-05	0.00513383	0.262,0.705,0.151	1.0,0.615,1.0	-0.499
ENSMUSG00000028059	Arhgef2	3	+	88632275	88632339	88632275	88632333	88632912	88633042	79,78,116	21,46,31	3,2,6	0,0,0	155	149	3.52e-06	0.000991391	0.783,0.62,0.782	1.0,1.0,1.0	-0.272
ENSMUSG00000000131	Xpo6	7	-	126151223	126153279	126152825	126153279	126149233	126149360	177304146	27,43,17	20,34,50	23,22,36	1751	149	3.67e-13	2.1e-10	0.358,0.376,0.422	0.069,0.116,0.106	0.288
ENSMUSG00000041594	Tmtc4	14	-	122978073	122978286	122978167	122978286	122973169	122973285	16,18,18	2,7,4	12,7,6	0,0,0	243	149	0.000126823	0.0120905	0.831,0.612,0.734	1.0,1.0,1.0	-0.274
ENSMUSG00000033961	Zfp446	7	+	12977847	12978218	12977847	12978112	12978997	12979378	13,7,8	2,3,9	6,11,1	0,0,0	255	149	5.69e-06	0.0012205	0.792,0.577,0.342	1.0,1.0,1.0	-0.43
ENSMUSG00000022864	D16Ertd472e	16	-	78576190	78576657	78576390	78576657	78575920	78576054	5,14,2	4,8,6	19,29,12	3,1,0	349	149	4.04e-06	0.000991391	0.348,0.428,0.125	0.73,0.925,1.0	-0.585
ENSMUSG00000025377	Tepsin	11	-	120096564	120096674	120096580	120096674	120095803	120095871	2,2,2	29,36,23	9,5,8	25,10,9	165	149	0.000221457	0.01874	0.059,0.048,0.073	0.245,0.311,0.445	-0.274

## Sheet: HKOvsff_MXE_significant
GeneID	geneSymbol	chr	strand	1stExonStart_0base	1stExonEnd	2ndExonStart_0base	2ndExonEnd	upstreamES	upstreamEE	downstreamES	downstreamEE	IJC_SAMPLE_1	SJC_SAMPLE_1	IJC_SAMPLE_2	SJC_SAMPLE_2	IncFormLen	SkipFormLen	PValue	FDR	IncLevel1	IncLevel2	IncLevelDifference
ENSMUSG00000061887	Ssbp3	4	+	107027216	107027297	107028192	107028252	107009678	107009768	107030861	107030928	28,33,31	166136157	0,2,1	83172108	230	209	7.47288e-11	7.30474e-08	0.133,0.181,0.152	0.0,0.01,0.008	0.149
ENSMUSG00000026942	Traf2	2	-	25537070	25537149	25538865	25539084	25536675	25536774	25546861	25546940	28,18,14	15,17,13	29,34,9	7,2,1	368	228	7.07028e-05	0.00921494	0.536,0.396,0.4	0.72,0.913,0.848	-0.383
ENSMUSG00000021187	Tc2n	12	-	101665552	101665744	101678513	101678630	101652738	101652853	101688959	101689060	7,1,6	13,8,13	0,0,1	9,3,1	266	341	0.000432163	0.0384035	0.408,0.138,0.372	0.0,0.0,0.562	0.119
ENSMUSG00000041119	Pde9a	17	+	31420244	31420288	31443165	31443220	31415279	31415357	31443837	31443908	10,4,6	18,19,17	14,11,10	6,3,6	193	204	3.25027e-05	0.00529523	0.37,0.182,0.272	0.712,0.795,0.638	-0.44
ENSMUSG00000022607	Ptk2	15	-	73391758	73391880	73392343	73392447	73343284	73343359	73394647	73394744	1,5,5	0,0,3	0,0,1	7,3,0	253	271	3.20182e-06	0.000695506	1.0,1.0,0.641	0.0,0.0,1.0	0.547
ENSMUSG00000024843	Chka	19	+	3875734	3875788	3881997	3882120	3864647	3864759	3884471	3884585	24,33,17	5,24,27	23,35,24	0,4,0	203	272	3.70188e-06	0.000723717	0.865,0.648,0.458	1.0,0.921,1.0	-0.317
ENSMUSG00000024843	Chka	19	+	3875734	3875788	3882009	3882120	3864647	3864759	3884471	3884585	24,33,17	5,23,17	23,35,24	0,4,0	203	260	2.92645e-06	0.000695506	0.86,0.648,0.562	1.0,0.918,1.0	-0.283
ENSMUSG00000019843	Fyn	10	+	39529436	39529601	39529918	39530074	39526780	39526930	39532015	39532195	28,9,22	17,22,15	23,24,21	1,1,2	314	305	4.99628e-08	3.25591e-05	0.615,0.284,0.588	0.957,0.959,0.911	-0.447
ENSMUSG00000007867	Ift43	12	+	86111610	86111675	86138792	86138825	86085045	86085186	86140051	86140095	27,27,11	12,13,26	8,19,21	1,1,2	214	182	3.58848e-05	0.00539651	0.657,0.639,0.265	0.872,0.942,0.899	-0.384
ENSMUSG00000038116	Phf20	2	+	156254225	156254310	156264280	156264360	156251775	156251947	156267154	156267542	11,6,12	2,7,12	4,1,5	0,0,0	234	229	8.78602e-07	0.000343533	0.843,0.456,0.495	1.0,1.0,1.0	-0.402
ENSMUSG00000053332	Gas5	1	+	161036819	161036852	161037123	161037164	161036207	161036244	161037287	161037315	90,135,81	148207184	72,71,76	39,38,81	182	190	0.000247936	0.0269286	0.388,0.405,0.315	0.658,0.661,0.495	-0.235
ENSMUSG00000021636	Marveld2	13	-	100607776	100607812	100611432	100612584	100600888	100601037	100616925	100616971	337286253	24,29,25	84143101	2,3,3	1301	185	0.000387062	0.0360336	0.666,0.584,0.59	0.857,0.871,0.827	-0.238
ENSMUSG00000041654	Slc39a11	11	-	113591781	113591932	113613383	113613479	113562005	113562124	113649941	113650070	7,4,3	3,5,7	0,0,0	3,1,2	245	300	1.06384e-07	5.19952e-05	0.741,0.495,0.344	0.0,0.0,0.0	0.527
ENSMUSG00000021003	Galc	12	-	98246253	98246292	98252009	98252149	98239569	98242772	98254164	98254278	29,28,32	17,16,9	19,7,19	2,0,2	289	188	0.000316643	0.0325809	0.526,0.532,0.698	0.861,1.0,0.861	-0.322
ENSMUSG00000081207	Gm13775	4	+	61783335	61783499	61797965	61798099	61783122	61783178	61799945	61800047	0,0,0	15,2,2	12,2,5	21,20,13	313	283	0.00017513	0.0213987	0.0,0.0,0.0	0.341,0.083,0.258	-0.227
ENSMUSG00000038187	Btbd10	7	-	113351780	113351938	113364904	113364969	113335321	113335518	113368871	113368958	3,3,6	4,10,7	0,0,0	8,5,3	214	307	1.79458e-06	0.000501202	0.518,0.301,0.551	0.0,0.0,0.0	0.457
ENSMUSG00000030849	Fgfr2	7	-	130198418	130198563	130199757	130199905	130196171	130196374	130200982	130201173	62,36,66	151,33,44	47,40,74	4,10,17	297	294	1.54743e-06	0.000501202	0.289,0.519,0.598	0.921,0.798,0.812	-0.375
ENSMUSG00000058600	Rpl30	15	-	34441231	34441362	34442634	34442780	34440504	34440604	34443024	34443077	986946931	0,0,0	313485276	213351220	295	280	0	0	1.0,1.0,1.0	0.582,0.567,0.544	0.436
ENSMUSG00000056917	Sipa1	19	-	5661595	5661626	5662587	5662841	5660313	5661111	5663603	5663707	35,17,17	8,8,6	1,4,3	4,6,5	403	180	0.000366361	0.0358117	0.661,0.487,0.559	0.1,0.229,0.211	0.389
ENSMUSG00000021276	Cinp	12	-	110877222	110877372	110878987	110879039	110876960	110876970	110879684	110879814	1,18,11	0,8,11	4,1,2	22,5,9	201	299	0.000242599	0.0269286	1.0,0.77,0.598	0.213,0.229,0.248	0.559
ENSMUSG00000079429	Mroh2a	1	+	88257709	88257865	88258582	88258714	88256650	88256833	88259118	88259221	16,1,3	20,10,5	3,7,6	0,3,0	305	281	2.51182e-05	0.00446419	0.424,0.084,0.356	1.0,0.683,1.0	-0.606
ENSMUSG00000028580	Pum1	4	+	130719172	130719351	130727997	130728164	130718153	130718262	130730277	130730548	80,61,34	66,54,35	29,36,32	66,75,76	328	316	6.81843e-05	0.00921494	0.539,0.521,0.483	0.297,0.316,0.289	0.214

## Sheet: HKOvsff_RI_significant
GeneID	geneSymbol	chr	strand	riExonStart_0base	riExonEnd	upstreamES	upstreamEE	downstreamES	downstreamEE	IJC_SAMPLE_1	SJC_SAMPLE_1	IJC_SAMPLE_2	SJC_SAMPLE_2	IncFormLen	SkipFormLen	PValue	FDR	IncLevel1	IncLevel2	IncLevelDifference
ENSMUSG00000036138	Acaa1a	9	+	119344465	119346568	119344465	119344508	119346469	119346568	196319381680	483543429	126115031367	617781686	2110	149	0.0013546	0.0492232	0.223,0.201,0.217	0.126,0.12,0.123	0.091
ENSMUSG00000038619	Ensa	3	+	95628540	95632102	95628540	95628707	95631431	95632102	10321023919	13,20,6	812830739	44,34,36	2873	149	4.59711e-07	7.5663e-05	0.805,0.726,0.888	0.489,0.559,0.516	0.285
ENSMUSG00000033857	Engase	11	+	118485756	118486553	118485756	118485905	118486444	118486553	22,4,6	13,6,7	10,11,12	1,1,1	688	149	0.000167999	0.00979295	0.268,0.126,0.157	0.684,0.704,0.722	-0.52
ENSMUSG00000028057	Rit1	3	+	88717325	88717658	88717325	88717470	88717572	88717658	15,13,14	15,15,7	1,1,0	5,2,5	251	149	3.12388e-05	0.00288725	0.372,0.34,0.543	0.106,0.229,0.0	0.307
ENSMUSG00000062202	Btbd9	17	-	30215523	30220570	30215523	30220144	30220344	30220570	31,21,18	9,8,6	12,26,11	1,0,0	349	149	2.21394e-07	3.87163e-05	0.595,0.528,0.562	0.837,1.0,1.0	-0.384
ENSMUSG00000036672	Cenpt	8	-	105845259	105846391	105845259	105845436	105846315	105846391	46,37,75	14,15,20	15,22,22	2,0,0	1028	149	2.92355e-05	0.00288725	0.323,0.263,0.352	0.521,1.0,1.0	-0.528
ENSMUSG00000025499	Hras	7	-	141190929	141191467	141190929	141191227	141191341	141191467	84,92,72	19,33,14	80,115,80	3,13,5	263	149	0.000472116	0.0216554	0.715,0.612,0.744	0.938,0.834,0.901	-0.201
ENSMUSG00000039701	Usp53	3	-	122961154	122961432	122961154	122961237	122961318	122961432	3,0,0	15,6,1	3,6,5	3,2,7	230	149	0.000311123	0.0161208	0.115,0.0,0.0	0.393,0.66,0.316	-0.418
ENSMUSG00000030871	Ears2	7	-	122046623	122048574	122046623	122046732	122048101	122048574	39,88,56	42,93,50	35,62,59	10,23,15	1518	149	0.000482109	0.0217571	0.084,0.085,0.099	0.256,0.209,0.279	-0.159
ENSMUSG00000033460	Armcx1	X	+	134718369	134718818	134718369	134718461	134718725	134718818	8,4,6	2,1,3	1,2,7	1,0,0	413	149	0.00054192	0.0236921	0.591,0.591,0.419	0.265,1.0,1.0	-0.221
ENSMUSG00000073434	Wdr90	17	-	25849562	25849970	25849562	25849684	25849867	25849970	4,2,0	7,5,2	4,5,6	0,3,0	332	149	0.000101187	0.0069054	0.204,0.152,0.0	1.0,0.428,1.0	-0.691
ENSMUSG00000036110	Slc17a2	13	+	23819248	23821109	23819248	23820229	23820984	23821109	298188330	159217159	142158189	262313322	904	149	0.000205424	0.0112701	0.236,0.125,0.255	0.082,0.077,0.088	0.123
ENSMUSG00000010608	Rbm25	12	+	83660594	83664259	83660594	83660678	83663978	83664259	470385647	28,35,41	292275303	56,54,55	3449	149	5.49373e-06	0.000640478	0.42,0.322,0.405	0.184,0.18,0.192	0.197
ENSMUSG00000045679	Pqlc3	12	-	16992277	16993573	16992277	16992319	16993452	16993573	8,13,4	8,2,14	2,9,8	1,0,0	1282	149	7.36277e-05	0.00562176	0.104,0.43,0.032	0.189,1.0,1.0	-0.541
ENSMUSG00000025137	Pcyt2	11	-	120612000	120612601	120612000	120612083	120612462	120612601	673633458	467617367	185619121819	639665839	528	149	9.93337e-09	2.52669e-06	0.289,0.225,0.26	0.45,0.448,0.38	-0.168
ENSMUSG00000041698	Slco1a1	6	-	141924335	141925750	141924335	141924500	141925528	141925750	43,49,126	23,12,3	226254200	817912916	1177	149	7.27757e-05	0.00562176	0.191,0.341,0.842	0.034,0.034,0.027	0.426
ENSMUSG00000053158	Fes	7	-	80383833	80384287	80383833	80384017	80384190	80384287	1,7,1	30,23,31	7,18,6	12,12,9	322	149	8.46081e-05	0.00591834	0.015,0.123,0.015	0.213,0.41,0.236	-0.235
ENSMUSG00000032271	Nnmt	9	-	48591876	48592362	48591876	48592182	48592313	48592362	612491547	150196149	721795526	86,137,61	280	149	7.83591e-05	0.00562176	0.685,0.571,0.661	0.817,0.755,0.821	-0.159
ENSMUSG00000030512	Snrpa1	7	+	66069423	66070665	66069423	66069526	66070589	66070665	59,65,58	14,13,6	25,30,36	18,27,19	1212	149	0.000218731	0.0117694	0.341,0.381,0.543	0.146,0.12,0.189	0.27
ENSMUSG00000049643	2310022A10Rik	7	+	27580336	27582099	27580336	27580691	27581350	27582099	98135104	9,7,6	35,54,45	0,0,1	808	149	1.75473e-05	0.00188835	0.668,0.781,0.762	1.0,1.0,0.892	-0.227
ENSMUSG00000030979	Uros	7	-	133690507	133691166	133690507	133690593	133691085	133691166	158175142	30,40,39	72,70,43	54,33,32	641	149	1.16616e-05	0.00130517	0.55,0.504,0.458	0.237,0.33,0.238	0.236
ENSMUSG00000001520	Nrip2	6	+	128404934	128406572	128404934	128405084	128406489	128406572	7,4,6	4,2,2	12,12,4	0,0,0	1554	149	2.32037e-12	9.27483e-10	0.144,0.161,0.223	1.0,1.0,1.0	-0.824
ENSMUSG00000035969	Rusc2	4	+	43426227	43427088	43426227	43426365	43426447	43427088	24,51,57	68,110,84	46,38,37	35,28,20	231	149	4.13772e-05	0.00361791	0.185,0.23,0.304	0.459,0.467,0.544	-0.25
ENSMUSG00000029208	Guf1	5	+	69567127	69568497	69567127	69567261	69568395	69568497	130,89,101	31,27,30	23,35,22	25,18,27	1283	149	7.73563e-05	0.00562176	0.328,0.277,0.281	0.097,0.184,0.086	0.173
ENSMUSG00000041798	Gck	11	-	5900819	5901814	5900819	5901087	5901662	5901814	1391091209	35,36,16	515832688	0,0,6	724	149	6.88076e-08	1.45112e-05	0.45,0.862,0.729	1.0,1.0,0.959	-0.306
ENSMUSG00000025478	Dpysl4	7	+	139091861	139093667	139091861	139092026	139093605	139093667	19,2,21	11,2,1	7,3,7	0,0,1	1728	149	0.000175718	0.00983318	0.13,0.079,0.644	1.0,1.0,0.376	-0.508
ENSMUSG00000005774	Rfx5	3	+	94957781	94961349	94957781	94957885	94958249	94961349	10,12,8	15,40,17	10,11,11	2,6,1	513	149	0.000396631	0.019134	0.162,0.08,0.12	0.592,0.347,0.762	-0.446
ENSMUSG00000024160	Spsb3	17	+	24890567	24890935	24890567	24890755	24890832	24890935	20,17,13	86,103,68	14,25,28	31,25,19	226	149	0.000146443	0.00890755	0.133,0.098,0.112	0.229,0.397,0.493	-0.259
ENSMUSG00000024160	Spsb3	17	+	24890832	24891136	24890832	24890935	24891010	24891136	16,11,11	50,68,45	17,27,30	15,21,27	224	149	7.55048e-08	1.45112e-05	0.176,0.097,0.14	0.43,0.461,0.425	-0.301
ENSMUSG00000040663	Clcf1	19	+	4220177	4223490	4220177	4220344	4222073	4223490	236166144	13,2,2	21,26,15	0,0,0	1878	149	0.000119172	0.00751191	0.59,0.868,0.851	1.0,1.0,1.0	-0.23
ENSMUSG00000032594	Ip6k1	9	+	108044724	108045313	108044724	108044900	108045245	108045313	88,40,51	4,7,2	41,51,40	14,16,15	494	149	0.000226348	0.0119495	0.869,0.633,0.885	0.469,0.49,0.446	0.327
ENSMUSG00000006589	Aprt	8	-	122576118	122576621	122576118	122576231	122576514	122576621	69,138,68	17,16,21	54,59,29	3,0,0	432	149	5.867e-07	9.11993e-05	0.583,0.748,0.528	0.861,1.0,1.0	-0.334
ENSMUSG00000035031	C8a	4	-	104815678	104817660	104815678	104815909	104817552	104817660	348420522632	24,39,41	150961628216908	42,26,25	1792	149	1.70122e-06	0.000216364	0.923,0.814,0.842	0.968,0.981,0.983	-0.118
ENSMUSG00000013858	Tmem259	10	-	79978391	79978605	79978391	79978475	79978547	79978605	160,180,95	300324283	205238254	227147178	221	149	9.96047e-07	0.000139347	0.264,0.272,0.185	0.378,0.522,0.49	-0.223
ENSMUSG00000001918	Slc1a5	7	+	16795757	16796158	16795757	16795952	16796023	16796158	11,13,18	5,4,4	9,3,4	0,0,1	220	149	0.000172523	0.00983318	0.598,0.688,0.753	1.0,1.0,0.73	-0.23
ENSMUSG00000026199	Ankzf1	1	+	75195062	75195712	75195062	75195256	75195568	75195712	49,17,48	6,3,6	62,47,55	0,0,2	461	149	2.31612e-05	0.00240019	0.725,0.647,0.721	1.0,1.0,0.899	-0.269
ENSMUSG00000071866	Ppia	11	+	6418100	6418314	6418100	6418131	6418225	6418314	48,29,57	534668974841	109,103,34	0,0,0	243	149	0	0	0.005,0.003,0.007	1.0,1.0,1.0	-0.995
ENSMUSG00000063659	Zbtb18	1	+	177447088	177450764	177447088	177447776	177447888	177450764	39,34,24	102,104,76	66,50,62	15,25,24	261	149	1.55431e-15	7.24828e-13	0.179,0.157,0.153	0.715,0.533,0.596	-0.452
ENSMUSG00000051811	Cox6b2	7	-	4752723	4753023	4752723	4752849	4752952	4753023	4,10,2	11,28,6	3,6,1	0,1,0	252	149	7.77941e-08	1.45112e-05	0.177,0.174,0.165	1.0,0.78,1.0	-0.755
ENSMUSG00000039994	Timeless	10	+	128239833	128240291	128239833	128239997	128240137	128240291	2,3,0	10,5,2	2,2,1	0,0,0	289	149	0	0	0.093,0.236,0.0	1.0,1.0,1.0	-0.89
ENSMUSG00000086968	4933431E20Rik	3	-	107894050	107894992	107894050	107894228	107894860	107894992	36,12,12	3,9,2	4,14,14	0,1,1	781	149	0.00100026	0.0383388	0.696,0.203,0.534	1.0,0.728,0.728	-0.341
ENSMUSG00000006522	Itih3	14	-	30917661	30918443	30917661	30917787	30918274	30918443	138221181538	268030473028	105615161520	116611501351	636	149	0.00103864	0.039272	0.108,0.14,0.106	0.175,0.236,0.209	-0.089
ENSMUSG00000021488	Nsd1	13	+	55213203	55214150	55213203	55213317	55214060	55214150	36,6,18	69,81,69	39,52,47	49,26,47	892	149	0.000728428	0.0298896	0.08,0.012,0.042	0.117,0.25,0.143	-0.125
ENSMUSG00000047798	Cd300lf	11	-	115124247	115126452	115124247	115124377	115126110	115126452	95113107	5,2,3	37,39,41	0,0,0	1882	149	0.00074173	0.0298896	0.601,0.817,0.738	1.0,1.0,1.0	-0.281
ENSMUSG00000031066	Usp11	X	+	20716746	20717804	20716746	20716953	20717754	20717804	35,4,22	4,0,6	13,3,1	0,0,0	950	149	0.000682136	0.0289184	0.578,1.0,0.365	1.0,1.0,1.0	-0.352
ENSMUSG00000005687	Bcas2	3	+	103174339	103177419	103174339	103174501	103177338	103177419	177282144	5,11,7	117114164	0,1,2	2986	149	0.000319176	0.0162373	0.639,0.561,0.507	1.0,0.85,0.804	-0.316
ENSMUSG00000045411	2410002F23Rik	7	+	44250308	44252312	44250308	44250340	44250612	44252312	62,98,59	22,14,26	18,26,20	37,31,26	421	149	2.9698e-06	0.000361283	0.499,0.712,0.445	0.147,0.229,0.214	0.355
ENSMUSG00000094870	Zfp131	13	-	119775766	119776449	119775766	119775989	119776091	119776449	13,7,2	27,38,45	11,22,13	7,12,23	251	149	0.000327617	0.0163692	0.222,0.099,0.026	0.483,0.521,0.251	-0.303
ENSMUSG00000040441	Slc26a10	10	-	127174283	127174901	127174283	127174390	127174805	127174901	68,53,73	3,8,12	22,25,17	1,0,1	564	149	0.000624122	0.0268661	0.857,0.636,0.616	0.853,1.0,0.818	-0.187
ENSMUSG00000022106	Rcbtb2	14	+	73154314	73154894	73154314	73154410	73154830	73154894	8,9,6	9,6,4	3,16,11	1,0,0	569	149	6.81458e-07	0.000100354	0.189,0.282,0.282	0.44,1.0,1.0	-0.562
ENSMUSG00000029166	Mapre3	5	+	30862497	30863405	30862497	30862643	30863203	30863405	273345269	101161152	108143110	103114123	709	149	0.000753606	0.0298896	0.362,0.311,0.271	0.181,0.209,0.158	0.132
ENSMUSG00000032085	Tagln	9	-	45930832	45931477	45930832	45930935	45931299	45931477	31,32,23	145,45,88	17,17,28	20,12,11	513	149	0.000833778	0.0324015	0.058,0.171,0.071	0.198,0.292,0.425	-0.205
ENSMUSG00000049339	Retreg2	1	+	75146429	75147909	75146429	75146719	75146830	75147909	338348243	263328220	498562365	130,146,84	260	149	0	0	0.424,0.378,0.388	0.687,0.688,0.713	-0.299
ENSMUSG00000016940	Kctd2	11	+	115429279	115431274	115429279	115429405	115430312	115431274	95,132,68	33,26,20	47,63,51	43,47,45	1056	149	4.38378e-05	0.00371691	0.289,0.417,0.324	0.134,0.159,0.138	0.2
ENSMUSG00000023007	Prpf40b	15	+	99304424	99305433	99304424	99304490	99305407	99305433	7,33,25	0,1,1	21,31,39	4,2,3	1066	149	0.00134218	0.0492232	1.0,0.822,0.777	0.423,0.684,0.645	0.282
ENSMUSG00000038895	Zfp653	9	-	22057500	22058415	22057500	22057678	22057803	22058415	16,14,5	6,1,0	4,3,5	12,14,3	274	149	6.13065e-05	0.00504517	0.592,0.884,1.0	0.153,0.104,0.475	0.581
ENSMUSG00000023505	Cdca3	6	+	124831361	124832439	124831361	124831488	124832145	124832439	9,17,11	48,33,38	8,12,12	2,0,3	806	149	0.000385406	0.0189187	0.034,0.087,0.051	0.425,1.0,0.425	-0.559
ENSMUSG00000028034	Fubp1	3	+	152231876	152234570	152231876	152232022	152232394	152234570	108,69,46	86,140,89	37,77,46	26,33,13	521	149	0.000755103	0.0298896	0.264,0.124,0.129	0.289,0.4,0.503	-0.225
ENSMUSG00000022546	Gpt	15	+	76698714	76699151	76698714	76698889	76698995	76699151	106,161,93	1005900658	219227217	658672588	255	149	0.000155124	0.00923484	0.058,0.095,0.076	0.163,0.165,0.177	-0.092
ENSMUSG00000067722	BC003965	17	+	25184553	25187662	25184553	25184640	25184719	25187662	22,29,21	70,73,63	57,57,26	38,48,42	228	149	0.00052674	0.0233939	0.17,0.206,0.179	0.495,0.437,0.288	-0.222
ENSMUSG00000021795	Sftpd	14	-	41176935	41177409	41176935	41177052	41177292	41177409	22,14,14	57,5,18	18,9,25	5,3,0	389	149	0.00133411	0.0492232	0.129,0.517,0.23	0.58,0.535,1.0	-0.413
ENSMUSG00000032827	Ppp1r9a	6	+	5134016	5134932	5134016	5134174	5134688	5134932	26,19,18	8,9,5	26,8,14	3,0,0	663	149	0.000467467	0.0216554	0.422,0.322,0.447	0.661,1.0,1.0	-0.49
ENSMUSG00000021134	Srsf5	12	+	80947795	80949168	80947795	80947865	80949094	80949168	218420912187	419477483	259823742895	198260373	1378	149	3.12217e-05	0.00288725	0.36,0.322,0.329	0.587,0.497,0.456	-0.176
ENSMUSG00000005823	Gpr108	17	-	57237205	57237497	57237205	57237323	57237423	57237497	49,27,29	50,30,41	1,19,0	26,46,39	249	149	1.39439e-06	0.000185786	0.37,0.35,0.297	0.022,0.198,0.0	0.266
ENSMUSG00000112023	Lilr4b	10	+	51481139	51483878	51481139	51481869	51482868	51483878	183116162	6,34,36	1,8,16	0,0,0	1148	149	5.84682e-11	2.04493e-08	0.798,0.307,0.369	1.0,1.0,1.0	-0.509
ENSMUSG00000112023	Lilr4b	10	+	51482868	51483878	51482868	51482904	51483761	51483878	159158205	12,24,20	4,2,13	0,1,0	1006	149	0.000758458	0.0298896	0.662,0.494,0.603	1.0,0.229,1.0	-0.157
ENSMUSG00000002393	Nr2f6	8	-	71375502	71375790	71375502	71375568	71375748	71375790	63,71,65	19,35,33	54,53,48	2,4,1	329	149	6.08439e-10	1.89157e-07	0.6,0.479,0.471	0.924,0.857,0.956	-0.396
ENSMUSG00000034121	Mks1	11	+	87857860	87859313	87857860	87857978	87858602	87859313	10,9,4	13,7,2	2,9,4	0,0,0	773	149	0	0	0.129,0.199,0.278	1.0,1.0,1.0	-0.798
ENSMUSG00000049482	Ctu2	8	+	122480901	122481224	122480901	122481005	122481132	122481224	2,8,1	5,5,7	3,5,4	0,1,1	276	149	3.19889e-05	0.00288725	0.178,0.463,0.072	1.0,0.73,0.683	-0.567
ENSMUSG00000021336	Slc17a4	13	-	23904711	23905330	23904711	23904798	23905242	23905330	58,37,61	53,71,52	10,16,16	57,74,58	593	149	0.000120813	0.00751191	0.216,0.116,0.228	0.042,0.052,0.065	0.134
ENSMUSG00000026883	Dab2ip	2	+	35728057	35730994	35728057	35728128	35729110	35730994	333341256	14,13,37	111126104	1,2,1	1131	149	0.000425286	0.0201686	0.758,0.776,0.477	0.936,0.892,0.932	-0.25
ENSMUSG00000022967	Ifnar1	16	+	91505054	91507441	91505054	91505414	91506526	91507441	580610627	40,61,27	349375475	3,7,2	1261	149	1.45305e-08	3.38802e-06	0.631,0.542,0.733	0.932,0.864,0.966	-0.285
ENSMUSG00000079487	Med12	X	+	101293957	101294175	101293957	101294012	101294087	101294175	34,32,37	13,19,20	27,23,31	3,3,3	224	149	0.000115798	0.00751191	0.635,0.528,0.552	0.857,0.836,0.873	-0.284
ENSMUSG00000014778	Fhod1	8	-	105331641	105332192	105331641	105331824	105332036	105332192	19,18,12	23,13,14	26,26,27	5,8,2	361	149	7.65303e-05	0.00562176	0.254,0.364,0.261	0.682,0.573,0.848	-0.408
ENSMUSG00000025375	Aatk	11	-	120007312	120009475	120007312	120008444	120009274	120009475	15,19,5	0,0,0	10,2,18	5,8,1	979	149	2.32407e-09	6.50274e-07	1.0,1.0,1.0	0.233,0.037,0.733	0.666
ENSMUSG00000025207	Sema4g	19	+	45001167	45003397	45001167	45002218	45002346	45003397	219146119	428571398	344275325	257253225	277	149	0	0	0.216,0.121,0.139	0.419,0.369,0.437	-0.25
ENSMUSG00000033545	Znrf1	8	+	111621595	111626030	111621595	111621687	111622798	111626030	456465321	79,145,98	349500385	41,16,34	1260	149	0.00011122	0.00740936	0.406,0.275,0.279	0.502,0.787,0.572	-0.3

## Sheet: HKOvsff_SE_significant
GeneID	geneSymbol	chr	strand	exonStart_0base	exonEnd	upstreamES	upstreamEE	downstreamES	downstreamEE	IJC_SAMPLE_1	SJC_SAMPLE_1	IJC_SAMPLE_2	SJC_SAMPLE_2	IncFormLen	SkipFormLen	PValue	FDR	IncLevel1	IncLevel2	IncLevelDifference
ENSMUSG00000037348	Paqr7	4	+	134500599	134500683	134496974	134497036	134506802	134507546	1,0,1	54,51,36	25,33,30	31,60,34	233	149	0	0	0.012,0.0,0.017	0.34,0.26,0.361	-0.311
ENSMUSG00000051705	Senp8	9	-	59750261	59750371	59734258	59737868	59750577	59750627	0,0,0	2,3,8	2,3,0	0,0,1	259	149	0.000114277	0.0121872	0.0,0.0,0.0	1.0,1.0,0.0	-0.667
ENSMUSG00000022884	Eif4a2	16	+	23109119	23109259	23108718	23108851	23109984	23110153	86413121010	90188130	132714971446	71,50,92	289	149	2.29998e-05	0.0032274	0.832,0.783,0.8	0.906,0.939,0.89	-0.107
ENSMUSG00000036529	Sbf1	15	-	89295951	89296029	89295394	89295576	89299482	89299620	80,66,55	4,5,3	55,35,40	28,25,46	227	149	1.1624e-13	1.54957e-10	0.929,0.897,0.923	0.563,0.479,0.363	0.448
ENSMUSG00000064105	Cnnm2	19	+	46871655	46871721	46868537	46868631	46877207	46877392	13,24,3	10,11,5	5,27,5	3,0,0	215	149	0.000392682	0.0331612	0.474,0.602,0.294	0.536,1.0,1.0	-0.389
ENSMUSG00000063704	Mapk15	15	+	75995071	75995101	75994844	75994943	75995233	75995324	19,13,11	8,2,0	0,11,7	8,8,16	179	149	0.000212882	0.0200657	0.664,0.844,1.0	0.0,0.534,0.267	0.569
ENSMUSG00000033060	Lmo7	14	+	101888676	101888706	101884086	101884414	101896466	101896584	1,8,13	10,10,13	0,1,0	12,7,9	179	149	1.70926e-05	0.00247287	0.077,0.4,0.454	0.0,0.106,0.0	0.275
ENSMUSG00000020821	Kif1c	11	+	70702371	70702551	70700560	70700709	70702771	70702905	345384253	5,18,4	192280191	30,36,34	329	149	1.58905e-09	8.98677e-07	0.969,0.906,0.966	0.743,0.779,0.718	0.2
ENSMUSG00000020821	Kif1c	11	+	70702431	70702551	70700649	70700709	70702771	70702905	160211147	5,18,4	119126130	30,36,34	269	149	2.32779e-09	1.27775e-06	0.947,0.867,0.953	0.687,0.66,0.679	0.247
ENSMUSG00000020821	Kif1c	11	+	70702445	70702551	70700547	70700709	70702771	70702905	145202139	5,18,4	101102126	30,36,34	255	149	2.92554e-10	1.88274e-07	0.944,0.868,0.953	0.663,0.623,0.684	0.265
ENSMUSG00000020400	Tnip1	11	-	54940710	54940882	54939597	54939735	54962832	54962912	28,33,26	4,5,10	3,7,9	0,0,0	321	149	2.89679e-07	7.95041e-05	0.765,0.754,0.547	1.0,1.0,1.0	-0.311
ENSMUSG00000024921	Smarca2	19	+	26759877	26759931	26751823	26752041	26771507	26771609	23,13,20	16,3,7	37,31,27	0,0,4	203	149	1.05117e-05	0.00163484	0.513,0.761,0.677	1.0,1.0,0.832	-0.294
ENSMUSG00000013973	Dedd	1	+	171331252	171331285	171329144	171329526	171338251	171338339	18,22,9	36,38,14	26,25,25	11,12,15	182	149	5.24977e-05	0.00624053	0.29,0.322,0.345	0.659,0.63,0.577	-0.303
ENSMUSG00000110605	Gm32856	8	+	129267484	129267699	129263647	129263724	129281022	129281149	2,4,4	1,3,2	2,4,1	0,0,0	364	149	0.000136849	0.0139564	0.45,0.353,0.45	1.0,1.0,1.0	-0.582
ENSMUSG00000085396	Firre	X	-	50620674	50620804	50615510	50615515	50626436	50626509	7,3,6	39,11,27	22,12,20	17,19,8	279	149	0.000163676	0.0159008	0.087,0.127,0.106	0.409,0.252,0.572	-0.304
ENSMUSG00000035248	Tut7	13	-	59779136	59779201	59778751	59778815	59782017	59782343	88,122,99	19,30,29	53,82,60	0,0,0	214	149	1.18794e-14	2.0155e-11	0.763,0.739,0.704	1.0,1.0,1.0	-0.265
ENSMUSG00000045095	Magi1	6	-	93694007	93694175	93686781	93686875	93697193	93697487	58,65,57	4,10,12	33,38,40	1,0,0	317	149	6.53157e-07	0.00015628	0.872,0.753,0.691	0.939,1.0,1.0	-0.208
ENSMUSG00000045095	Magi1	6	-	93694007	93694208	93686781	93686875	93697193	93697487	38,47,41	4,10,12	28,23,32	1,0,0	350	149	3.16815e-07	8.3381e-05	0.802,0.667,0.593	0.923,1.0,1.0	-0.287
ENSMUSG00000045095	Magi1	6	-	93694007	93694211	93686781	93686875	93697193	93697487	38,52,40	4,10,12	27,23,42	1,0,0	353	149	3.21676e-07	8.3381e-05	0.8,0.687,0.585	0.919,1.0,1.0	-0.282
ENSMUSG00000063889	Crem	18	-	3299161	3299308	3295321	3295416	3325360	3325474	9,0,5	7,6,5	9,12,18	0,3,2	296	149	7.40849e-05	0.00843078	0.393,0.0,0.335	1.0,0.668,0.819	-0.586
ENSMUSG00000061887	Ssbp3	4	+	107027216	107027297	107009678	107009768	107028192	107028252	57,59,55	128102130	2,4,1	63,138,77	230	149	0	0	0.224,0.273,0.215	0.02,0.018,0.008	0.222
ENSMUSG00000032637	Atxn2l	7	-	126492443	126492608	126491785	126492215	126492811	126493001	22,11,9	3,0,0	11,12,4	3,9,3	314	149	0.000124329	0.0130663	0.777,1.0,1.0	0.635,0.388,0.388	0.455
ENSMUSG00000032637	Atxn2l	7	-	126492448	126492485	126492152	126492215	126492811	126493001	17,7,9	3,0,0	3,7,3	3,9,3	186	149	3.19909e-06	0.000609231	0.819,1.0,1.0	0.445,0.384,0.445	0.515
ENSMUSG00000037876	Jmjd1c	10	+	67216982	67217107	67215269	67215375	67218037	67218181	16,17,29	0,0,0	8,4,15	6,3,4	274	149	1.71127e-07	5.23565e-05	1.0,1.0,1.0	0.42,0.42,0.671	0.496
ENSMUSG00000037960	Card19	13	-	49210088	49210203	49208003	49208146	49215753	49215860	6,13,4	23,11,4	0,0,0	19,11,7	264	149	2.76374e-05	0.00374466	0.128,0.4,0.361	0.0,0.0,0.0	0.296
ENSMUSG00000037960	Card19	13	-	49210088	49210203	49208003	49208146	49215936	49216037	9,12,7	22,32,30	0,0,0	2,13,9	264	149	0.000124621	0.0130663	0.188,0.175,0.116	0.0,0.0,0.0	0.16
ENSMUSG00000040481	Bptf	11	-	107095001	107095190	107082512	107082700	107095715	107095925	46,25,18	7,11,11	1,7,8	6,18,13	338	149	4.87416e-05	0.00590691	0.743,0.5,0.419	0.068,0.146,0.213	0.412
ENSMUSG00000033713	Foxn3	12	-	99219597	99219663	99209460	99209566	99291236	99291278	22,11,19	39,34,31	3,4,5	51,36,31	215	149	0.000141596	0.0142843	0.281,0.183,0.298	0.039,0.071,0.101	0.184
ENSMUSG00000035513	Ntng2	2	-	29198813	29198915	29196981	29197149	29204897	29204924	0,0,3	3,1,0	1,1,1	0,2,0	251	149	0.000458787	0.0370664	0.0,0.0,1.0	1.0,0.229,1.0	-0.41
ENSMUSG00000035621	Midn	10	+	80153590	80153719	80151660	80151723	80153815	80153868	66,69,56	69,63,48	29,14,38	75,61,85	278	149	7.61255e-06	0.00129996	0.339,0.37,0.385	0.172,0.11,0.193	0.206
ENSMUSG00000022770	Dlg1	16	+	31846833	31846937	31842769	31842839	31847635	31847669	7,16,14	53,38,43	20,22,41	13,37,20	253	149	0.000411162	0.0342568	0.072,0.199,0.161	0.475,0.259,0.547	-0.283
ENSMUSG00000032712	Resf1	6	+	149317634	149317708	149310321	149310377	149325404	149328977	7,0,5	3,3,3	1,1,15	0,1,0	223	149	4.69585e-05	0.00584257	0.609,0.0,0.527	1.0,0.401,1.0	-0.422
ENSMUSG00000030768	Disp1	1	-	183173495	183173623	183135354	183135876	183202951	183203039	21,4,14	0,0,0	3,0,2	3,2,3	277	149	4.12569e-08	1.71106e-05	1.0,1.0,1.0	0.35,0.0,0.264	0.795
ENSMUSG00000090090	Mup-ps16	4	+	61799493	61799604	61797965	61798099	61799945	61800047	0,0,0	6,1,2	9,8,7	21,20,11	260	149	8.909e-06	0.00146174	0.0,0.0,0.0	0.197,0.186,0.267	-0.217
ENSMUSG00000033565	Rbfox2	15	-	77231386	77231437	77132716	77132941	77306363	77306605	28,14,14	0,1,3	18,11,24	6,10,11	200	149	0.000133721	0.0137122	1.0,0.913,0.777	0.691,0.45,0.619	0.31
ENSMUSG00000028522	Mier1	4	+	103118238	103118315	103115271	103115660	103127272	103127297	9,9,1	10,6,0	11,5,7	0,1,0	226	149	0.000221337	0.0207578	0.372,0.497,1.0	1.0,0.767,1.0	-0.299
ENSMUSG00000028522	Mier1	4	+	103118241	103118315	103115559	103115660	103127272	103127297	10,1,1	10,6,0	6,7,5	0,1,0	223	149	0.000418205	0.0345352	0.401,0.1,1.0	1.0,0.824,1.0	-0.441
ENSMUSG00000028522	Mier1	4	+	103118280	103118315	103115559	103115660	103127272	103127297	7,1,1	10,6,0	4,6,2	0,1,0	184	149	0.000448911	0.0367458	0.362,0.119,1.0	1.0,0.829,1.0	-0.449
ENSMUSG00000049606	Zfp644	5	-	106634830	106635436	106619539	106619642	106635609	106636323	112103145	5,19,14	63,57,62	0,0,0	755	149	1.5878e-11	1.25504e-08	0.816,0.517,0.671	1.0,1.0,1.0	-0.332
ENSMUSG00000079084	Ccdc82	9	+	13249258	13249342	13246978	13247021	13252070	13252798	0,2,4	2,2,6	1,1,11	0,0,1	233	149	1.2552e-08	5.85645e-06	0.0,0.39,0.299	1.0,1.0,0.876	-0.729
ENSMUSG00000007570	Fance	17	+	28317157	28317223	28316858	28316903	28317467	28317611	28,32,45	0,0,0	26,33,27	10,4,9	215	149	2.45577e-07	6.94423e-05	1.0,1.0,1.0	0.643,0.851,0.675	0.277
ENSMUSG00000026082	Rev1	1	-	38081158	38081358	38079289	38079395	38083703	38083820	7,9,6	6,5,6	6,11,5	0,0,2	349	149	6.75162e-05	0.0077304	0.332,0.435,0.299	1.0,1.0,0.516	-0.483
ENSMUSG00000027651	Rprd1b	2	+	158035995	158036125	158028496	158029045	158043405	158043539	40,60,54	11,1,10	45,47,96	2,0,0	279	149	0.0003358	0.0297015	0.66,0.97,0.743	0.923,1.0,1.0	-0.183
ENSMUSG00000022228	Zscan26	13	-	21449273	21449333	21447785	21447894	21449440	21449516	24,42,16	11,14,4	25,31,20	0,2,0	209	149	2.21229e-07	6.35201e-05	0.609,0.681,0.74	1.0,0.917,1.0	-0.296
ENSMUSG00000002496	Tsc2	17	-	24606223	24606352	24604827	24604992	24607436	24607531	32,18,13	11,8,6	12,2,3	23,12,12	278	149	5.73741e-07	0.000140128	0.609,0.547,0.537	0.219,0.082,0.118	0.425
ENSMUSG00000032092	Mpzl2	9	+	45042037	45042225	45040091	45040582	45042610	45042794	8,13,16	6,10,1	9,17,12	0,0,0	337	149	6.12987e-06	0.00107926	0.371,0.365,0.876	1.0,1.0,1.0	-0.463
ENSMUSG00000068747	Sort1	3	+	108355471	108355570	108354132	108354241	108356230	108356337	18,15,16	11,5,3	11,2,0	35,21,14	248	149	4.32657e-09	2.18234e-06	0.496,0.643,0.762	0.159,0.054,0.0	0.563
ENSMUSG00000044252	Osbpl1a	18	-	12841183	12841346	12819504	12819661	12859984	12860251	167147157	11,18,15	156166177	2,0,0	312	149	9.48793e-08	3.16202e-05	0.879,0.796,0.833	0.974,1.0,1.0	-0.155
ENSMUSG00000044252	Osbpl1a	18	-	12841183	12841346	12819504	12819661	12862106	12862423	226206206	39,0,36	275309221	87,138,88	312	149	1.0309e-05	0.00161678	0.735,1.0,0.732	0.602,0.517,0.545	0.268
ENSMUSG00000036110	Slc17a2	13	+	23820081	23820229	23819248	23819410	23820984	23821075	161221166	19,30,10	262317321	2,14,4	297	149	0.000229488	0.0214147	0.81,0.787,0.893	0.985,0.919,0.976	-0.13
ENSMUSG00000040506	Ambra1	2	+	91805023	91805110	91772290	91773747	91810029	91810209	55,76,90	0,6,1	24,38,29	7,9,12	236	149	1.083e-06	0.000244685	1.0,0.889,0.983	0.684,0.727,0.604	0.286
ENSMUSG00000049721	Gal3st1	11	+	3984940	3985158	3983712	3983840	3996908	3997051	52,115,49	27,18,4	5,9,1	0,1,0	367	149	0.00015403	0.0152635	0.439,0.722,0.833	1.0,0.785,1.0	-0.264
ENSMUSG00000024273	2700062C07Rik	18	+	24471061	24471084	24470860	24470980	24472949	24473149	9,47,22	6,14,5	0,2,2	4,2,16	172	149	9.60421e-06	0.001532	0.565,0.744,0.792	0.0,0.464,0.098	0.513
ENSMUSG00000026927	Sdccag3	2	-	26388915	26389065	26387555	26387671	26389148	26389291	34,42,13	55,46,29	0,8,3	26,42,37	299	149	1.40123e-06	0.000300588	0.236,0.313,0.183	0.0,0.087,0.039	0.202
ENSMUSG00000030199	Etv6	6	+	134066306	134066465	134035699	134036138	134137284	134137417	17,22,21	12,10,14	19,13,20	3,0,1	308	149	1.59399e-05	0.0023631	0.407,0.516,0.421	0.754,1.0,0.906	-0.439
ENSMUSG00000015149	Sirt2	7	+	28767631	28767678	28766766	28766867	28771810	28771859	40,50,38	40,51,38	20,25,3	47,71,48	196	149	3.14686e-05	0.00415574	0.432,0.427,0.432	0.244,0.211,0.045	0.264
ENSMUSG00000032185	Carm1	9	+	21587850	21587919	21587507	21587585	21588048	21588200	93,108,82	7,2,0	54,39,45	18,4,13	218	149	3.16195e-05	0.00415574	0.901,0.974,1.0	0.672,0.87,0.703	0.21
ENSMUSG00000055401	Fbxo6	4	-	148151087	148151170	148149443	148149666	148151613	148151646	17,32,11	63,79,27	0,1,1	38,41,14	232	149	8.50024e-08	2.94722e-05	0.148,0.206,0.207	0.0,0.015,0.044	0.167
ENSMUSG00000011257	Pabpc4	4	+	123295749	123295836	123295201	123295321	123295929	123296057	189298156	13,0,18	136,130,92	25,21,30	236	149	4.76587e-05	0.00585168	0.902,1.0,0.845	0.774,0.796,0.659	0.173
ENSMUSG00000029267	Mtf2	5	+	108069161	108069363	108065715	108065965	108080824	108081023	6,10,9	0,0,3	1,2,2	0,9,19	351	149	8.47424e-05	0.00958448	1.0,1.0,0.56	1.0,0.086,0.043	0.477
ENSMUSG00000029267	Mtf2	5	+	108073306	108073454	108069161	108069363	108080824	108080841	1,0,0	0,1,7	10,6,3	1,0,0	297	149	2.71097e-06	0.000527029	1.0,0.0,0.0	0.834,1.0,1.0	-0.611
ENSMUSG00000021271	Zfp839	12	+	110860795	110861023	110854999	110855872	110863963	110864056	19,14,15	34,23,20	13,23,20	1,3,2	377	149	4.33774e-11	3.11366e-08	0.181,0.194,0.229	0.837,0.752,0.798	-0.594
ENSMUSG00000021998	Lcp1	14	+	75176814	75176933	75131498	75131711	75198076	75198142	121,97,97	42,49,48	56,54,73	71,59,61	268	149	0.000182992	0.0175137	0.616,0.524,0.529	0.305,0.337,0.4	0.209
ENSMUSG00000030512	Snrpa1	7	+	66070118	66070198	66069423	66069526	66070589	66070665	201205158	14,13,6	65,71,77	18,27,19	229	149	9.41768e-08	3.16202e-05	0.903,0.911,0.945	0.701,0.631,0.725	0.234
ENSMUSG00000022565	Plec	15	-	76178518	76181899	76170973	76178385	76182909	76183008	179419841319	9,11,2	535915569	17,9,38	3530	149	9.87695e-05	0.0107797	0.894,0.884,0.965	0.571,0.811,0.387	0.325
ENSMUSG00000004980	Hnrnpa2b1	6	-	51461919	51462055	51461120	51461433	51463410	51463493	138195102	329275311	174202214	89,142,89	285	149	1.49536e-12	1.46884e-09	0.18,0.27,0.146	0.505,0.427,0.557	-0.298
ENSMUSG00000004980	Hnrnpa2b1	6	-	51464427	51464547	51464088	51464211	51465178	51465241	10301207600	431529346	525929241	129,174,61	269	149	7.78381e-07	0.000183885	0.57,0.558,0.49	0.693,0.747,0.686	-0.169
ENSMUSG00000026991	Pkp4	2	+	59266387	59266500	59214677	59214814	59289217	59289252	188131141	0,0,0	108118146	15,14,10	262	149	1.53872e-06	0.000322106	1.0,1.0,1.0	0.804,0.827,0.893	0.159
ENSMUSG00000057230	Aak1	6	+	86970990	86971086	86967268	86967373	86982541	86982643	3,2,1	0,1,1	2,0,0	0,1,1	245	149	0.000154573	0.0152635	1.0,0.549,0.378	1.0,0.0,0.0	0.309
ENSMUSG00000044037	Als2cl	9	+	110880341	110880457	110879869	110880229	110882713	110882722	14,15,17	0,0,0	4,4,8	0,15,6	265	149	0.000487776	0.0387377	1.0,1.0,1.0	1.0,0.13,0.428	0.481
ENSMUSG00000042213	Zfand4	6	+	116313844	116315017	116305616	116305761	116315587	116315642	134162165	17,22,10	414249348	0,0,5	1322	149	2.80553e-13	3.27248e-10	0.47,0.454,0.65	1.0,1.0,0.887	-0.438
ENSMUSG00000035325	Sec31a	5	-	100389067	100389106	100386127	100386203	100390758	100390833	78,75,61	35,37,30	55,75,98	5,20,4	188	149	2.93173e-05	0.00393632	0.639,0.616,0.617	0.897,0.748,0.951	-0.241
ENSMUSG00000031996	Aplp2	9	-	31167560	31167728	31164542	31164673	31168707	31168916	10769401145	169143178	8981122987	72,82,44	317	149	9.00715e-06	0.00146174	0.75,0.755,0.751	0.854,0.865,0.913	-0.125
ENSMUSG00000054723	Vmac	17	-	56716633	56716800	56715701	56715817	56717597	56717685	65,47,39	5,6,3	26,26,13	18,10,25	316	149	9.55255e-07	0.000220098	0.86,0.787,0.86	0.405,0.551,0.197	0.451
ENSMUSG00000055436	Srsf11	3	-	158024122	158024231	158023242	158023359	158026724	158026858	5,7,0	6,1,7	3,6,12	0,0,0	258	149	2.67673e-06	0.00052585	0.325,0.802,0.0	1.0,1.0,1.0	-0.624
ENSMUSG00000040413	Timd2	11	-	46698542	46698608	46689480	46689538	46706934	46707061	87,97,108	166198160	24,24,17	174183140	215	149	5.96867e-12	5.06333e-09	0.266,0.253,0.319	0.087,0.083,0.078	0.197
ENSMUSG00000024969	Mark2	19	-	7279110	7279278	7278041	7278086	7279985	7280012	2,13,5	3,7,12	0,0,0	1,4,2	317	149	8.52501e-05	0.00958448	0.239,0.466,0.164	0.0,0.0,0.0	0.29
ENSMUSG00000024969	Mark2	19	-	7281797	7281959	7280997	7281255	7282725	7282818	71,83,58	0,0,4	47,11,21	7,22,13	311	149	8.1851e-08	2.93766e-05	1.0,1.0,0.874	0.763,0.193,0.436	0.494
ENSMUSG00000032310	Cyp1a2	9	-	57679846	57679970	57676936	57677522	57680993	57681111	5,2,5	1,0,0	2,0,2	0,2,10	273	149	0.000126836	0.0132243	0.732,1.0,1.0	1.0,0.0,0.098	0.545
ENSMUSG00000000631	Myo18a	11	+	77854677	77854722	77853751	77853891	77857722	77857845	155202143	42,44,28	96,81,37	55,49,41	194	149	1.72713e-05	0.0024795	0.739,0.779,0.797	0.573,0.559,0.409	0.258
ENSMUSG00000072501	Phf20l1	15	+	66597664	66597754	66597358	66597447	66604026	66604240	8,4,7	11,7,6	14,8,19	0,0,0	239	149	0	0	0.312,0.263,0.421	1.0,1.0,1.0	-0.668
ENSMUSG00000072501	Phf20l1	15	+	66597676	66597754	66597358	66597447	66604026	66604240	6,9,16	11,7,6	14,21,10	0,0,0	227	149	2.14306e-12	1.9998e-09	0.264,0.458,0.636	1.0,1.0,1.0	-0.547
ENSMUSG00000009741	Ubp1	9	+	113959375	113959483	113958828	113958939	113964551	113964655	105,112,97	94110107	44,35,61	111,74,123	257	149	0.000208948	0.0197949	0.393,0.371,0.345	0.187,0.215,0.223	0.161
ENSMUSG00000085995	Gm2788	7	+	48878330	48878447	48877957	48878112	48885436	48885961	29,14,1	49,65,27	71140236	79174130	266	149	9.24452e-05	0.0102089	0.249,0.108,0.02	0.335,0.311,0.504	-0.258
ENSMUSG00000030180	Kdm5a	6	+	120381534	120381669	120374816	120374987	120382916	120383022	40,14,39	6,4,9	17,27,21	0,0,0	284	149	4.522e-07	0.000114046	0.778,0.647,0.695	1.0,1.0,1.0	-0.293
ENSMUSG00000024843	Chka	19	+	3881997	3882120	3864647	3864759	3884471	3884538	5,24,27	13,30,22	0,4,0	2,23,17	272	149	8.71321e-06	0.00146174	0.174,0.305,0.402	0.0,0.087,0.0	0.265
ENSMUSG00000024843	Chka	19	+	3881997	3882120	3875378	3875788	3884471	3884538	21,48,32	36,41,24	0,6,0	24,30,22	272	149	1.02292e-09	6.15833e-07	0.242,0.391,0.422	0.0,0.099,0.0	0.319
ENSMUSG00000024843	Chka	19	+	3882009	3882120	3864647	3864759	3884471	3884585	5,23,17	13,30,22	0,4,0	2,23,17	260	149	3.01521e-05	0.00401949	0.181,0.305,0.307	0.0,0.091,0.0	0.234
ENSMUSG00000038346	Zfp384	6	+	125031670	125032612	125030797	125031022	125033239	125033318	83,131,67	23,28,18	38,58,27	17,39,42	1091	149	6.22893e-05	0.00726566	0.33,0.39,0.337	0.234,0.169,0.081	0.191
ENSMUSG00000113986	Gm31333	12	+	29164760	29164910	29163801	29163847	29166191	29166316	3,9,6	4,19,14	1,0,0	10,15,15	299	149	0.000380403	0.0322703	0.272,0.191,0.176	0.047,0.0,0.0	0.197
ENSMUSG00000036368	Rmdn2	17	+	79627461	79628379	79621769	79621772	79650301	79650305	2,9,5	39,22,43	33,55,55	33,86,34	1067	149	0.00041768	0.0345352	0.007,0.054,0.016	0.123,0.082,0.184	-0.104
ENSMUSG00000026811	St6galnac6	2	+	32608041	32608225	32607010	32607111	32612223	32612403	2,4,0	2,5,2	1,12,5	0,2,1	333	149	0.000468518	0.0375277	0.309,0.264,0.0	1.0,0.729,0.691	-0.616
ENSMUSG00000074513	Arfip1	3	-	84529169	84529265	84527685	84527798	84534586	84534695	94,67,66	5,11,16	64,59,67	0,0,0	245	149	6.01996e-06	0.00107001	0.92,0.787,0.715	1.0,1.0,1.0	-0.193
ENSMUSG00000074513	Arfip1	3	-	84529190	84529265	84527685	84527798	84534586	84534695	29,19,20	5,11,16	15,17,14	0,0,0	224	149	1.19236e-10	7.94751e-08	0.794,0.535,0.454	1.0,1.0,1.0	-0.406
ENSMUSG00000116810	AC135964.1	16	+	86853595	86853784	86828001	86828094	86876893	86877364	4,1,7	5,1,5	1,0,0	2,6,10	338	149	0.000457533	0.0370664	0.261,0.306,0.382	0.181,0.0,0.0	0.256
ENSMUSG00000037999	Arap2	5	-	62641327	62641396	62638961	62639036	62642794	62642942	20,19,28	12,3,19	7,3,0	7,14,11	218	149	0.000372049	0.0318512	0.533,0.812,0.502	0.406,0.128,0.0	0.438
ENSMUSG00000038506	Dcun1d2	8	-	13261384	13261467	13255962	13257976	13271589	13271720	3,5,5	17,24,15	6,9,9	3,4,9	232	149	0.000273387	0.0250109	0.102,0.118,0.176	0.562,0.591,0.391	-0.383
ENSMUSG00000039108	Lsm14b	2	+	180031793	180031871	180031360	180031528	180032060	180032222	53,54,51	7,6,9	43,43,76	14,33,35	227	149	0.000332942	0.0295891	0.832,0.855,0.788	0.668,0.461,0.588	0.253
ENSMUSG00000043284	Tmem11	11	-	60875759	60876047	60864451	60865348	60878712	60878787	34,27,27	202299138	38,66,70	35,76,40	437	149	1.92069e-14	2.98715e-11	0.054,0.03,0.063	0.27,0.228,0.374	-0.242
ENSMUSG00000037552	Plekhg2	7	-	28370877	28371042	28370237	28370497	28371114	28371245	5,2,3	1,0,1	0,1,0	1,0,2	314	149	1.65588e-05	0.00241435	0.703,1.0,0.587	0.0,1.0,0.0	0.43
ENSMUSG00000060147	Serpinb6a	13	-	33935568	33935794	33931471	33931646	33935921	33935955	128,67,120	278176226	0,0,0	12,11,22	375	149	2.20737e-08	9.80862e-06	0.155,0.131,0.174	0.0,0.0,0.0	0.153
ENSMUSG00000060147	Serpinb6a	13	-	33935572	33935794	33931471	33931646	33935921	33935977	135,71,111	278176226	0,0,0	12,11,22	371	149	1.77094e-08	8.06124e-06	0.163,0.139,0.165	0.0,0.0,0.0	0.156
ENSMUSG00000060147	Serpinb6a	13	-	33935618	33935794	33931471	33931646	33935921	33935954	79,56,86	278176226	0,1,0	12,11,22	325	149	1.00462e-05	0.00158892	0.115,0.127,0.149	0.0,0.04,0.0	0.117
ENSMUSG00000060147	Serpinb6a	13	-	33935626	33935794	33931471	33931646	33935921	33935996	64,44,64	278176226	0,0,0	12,11,22	317	149	5.04421e-05	0.00603462	0.098,0.105,0.117	0.0,0.0,0.0	0.107
ENSMUSG00000040363	Bcor	X	-	12055638	12055692	12054968	12055155	12056343	12059190	30,27,25	10,11,9	8,10,5	8,11,23	203	149	0.000425209	0.0349589	0.688,0.643,0.671	0.423,0.4,0.138	0.347
ENSMUSG00000040648	Ppip5k2	1	-	97721105	97721279	97719833	97719906	97723669	97723834	27,55,36	54,56,84	4,21,2	70,68,89	323	149	8.94704e-06	0.00146174	0.187,0.312,0.165	0.026,0.125,0.01	0.168
ENSMUSG00000029203	Ube2k	5	+	65571531	65571590	65537290	65537546	65591875	65591975	1,0,0	2,2,1	1,4,1	1,0,0	208	149	3.64965e-07	9.33062e-05	0.264,0.0,0.0	0.417,1.0,1.0	-0.718
ENSMUSG00000024163	Mapk8ip3	17	-	24920471	24920495	24917994	24918139	24923815	24923868	19,6,19	20,11,1	0,1,0	12,8,4	173	149	2.72092e-08	1.18094e-05	0.45,0.32,0.942	0.0,0.097,0.0	0.538
ENSMUSG00000028649	Macf1	4	-	123364056	123364074	123360909	123361027	123365272	123365347	31,35,0	46,51,63	53,35,50	9,1,28	167	149	1.02222e-07	3.34695e-05	0.375,0.38,0.0	0.84,0.969,0.614	-0.556
ENSMUSG00000028649	Macf1	4	-	123441602	123441665	123440549	123440791	123444834	123444952	25,9,19	6,4,5	16,24,31	0,0,0	212	149	1.47983e-05	0.00222726	0.745,0.613,0.728	1.0,1.0,1.0	-0.305
ENSMUSG00000026014	Raph1	1	-	60518979	60519060	60510416	60510491	60525591	60526100	0,1,1	2,0,0	0,1,1	1,3,0	230	149	0.000472866	0.0377141	0.0,1.0,1.0	0.0,0.178,1.0	0.274
ENSMUSG00000087382	Ctcflos	2	+	173123943	173124082	173119737	173119983	173129226	173129310	2,14,6	0,3,0	4,10,4	8,9,3	288	149	0.000109442	0.0117386	1.0,0.707,1.0	0.206,0.365,0.408	0.576
ENSMUSG00000015605	Srf	17	-	46549844	46550036	46549435	46549512	46550900	46551020	52,55,81	0,2,2	37,28,34	7,7,10	341	149	5.26787e-07	0.000131086	1.0,0.923,0.947	0.698,0.636,0.598	0.313
ENSMUSG00000035476	Tab3	X	+	85593651	85593754	85575549	85575610	85609389	85609584	3,2,1	0,0,0	1,0,0	0,3,3	252	149	1.16751e-06	0.000256345	1.0,1.0,1.0	1.0,0.0,0.0	0.667
ENSMUSG00000025006	Sorbs1	19	-	40321792	40321960	40318021	40318068	40324746	40324832	138,96,80	81106113	106,104,98	30,46,21	317	149	8.98918e-05	0.00998601	0.445,0.299,0.25	0.624,0.515,0.687	-0.277
ENSMUSG00000025006	Sorbs1	19	-	40369689	40369719	40364993	40365166	40373475	40373617	61,46,41	2,18,19	53,37,45	0,3,0	179	149	4.76547e-05	0.00585168	0.962,0.68,0.642	1.0,0.911,1.0	-0.209
ENSMUSG00000028797	Tmem234	4	+	129602194	129602261	129600982	129601134	129607086	129607162	112117131	21,24,17	148104138	0,12,3	216	149	0.000232293	0.0214618	0.786,0.771,0.842	1.0,0.857,0.969	-0.142
ENSMUSG00000028797	Tmem234	4	+	129602221	129602261	129600982	129601134	129607086	129607179	29,27,42	21,24,17	43,32,37	0,12,3	189	149	0.000230988	0.0214474	0.521,0.47,0.661	1.0,0.678,0.907	-0.311
ENSMUSG00000064307	Lrrc51	7	-	101921503	101921566	101920636	101920774	101933763	101933802	2,15,0	9,2,2	2,3,1	1,0,0	212	149	2.67456e-05	0.00367024	0.135,0.841,0.0	0.584,1.0,1.0	-0.536
ENSMUSG00000025702	2020-03-08	6	+	116338385	116338490	116338023	116338215	116392523	116392574	22,26,12	0,2,0	17,20,15	5,11,11	254	149	7.50881e-08	2.80274e-05	1.0,0.884,1.0	0.666,0.516,0.444	0.419
ENSMUSG00000040123	Zmym5	14	-	56810739	56810859	56804414	56804863	56811591	56811716	2,0,18	5,2,6	3,4,13	1,0,0	269	149	1.97177e-06	0.000404386	0.181,0.0,0.624	0.624,1.0,1.0	-0.606
ENSMUSG00000053332	Gas5	1	+	161037123	161037164	161036819	161036852	161037287	161037315	526729633	414606414	143156222	233281288	190	149	8.57076e-07	0.000199945	0.499,0.485,0.545	0.325,0.303,0.377	0.175
ENSMUSG00000010601	Apol7a	15	-	77396406	77396506	77396229	77396317	77398937	77399110	117,80,79	118,53,76	161,93,145	33,27,65	249	149	2.43415e-05	0.00339019	0.372,0.475,0.383	0.745,0.673,0.572	-0.253
ENSMUSG00000020453	Patz1	11	+	3294455	3294547	3293279	3293343	3299033	3299205	8,5,7	9,5,8	0,0,2	3,7,7	241	149	3.81731e-05	0.00484643	0.355,0.382,0.351	0.0,0.0,0.15	0.313
ENSMUSG00000027300	Ubox5	2	-	130614888	130616742	130604484	130604626	130629915	130630027	169181153	4,18,4	181170193	2,1,0	2003	149	5.91266e-05	0.00694013	0.759,0.428,0.74	0.871,0.927,1.0	-0.29
ENSMUSG00000020271	Fbxw11	11	+	32708187	32708250	32652747	32652904	32711771	32711997	38,19,36	2,5,0	2,20,3	7,8,14	212	149	2.75016e-06	0.000529137	0.93,0.728,1.0	0.167,0.637,0.131	0.574
ENSMUSG00000109783	Gm45338	16	+	23543622	23543871	23534579	23534799	23559771	23560080	0,3,3	2,2,4	4,8,5	2,0,0	398	149	4.32221e-05	0.00541378	0.0,0.36,0.219	0.428,1.0,1.0	-0.616
ENSMUSG00000109783	Gm45338	16	+	23554697	23554933	23534579	23534799	23559771	23560080	3,7,18	2,2,4	11,28,23	2,0,0	385	149	0.000408361	0.034176	0.367,0.575,0.635	0.68,1.0,1.0	-0.368
ENSMUSG00000054280	Prr14l	5	-	32844043	32844564	32835615	32835688	32854092	32854256	17,0,15	13,10,6	14,15,20	0,0,0	670	149	0	0	0.225,0.0,0.357	1.0,1.0,1.0	-0.806
ENSMUSG00000036202	Rif1	2	+	52116667	52116745	52116247	52116394	52116834	52116950	6,12,17	12,12,15	0,0,1	5,10,7	227	149	1.89745e-07	5.53315e-05	0.247,0.396,0.427	0.0,0.0,0.086	0.328
ENSMUSG00000057335	Cep170	1	-	176769232	176769526	176761350	176761500	176769712	176769870	35,23,18	7,4,4	5,19,16	0,1,0	443	149	1.60807e-05	0.0023631	0.627,0.659,0.602	1.0,0.865,1.0	-0.326
ENSMUSG00000031697	Orc6	8	+	85301108	85301238	85299631	85299992	85302795	85302959	6,13,19	2,7,2	5,9,6	0,0,1	279	149	0.000146285	0.0146781	0.616,0.498,0.835	1.0,1.0,0.762	-0.271
ENSMUSG00000063929	Cyp4a32	4	+	115602259	115602404	115600974	115601163	115602927	115602972	215357319	26,81,19	211334431	0,0,28	294	149	0.000121978	0.0129345	0.807,0.691,0.895	1.0,1.0,0.886	-0.164
ENSMUSG00000063929	Cyp4a32	4	+	115602259	115602404	115600974	115601163	115609626	115609751	183265226	37,105,69	174263330	10,7,19	294	149	3.23852e-13	3.55532e-10	0.715,0.561,0.624	0.898,0.95,0.898	-0.282
ENSMUSG00000021636	Marveld2	13	-	100611432	100612584	100607776	100607812	100616604	100616702	411335317	7,7,13	93162140	1,0,0	1301	149	4.96517e-05	0.00597838	0.871,0.846,0.736	0.914,1.0,1.0	-0.154
ENSMUSG00000028268	Gbp3	3	+	142560495	142560690	142560025	142560283	142561739	142561935	32,37,36	5,10,7	12,19,4	0,0,1	344	149	4.80809e-05	0.00586492	0.735,0.616,0.69	1.0,1.0,0.634	-0.198
ENSMUSG00000041654	Slc39a11	11	-	113591781	113591932	113562005	113562124	113613383	113613479	13,9,4	12,6,4	3,1,2	0,0,0	300	149	0	0	0.35,0.427,0.332	1.0,1.0,1.0	-0.63
ENSMUSG00000101517	4732465J04Rik	10	+	95791683	95791732	95780508	95780626	95794805	95796831	30,73,51	17,30,38	57,79,63	11,13,9	198	149	9.98124e-05	0.0108302	0.57,0.647,0.502	0.796,0.821,0.84	-0.246
ENSMUSG00000003680	Taf6l	19	-	8773289	8773424	8773027	8773106	8774334	8774467	61,68,55	11,24,5	47,31,76	0,0,0	284	149	6.78121e-10	4.21859e-07	0.744,0.598,0.852	1.0,1.0,1.0	-0.269
ENSMUSG00000003680	Taf6l	19	-	8773504	8773692	8773027	8773106	8774334	8774467	39,38,27	11,24,5	34,54,40	0,0,0	337	149	4.10783e-15	8.51826e-12	0.611,0.412,0.705	1.0,1.0,1.0	-0.424
ENSMUSG00000021668	Polk	13	-	96483490	96484405	96482457	96482491	96486807	96486979	112158138	6,14,8	49,54,41	0,0,0	1064	149	6.81566e-13	7.0667e-10	0.723,0.612,0.707	1.0,1.0,1.0	-0.319
ENSMUSG00000041241	Mul1	4	+	138436179	138436399	138434676	138434879	138437627	138437715	34,3,16	439513303	67,71,51	89,111,92	369	149	0	0	0.03,0.002,0.021	0.233,0.205,0.183	-0.189
ENSMUSG00000101304	Plet1os	9	-	50498925	50499170	50488798	50489487	50507701	50507823	12,10,11	0,2,1	0,0,2	1,2,2	394	149	1.2782e-07	4.04322e-05	1.0,0.654,0.806	0.0,0.0,0.274	0.729
ENSMUSG00000013846	St3gal1	15	-	67162986	67163051	67153042	67153170	67176631	67176712	26,28,13	72,128,69	35,32,51	43,42,58	214	149	4.33323e-06	0.00081688	0.201,0.132,0.116	0.362,0.347,0.38	-0.213
ENSMUSG00000031508	Ankrd10	8	-	11620261	11620373	11619061	11619297	11628438	11628530	4,9,12	0,8,2	2,0,0	1,2,1	261	149	0.000277577	0.0252217	1.0,0.391,0.774	0.533,0.0,0.0	0.544
ENSMUSG00000042508	Dmtf1	5	-	9126539	9126749	9124441	9124527	9127956	9128108	45,42,34	16,12,12	19,14,49	2,1,2	359	149	8.73099e-05	0.00975728	0.539,0.592,0.54	0.798,0.853,0.91	-0.297
ENSMUSG00000042508	Dmtf1	5	-	9126539	9126802	9124441	9124527	9127956	9128108	43,30,25	16,12,12	16,14,31	2,1,2	412	149	0.000285635	0.0257527	0.493,0.475,0.43	0.743,0.835,0.849	-0.343
ENSMUSG00000039262	Prrc2b	2	+	32212886	32214947	32212074	32212291	32216045	32216233	250253203	84,37,69	209280181	20,23,22	2210	149	0.000359323	0.0309035	0.167,0.316,0.166	0.413,0.451,0.357	-0.191
ENSMUSG00000034243	Golgb1	16	+	36886130	36886228	36885010	36885188	36887238	36887403	27,20,29	0,0,0	5,19,27	7,8,5	247	149	3.20369e-07	8.3381e-05	1.0,1.0,1.0	0.301,0.589,0.765	0.448
ENSMUSG00000034243	Golgb1	16	+	36886133	36886228	36885010	36885188	36887238	36887403	31,22,31	0,0,0	2,18,32	7,8,5	244	149	8.98961e-06	0.00146174	1.0,1.0,1.0	0.149,0.579,0.796	0.492
ENSMUSG00000046169	Adamts6	13	+	104413707	104413810	104399942	104400006	104426934	104427068	4,3,3	7,0,0	0,1,0	2,0,1	252	149	0.000137803	0.0139772	0.253,1.0,1.0	0.0,1.0,0.0	0.418
ENSMUSG00000032536	Trak1	9	+	121466906	121466977	121460358	121460577	121468984	121469087	15,12,9	18,3,10	25,23,17	0,6,0	220	149	0.000162782	0.0159008	0.361,0.73,0.379	1.0,0.722,1.0	-0.417
ENSMUSG00000031480	Thsd1	8	+	22252152	22252311	22242996	22243956	22258291	22260377	17,76,40	5,24,16	9,5,6	0,0,0	308	149	6.77767e-08	2.68246e-05	0.622,0.605,0.547	1.0,1.0,1.0	-0.409
ENSMUSG00000001348	Acp5	9	-	22130522	22130608	22129862	22130129	22131736	22131831	138,84,91	455483355	15,26,16	402375300	235	149	5.78141e-07	0.000140128	0.161,0.099,0.14	0.023,0.042,0.033	0.101
ENSMUSG00000040374	Pex2	3	-	5562668	5562732	5560187	5561764	5563164	5563272	124,80,119	89,100,65	27,40,37	98,124,93	213	149	2.54659e-07	7.09359e-05	0.494,0.359,0.562	0.162,0.184,0.218	0.284
ENSMUSG00000031365	Zfp275	X	+	73351268	73351360	73344836	73344912	73351808	73351923	2,23,0	6,7,3	3,12,5	0,0,0	241	149	1.33441e-07	4.15069e-05	0.171,0.67,0.0	1.0,1.0,1.0	-0.72
ENSMUSG00000023045	Soat2	15	+	102154260	102154368	102151105	102151161	102156811	102157088	77162106	10,20,17	40,58,56	2,2,0	257	149	0.000339985	0.0299299	0.817,0.824,0.783	0.921,0.944,1.0	-0.147
ENSMUSG00000038695	Josd2	7	+	44469982	44470172	44468806	44468969	44470411	44470537	48,71,28	63,70,66	61,131,47	31,53,34	339	149	0.000375514	0.032001	0.251,0.308,0.157	0.464,0.521,0.378	-0.216
ENSMUSG00000075517	Cyp2d37-ps	15	-	82691871	82692043	82691441	82691594	82692812	82693001	59,21,23	16,12,18	34,57,40	101,99,112	321	149	6.85563e-06	0.00118469	0.631,0.448,0.372	0.135,0.211,0.142	0.321
ENSMUSG00000059439	Bcas3	11	+	85822021	85822112	85801820	85801952	85825201	85825390	9,8,3	41,45,36	15,13,32	17,31,38	240	149	0.000278394	0.0252217	0.12,0.099,0.049	0.354,0.207,0.343	-0.212
ENSMUSG00000024013	Fgd2	17	+	29363710	29363942	29360913	29361157	29364910	29364991	30,11,51	9,3,5	12,21,10	0,0,0	381	149	1.08819e-06	0.000244685	0.566,0.589,0.8	1.0,1.0,1.0	-0.348
ENSMUSG00000025816	Sec61a2	2	-	5877854	5878008	5876840	5877001	5882580	5882690	6,35,22	2,4,5	18,9,12	1,0,0	303	149	0.000558411	0.0437884	0.596,0.811,0.684	0.898,1.0,1.0	-0.269
ENSMUSG00000054099	Slc25a40	5	+	8427195	8427267	8422849	8423039	8427407	8427516	2,6,0	8,3,3	1,1,3	0,1,0	221	149	2.46971e-05	0.00341424	0.144,0.574,0.0	1.0,0.403,1.0	-0.562
ENSMUSG00000022992	Kansl2	15	-	98531322	98531437	98529285	98529453	98531719	98531898	132174115	25,15,19	102111114	1,0,3	264	149	8.00634e-08	2.92985e-05	0.749,0.867,0.774	0.983,1.0,0.955	-0.183
ENSMUSG00000030852	Tacc2	7	+	130663015	130663141	130601836	130601937	130674601	130674739	44,46,46	0,8,0	46,16,23	7,6,21	275	149	0.000573464	0.0447806	1.0,0.757,1.0	0.781,0.591,0.372	0.338
ENSMUSG00000044122	Proca1	11	+	78204064	78204197	78201811	78201892	78204839	78205504	0,2,1	1,2,1	4,7,8	0,0,1	282	149	0.000164435	0.0159008	0.0,0.346,0.346	1.0,1.0,0.809	-0.706
ENSMUSG00000008140	Emc10	7	-	44491162	44491249	44490110	44490970	44491954	44492048	74,140,73	176163112	16,31,10	99177139	236	149	2.45753e-09	1.31043e-06	0.21,0.352,0.292	0.093,0.1,0.043	0.206
ENSMUSG00000116016	Gm49496	13	-	111447895	111447955	111440631	111440816	111448932	111448999	86,95,100	20,27,18	24,54,36	28,30,32	209	149	2.10402e-05	0.0029748	0.754,0.715,0.798	0.379,0.562,0.445	0.294
ENSMUSG00000025402	Nab2	10	-	127662730	127662922	127660917	127661779	127663131	127663264	81,52,38	1,0,2	67,91,64	8,9,12	341	149	3.32261e-05	0.00433419	0.973,1.0,0.892	0.785,0.815,0.7	0.188
ENSMUSG00000030733	Sh2b1	7	-	126469487	126469570	126469124	126469328	126471121	126471297	2,15,26	27,36,37	0,0,1	50,68,43	232	149	1.34544e-05	0.00204146	0.045,0.211,0.311	0.0,0.0,0.015	0.184
ENSMUSG00000047213	Ythdf3	3	+	16186966	16187115	16183235	16183520	16189477	16189563	15,19,28	9,6,5	12,1,14	0,1,0	298	149	0.000163231	0.0159008	0.455,0.613,0.737	1.0,0.333,1.0	-0.176
ENSMUSG00000006476	Nsmf	2	+	25058228	25058321	25057146	25057176	25059020	25059073	65,146,87	0,5,0	126,128,82	24,19,20	242	149	4.0966e-09	2.12375e-06	1.0,0.947,1.0	0.764,0.806,0.716	0.22
ENSMUSG00000006476	Nsmf	2	+	25058252	25058321	25057100	25057176	25059020	25059045	127207132	0,5,0	230218147	24,19,20	218	149	5.42497e-06	0.000973522	1.0,0.966,1.0	0.868,0.887,0.834	0.126
ENSMUSG00000000131	Xpo6	7	-	126149503	126149537	126149233	126149360	126152825	126153279	3,10,11	27,43,17	0,0,0	23,22,36	183	149	0.00059247	0.0458808	0.083,0.159,0.345	0.0,0.0,0.0	0.196
ENSMUSG00000097503	3110045C21Rik	1	+	169970449	169970802	169969408	169969575	169971781	169972396	6,3,4	0,0,0	7,10,14	1,5,3	502	149	1.32421e-05	0.00202571	1.0,1.0,1.0	0.675,0.372,0.581	0.457
ENSMUSG00000059708	Akap17b	X	-	36623567	36624336	36618602	36618733	36636472	36636574	9,4,6	4,8,1	7,19,25	0,0,0	918	149	6.06182e-14	8.70244e-11	0.268,0.075,0.493	1.0,1.0,1.0	-0.721
ENSMUSG00000081207	Gm13775	4	+	61783335	61783499	61783122	61783178	61797965	61798099	0,0,1	9,1,0	17,1,5	0,0,3	313	149	5.03892e-06	0.000921975	0.0,0.0,1.0	1.0,1.0,0.442	-0.481
ENSMUSG00000004565	Pnpla6	8	+	3516506	3516568	3515392	3515556	3516680	3516749	15,17,9	0,0,0	11,13,26	7,16,4	211	149	7.1677e-08	2.73001e-05	1.0,1.0,1.0	0.526,0.365,0.821	0.429
ENSMUSG00000004565	Pnpla6	8	+	3516509	3516568	3515383	3515556	3516680	3516749	12,9,9	0,0,0	24,7,13	7,16,4	208	149	3.06285e-07	8.28434e-05	1.0,1.0,1.0	0.711,0.239,0.7	0.45
ENSMUSG00000014767	Tbp	17	+	15501153	15501202	15499887	15500024	15501311	15501357	2,1,1	0,0,2	0,0,1	1,1,0	198	149	0.000453896	0.0369915	1.0,1.0,0.273	0.0,0.0,1.0	0.424
ENSMUSG00000013629	Cad	5	+	31075470	31075521	31075088	31075185	31075808	31075853	4,24,11	27,36,5	1,0,0	18,14,1	200	149	3.79077e-05	0.0048457	0.099,0.332,0.621	0.04,0.0,0.0	0.337
ENSMUSG00000026150	Mff	1	+	82745523	82745556	82741638	82741976	82747082	82747142	0,2,0	29,18,18	2,6,11	15,16,20	182	149	0.000130138	0.0134932	0.0,0.083,0.0	0.098,0.235,0.31	-0.187
ENSMUSG00000064284	Cdpf1	15	-	85810842	85811048	85809211	85809324	85811638	85811654	10,14,10	1,0,0	0,3,0	2,2,4	355	149	1.68119e-11	1.25504e-08	0.808,1.0,1.0	0.0,0.386,0.0	0.807
ENSMUSG00000066306	Numa1	7	+	102002294	102002336	102001164	102001659	102007485	102007554	132,86,89	18,19,19	89,104,82	0,0,4	191	149	2.90423e-08	1.23186e-05	0.851,0.779,0.785	1.0,1.0,0.941	-0.175
ENSMUSG00000032246	Calml4	9	+	62868676	62868817	62858241	62858272	62871265	62871454	73,34,22	8,7,1	0,1,0	2,0,1	290	149	6.63878e-05	0.00764812	0.824,0.714,0.919	0.0,1.0,0.0	0.486
ENSMUSG00000003824	Syce2	8	+	84883430	84883584	84872701	84872832	84885934	84886123	8,11,12	7,3,2	5,1,6	0,1,0	303	149	0.000346654	0.0300912	0.36,0.643,0.747	1.0,0.33,1.0	-0.193
ENSMUSG00000072946	Ptgr2	12	+	84296227	84296356	84295216	84295335	84298010	84298202	41,57,48	144148119	20,27,13	235234253	278	149	4.76053e-06	0.000879661	0.132,0.171,0.178	0.044,0.058,0.027	0.117
ENSMUSG00000050017	Pitpnb	5	+	111385519	111385604	111382987	111383110	111386502	111388359	95143100	71,60,45	59,77,43	122,100,90	234	149	1.78013e-07	5.35847e-05	0.46,0.603,0.586	0.235,0.329,0.233	0.284
ENSMUSG00000086610	Gm15408	5	+	149011573	149011707	149007885	149008015	149011998	149012776	9,11,1	0,0,0	9,9,4	29,5,5	283	149	0	0	1.0,1.0,1.0	0.14,0.487,0.296	0.692
ENSMUSG00000006014	Prg4	1	-	150458148	150458292	150454051	150456337	150460651	150460771	18,40,39	43,83,71	12,2,11	53,56,77	293	149	0.000345526	0.0300912	0.176,0.197,0.218	0.103,0.018,0.068	0.134
ENSMUSG00000016487	Ppfibp1	6	+	147016860	147016893	147016221	147016393	147019033	147019181	38,40,49	53,66,42	4,5,10	29,29,42	182	149	1.59574e-05	0.0023631	0.37,0.332,0.489	0.101,0.124,0.163	0.268
ENSMUSG00000030849	Fgfr2	7	-	130199757	130199905	130198418	130198563	130200982	130201173	16,13,23	87,20,25	20,12,25	0,3,8	297	149	1.30765e-06	0.000283775	0.084,0.246,0.316	1.0,0.667,0.611	-0.544
ENSMUSG00000041757	Plekha6	1	+	133275811	133275865	133274792	133274879	133280338	133280407	3,1,1	0,1,0	0,5,5	3,5,1	203	149	0.000131301	0.0135385	1.0,0.423,1.0	0.0,0.423,0.786	0.405
ENSMUSG00000019961	Tmpo	10	-	91153277	91153397	91153084	91153180	91158747	91158845	149145123	11,14,14	27,50,52	19,18,15	269	149	3.6699e-05	0.00472354	0.882,0.852,0.83	0.44,0.606,0.658	0.287
ENSMUSG00000066571	4931406P16Rik	7	-	34312088	34312176	34285476	34285953	34313486	34313522	0,2,1	6,1,1	2,6,1	0,0,0	237	149	1.86835e-07	5.53315e-05	0.0,0.557,0.386	1.0,1.0,1.0	-0.686
ENSMUSG00000039199	Zdhhc1	8	-	105484188	105484427	105483540	105483783	105485461	105485508	23,37,13	5,4,5	2,2,3	0,0,0	388	149	6.2652e-06	0.00109278	0.639,0.78,0.5	1.0,1.0,1.0	-0.36
ENSMUSG00000005312	Ubqln1	13	-	58180821	58180905	58179552	58179668	58183181	58183324	189152176	142121103	222265275	78,112,75	233	149	0.000178055	0.0171291	0.46,0.445,0.522	0.645,0.602,0.701	-0.174
ENSMUSG00000025911	Adhfe1	1	+	9551716	9551757	9549906	9549944	9553317	9553472	10,10,11	0,3,0	10,16,3	5,6,13	190	149	0.00020795	0.0197949	1.0,0.723,1.0	0.611,0.677,0.153	0.427
ENSMUSG00000018501	Ncor1	11	-	62349394	62349493	62345234	62345318	62351377	62351390	50,25,30	24,17,13	17,31,8	32,31,32	248	149	0.000526489	0.041635	0.556,0.469,0.581	0.242,0.375,0.131	0.286
ENSMUSG00000078923	Ube2v1	2	-	167629068	167629288	167617828	167617977	167631939	167631967	15,10,28	176,0,132	19,10,8	0,0,0	369	149	7.662e-06	0.00129996	0.033,1.0,0.079	1.0,1.0,1.0	-0.629
ENSMUSG00000078923	Ube2v1	2	-	167629166	167629288	167617828	167617977	167631939	167631979	11,3,15	176,0,132	15,5,5	0,0,0	271	149	2.15953e-06	0.000438079	0.033,1.0,0.059	1.0,1.0,1.0	-0.636
ENSMUSG00000078923	Ube2v1	2	-	167629169	167629288	167617828	167617977	167631939	167631987	50,47,79	176,0,132	68,28,76	0,0,0	268	149	0.000465551	0.0374508	0.136,1.0,0.25	1.0,1.0,1.0	-0.538
ENSMUSG00000095930	Nim1k	13	-	119727579	119728523	119714107	119714376	119755694	119755882	67,68,29	1,12,9	37,26,24	0,0,0	1093	149	4.49985e-06	0.000839807	0.901,0.436,0.305	1.0,1.0,1.0	-0.453
ENSMUSG00000024188	Luc7l	17	+	26253973	26254044	26252998	26253091	26255030	26255125	22,26,28	13,37,22	15,2,5	31,38,45	220	149	1.19247e-05	0.00183927	0.534,0.322,0.463	0.247,0.034,0.07	0.323
ENSMUSG00000034940	Synrg	11	+	83985248	83985551	83982195	83982307	83986813	83986851	36,54,51	1,0,0	26,8,34	5,15,10	452	149	1.63436e-11	1.25504e-08	0.922,1.0,1.0	0.632,0.15,0.528	0.537
ENSMUSG00000040528	Milr1	11	+	106761182	106761296	106754781	106755051	106763855	106763948	21,8,11	7,2,4	2,1,8	0,0,0	263	149	1.55284e-06	0.000322106	0.63,0.694,0.609	1.0,1.0,1.0	-0.356
ENSMUSG00000018761	Mpdu1	11	-	69657935	69658056	69657724	69657843	69658565	69658698	147188126	3,0,0	95,121,94	8,18,6	270	149	2.76892e-05	0.00374466	0.964,1.0,1.0	0.868,0.788,0.896	0.137
ENSMUSG00000034157	Cipc	12	+	86959727	86959828	86952743	86952931	86960271	86960391	8,0,6	45,46,51	18,9,22	37,21,36	250	149	6.5555e-05	0.00759909	0.096,0.0,0.066	0.225,0.203,0.267	-0.178
ENSMUSG00000022201	Zfr	15	+	12135266	12135290	12118238	12118338	12136395	12136678	1,9,0	53,59,27	14,21,20	27,35,36	173	149	6.8991e-08	2.68246e-05	0.016,0.116,0.0	0.309,0.341,0.324	-0.281
ENSMUSG00000030016	Zfp638	6	+	83979846	83979909	83976201	83976350	83981683	83981785	2,7,11	9,2,8	1,1,1	0,0,0	212	149	1.17621e-07	3.78476e-05	0.135,0.711,0.491	1.0,1.0,1.0	-0.554
ENSMUSG00000024985	Tcf7l2	19	+	55925976	55926049	55923895	55923944	55926683	55926756	1,7,2	0,0,2	2,4,2	5,9,7	222	149	9.34447e-05	0.0102586	1.0,1.0,0.402	0.212,0.23,0.161	0.6
ENSMUSG00000009073	Nf2	11	-	4780577	4780622	4767664	4768273	4782186	4782352	42,40,38	17,12,13	57,43,38	2,0,0	194	149	5.67729e-11	3.92427e-08	0.655,0.719,0.692	0.956,1.0,1.0	-0.297
ENSMUSG00000059456	Ptk2b	14	-	66163024	66163150	66158530	66158677	66165263	66165329	118130113	11,17,13	89,84,82	0,0,5	275	149	0.000324024	0.0289343	0.853,0.806,0.825	1.0,1.0,0.899	-0.138
ENSMUSG00000078671	Chd2	7	-	73507805	73507913	73504987	73505128	73514089	73514151	46,37,36	5,8,22	20,15,20	0,0,2	257	149	5.39608e-05	0.00637387	0.842,0.728,0.487	1.0,1.0,0.853	-0.265
ENSMUSG00000012296	Tjap1	17	-	46264093	46264190	46263808	46263813	46264882	46264978	4,7,6	4,12,5	0,0,0	5,1,1	246	149	2.53021e-06	0.000502355	0.377,0.261,0.421	0.0,0.0,0.0	0.353
ENSMUSG00000020859	Spag9	11	+	94113262	94113301	94112032	94112146	94114172	94114349	30,20,18	58,51,71	3,5,6	57,83,66	188	149	9.58028e-06	0.001532	0.291,0.237,0.167	0.04,0.046,0.067	0.181
ENSMUSG00000031565	Fgfr1	8	+	25555468	25555774	25532249	25532428	25557730	25557814	87,21,34	4,0,0	36,15,5	13,8,4	455	149	6.07743e-09	2.98482e-06	0.877,1.0,1.0	0.476,0.38,0.29	0.577
ENSMUSG00000031565	Fgfr1	8	+	25555507	25555774	25532249	25532428	25557730	25557814	131,29,54	4,0,0	46,22,8	13,8,4	416	149	1.1698e-09	6.82246e-07	0.921,1.0,1.0	0.559,0.496,0.417	0.483
ENSMUSG00000037536	Fbxo34	14	+	47504985	47505132	47500793	47500870	47529174	47529305	3,1,0	3,8,1	7,1,2	0,2,0	296	149	0.000148644	0.014835	0.335,0.059,0.0	1.0,0.201,1.0	-0.602
ENSMUSG00000025464	Paox	7	+	140127507	140127707	140117246	140117356	140129017	140129193	46,40,44	2,0,3	60,50,51	8,16,18	349	149	3.34417e-05	0.00433419	0.908,1.0,0.862	0.762,0.572,0.547	0.296
ENSMUSG00000029279	Brdt	5	+	107377009	107377215	107376264	107376362	107377903	107378084	18,0,16	6,4,9	14,18,15	0,2,2	355	149	0.000578494	0.0449851	0.557,0.0,0.427	1.0,0.791,0.759	-0.522
ENSMUSG00000028573	Fggy	4	+	95812107	95812169	95800556	95800664	95837584	95837659	82,83,56	9,17,18	51,85,94	0,0,3	211	149	8.52755e-08	2.94722e-05	0.865,0.775,0.687	1.0,1.0,0.957	-0.21
ENSMUSG00000028573	Fggy	4	+	95820881	95822125	95800556	95800664	95837584	95837659	350436400	9,17,18	339362385	0,0,3	1393	149	8.06487e-09	3.85935e-06	0.806,0.733,0.704	1.0,1.0,0.932	-0.23
ENSMUSG00000039782	Cpeb2	5	+	43238326	43238416	43237314	43237597	43244585	43244676	3,11,4	0,0,0	2,9,4	5,1,12	239	149	5.15075e-06	0.000933286	1.0,1.0,1.0	0.2,0.849,0.172	0.593
ENSMUSG00000060550	H2-Q7	17	+	35442266	35442551	35439908	35440184	35442966	35442999	483497492	58,44,44	161190104	50,50,51	434	149	5.51003e-08	2.23552e-05	0.741,0.795,0.793	0.525,0.566,0.412	0.275
ENSMUSG00000031570	Plpp5	8	+	25723030	25723113	25721980	25722600	25724079	25724226	90173100	38,47,54	11,24,19	21,24,47	232	149	2.304e-06	0.000462361	0.603,0.703,0.543	0.252,0.391,0.206	0.333
ENSMUSG00000031626	Sorbs2	8	+	45785268	45785325	45775588	45775703	45789975	45790025	18,23,17	103,101,87	27,15,42	38,37,65	206	149	0.000644493	0.0497032	0.112,0.141,0.124	0.339,0.227,0.319	-0.169
ENSMUSG00000008435	Rdh13	7	-	4444977	4445122	4444202	4444321	4445446	4445642	13,18,7	12,28,15	1,0,4	14,23,25	294	149	1.88265e-05	0.00268213	0.354,0.246,0.191	0.035,0.0,0.075	0.227
ENSMUSG00000057933	Gsta2	9	-	78342486	78342597	78341829	78341938	78355658	78355788	191125121	6,0,7	35,26,22	7,7,13	260	149	1.55331e-06	0.000322106	0.948,1.0,0.908	0.741,0.68,0.492	0.314
ENSMUSG00000055897	Ppp4r1l-ps	2	-	173600765	173601042	173597132	173597187	173608732	173608818	1,1,2	0,1,0	2,1,2	1,4,4	426	149	0.000290199	0.0260384	1.0,0.259,1.0	0.412,0.08,0.149	0.539
ENSMUSG00000055897	Ppp4r1l-ps	2	-	173615482	173615576	173608732	173608879	173659322	173659367	1,16,8	0,0,1	12,3,7	3,1,5	243	149	0.000249221	0.0229124	1.0,1.0,0.831	0.71,0.648,0.462	0.337
ENSMUSG00000055897	Ppp4r1l-ps	2	-	173615482	173616423	173608732	173608879	173659322	173659367	11,11,10	0,0,1	23,12,13	3,1,5	1090	149	4.03543e-05	0.00508873	1.0,1.0,0.578	0.512,0.621,0.262	0.394
ENSMUSG00000063511	Snrnp70	7	-	45381824	45383184	45380716	45380818	45383803	45383885	1005905727	149199160	886980758	88,103,77	1509	149	0.000542454	0.0427165	0.4,0.31,0.31	0.499,0.484,0.493	-0.152
ENSMUSG00000064373	Selenop	15	+	3272754	3272805	3272084	3272167	3274660	3274876	14,10,5	8,6,12	7,0,6	26,26,35	200	149	0.00035927	0.0309035	0.566,0.554,0.237	0.167,0.0,0.113	0.359
ENSMUSG00000017760	Ctsa	2	+	164833723	164833850	164832900	164833196	164834029	164834208	473520416	11,9,4	249285152	37,41,38	276	149	6.43929e-15	1.20177e-11	0.959,0.969,0.983	0.784,0.79,0.683	0.218
ENSMUSG00000017760	Ctsa	2	+	164833772	164833850	164832908	164833196	164834029	164834062	453486363	11,9,4	228269128	37,41,38	227	149	2.15494e-13	2.68118e-10	0.964,0.973,0.983	0.802,0.812,0.689	0.206
ENSMUSG00000017760	Ctsa	2	+	164833807	164833850	164832925	164833196	164834029	164834208	426432330	11,9,4	215258118	37,41,38	192	149	3.79285e-12	3.37076e-09	0.968,0.974,0.985	0.818,0.83,0.707	0.191
ENSMUSG00000020385	Clk4	11	+	51270536	51270595	51267170	51267331	51271799	51272019	28,57,21	24,25,29	14,11,32	42,83,69	208	149	0.000104607	0.0112849	0.455,0.62,0.342	0.193,0.087,0.249	0.296
ENSMUSG00000020385	Clk4	11	+	51273077	51273168	51271799	51272022	51273559	51273626	20,55,34	23,17,12	101,84,75	11,4,11	240	149	0.000344667	0.0300912	0.351,0.668,0.638	0.851,0.929,0.809	-0.311
ENSMUSG00000024201	Kdm4b	17	+	56344333	56344442	56326061	56326229	56351632	56351797	22,13,16	19,0,0	10,22,3	10,24,19	258	149	0.000400744	0.0336896	0.401,1.0,1.0	0.366,0.346,0.084	0.535
ENSMUSG00000022961	Son	16	+	91674694	91674774	91671348	91671465	91675400	91675548	127,138,75	64,92,79	31,24,24	49,90,82	229	149	1.10937e-06	0.000246479	0.564,0.494,0.382	0.292,0.148,0.16	0.28
ENSMUSG00000060475	Wtap	17	-	12981749	12981808	12980821	12980949	12983456	12983473	38,5,27	84,137,88	98143127	0,0,0	208	149	0	0	0.245,0.025,0.18	1.0,1.0,1.0	-0.85
