# Supplementary material for: Deficiency of WTAP in hepatocytes induces lipoatrophy and non-alcoholic steatohepatitis (NASH)
Source: Nat Commun. 2022 Aug 4;13:4549. doi: 10.1038/s41467-022-32163-w (PMC9352699; doi:10.1038/s41467-022-32163-w)
Supplement: Supplementary file 5 — Supplementary Data 2 [file 41467_2022_32163_MOESM5_ESM.xlsx]

## Sheet: Gene list
Supplementary Data 2. m6ARIP-seq analysis shows that transcripts with significant m6A peaks come from 9,020 genes in the livers of Wtapflox/flox mice.
ENSMUSG00000103922
ENSMUSG00000025907
ENSMUSG00000051285
ENSMUSG00000061024
ENSMUSG00000025911
ENSMUSG00000097893
ENSMUSG00000056763
ENSMUSG00000016918
ENSMUSG00000067813
ENSMUSG00000025925
ENSMUSG00000025921
ENSMUSG00000025940
ENSMUSG00000026156
ENSMUSG00000073725
ENSMUSG00000101514
ENSMUSG00000004768
ENSMUSG00000026131
ENSMUSG00000026127
ENSMUSG00000103760
ENSMUSG00000045216
ENSMUSG00000037447
ENSMUSG00000037408
ENSMUSG00000001138
ENSMUSG00000026111
ENSMUSG00000037216
ENSMUSG00000026083
ENSMUSG00000026078
ENSMUSG00000003135
ENSMUSG00000026072
ENSMUSG00000103270
ENSMUSG00000066877
ENSMUSG00000041684
ENSMUSG00000026048
ENSMUSG00000045954
ENSMUSG00000026104
ENSMUSG00000043015
ENSMUSG00000041426
ENSMUSG00000026096
ENSMUSG00000025981
ENSMUSG00000046994
ENSMUSG00000038323
ENSMUSG00000064294
ENSMUSG00000026036
ENSMUSG00000102059
ENSMUSG00000026031
ENSMUSG00000026029
ENSMUSG00000041075
ENSMUSG00000026020
ENSMUSG00000067336
ENSMUSG00000041040
ENSMUSG00000073664
ENSMUSG00000101188
ENSMUSG00000025969
ENSMUSG00000025967
ENSMUSG00000025964
ENSMUSG00000025962
ENSMUSG00000025958
ENSMUSG00000070871
ENSMUSG00000025949
ENSMUSG00000099707
ENSMUSG00000026179
ENSMUSG00000026177
ENSMUSG00000026176
ENSMUSG00000026174
ENSMUSG00000026173
ENSMUSG00000033257
ENSMUSG00000049339
ENSMUSG00000026197
ENSMUSG00000026201
ENSMUSG00000026203
ENSMUSG00000026208
ENSMUSG00000033021
ENSMUSG00000079470
ENSMUSG00000026248
ENSMUSG00000026150
ENSMUSG00000026159
ENSMUSG00000079140
ENSMUSG00000073633
ENSMUSG00000026222
ENSMUSG00000036707
ENSMUSG00000026227
ENSMUSG00000026229
ENSMUSG00000026238
ENSMUSG00000026254
ENSMUSG00000048000
ENSMUSG00000026288
ENSMUSG00000026289
ENSMUSG00000090175
ENSMUSG00000090124
ENSMUSG00000090145
ENSMUSG00000054545
ENSMUSG00000089943
ENSMUSG00000089960
ENSMUSG00000026295
ENSMUSG00000036206
ENSMUSG00000055013
ENSMUSG00000044337
ENSMUSG00000034432
ENSMUSG00000026305
ENSMUSG00000034343
ENSMUSG00000026307
ENSMUSG00000034292
ENSMUSG00000034220
ENSMUSG00000026269
ENSMUSG00000026270
ENSMUSG00000026271
ENSMUSG00000026272
ENSMUSG00000047793
ENSMUSG00000026275
ENSMUSG00000034066
ENSMUSG00000100927
ENSMUSG00000101952
ENSMUSG00000026280
ENSMUSG00000026283
ENSMUSG00000026333
ENSMUSG00000097482
ENSMUSG00000067017
ENSMUSG00000026321
ENSMUSG00000038866
ENSMUSG00000044340
ENSMUSG00000054006
ENSMUSG00000026315
ENSMUSG00000026377
ENSMUSG00000064302
ENSMUSG00000098923
ENSMUSG00000026339
ENSMUSG00000026343
ENSMUSG00000036155
ENSMUSG00000026348
ENSMUSG00000026349
ENSMUSG00000036104
ENSMUSG00000056211
ENSMUSG00000026353
ENSMUSG00000046404
ENSMUSG00000042510
ENSMUSG00000026417
ENSMUSG00000026427
ENSMUSG00000052688
ENSMUSG00000042251
ENSMUSG00000013275
ENSMUSG00000026433
ENSMUSG00000026434
ENSMUSG00000026435
ENSMUSG00000026436
ENSMUSG00000042115
ENSMUSG00000009772
ENSMUSG00000042046
ENSMUSG00000026439
ENSMUSG00000048174
ENSMUSG00000046062
ENSMUSG00000041757
ENSMUSG00000103421
ENSMUSG00000098306
ENSMUSG00000116158
ENSMUSG00000070644
ENSMUSG00000090208
ENSMUSG00000026455
ENSMUSG00000042229
ENSMUSG00000042207
ENSMUSG00000031506
ENSMUSG00000041801
ENSMUSG00000041782
ENSMUSG00000041642
ENSMUSG00000026404
ENSMUSG00000041483
ENSMUSG00000056268
ENSMUSG00000033964
ENSMUSG00000026368
ENSMUSG00000006005
ENSMUSG00000097426
ENSMUSG00000026483
ENSMUSG00000043019
ENSMUSG00000008475
ENSMUSG00000026475
ENSMUSG00000066800
ENSMUSG00000026473
ENSMUSG00000026470
ENSMUSG00000033701
ENSMUSG00000050565
ENSMUSG00000026596
ENSMUSG00000026589
ENSMUSG00000040782
ENSMUSG00000090394
ENSMUSG00000040423
ENSMUSG00000026715
ENSMUSG00000103222
ENSMUSG00000026708
ENSMUSG00000026698
ENSMUSG00000026584
ENSMUSG00000041396
ENSMUSG00000026580
ENSMUSG00000026579
ENSMUSG00000040918
ENSMUSG00000026574
ENSMUSG00000026568
ENSMUSG00000040713
ENSMUSG00000040612
ENSMUSG00000026678
ENSMUSG00000097503
ENSMUSG00000038463
ENSMUSG00000059089
ENSMUSG00000005677
ENSMUSG00000005681
ENSMUSG00000013973
ENSMUSG00000006412
ENSMUSG00000048865
ENSMUSG00000026641
ENSMUSG00000038235
ENSMUSG00000060244
ENSMUSG00000015355
ENSMUSG00000059058
ENSMUSG00000038147
ENSMUSG00000026553
ENSMUSG00000003464
ENSMUSG00000026554
ENSMUSG00000038034
ENSMUSG00000044708
ENSMUSG00000050229
ENSMUSG00000026548
ENSMUSG00000037942
ENSMUSG00000037860
ENSMUSG00000039783
ENSMUSG00000063659
ENSMUSG00000038949
ENSMUSG00000026490
ENSMUSG00000038855
ENSMUSG00000026496
ENSMUSG00000026499
ENSMUSG00000038806
ENSMUSG00000038768
ENSMUSG00000103178
ENSMUSG00000026511
ENSMUSG00000026510
ENSMUSG00000038576
ENSMUSG00000079164
ENSMUSG00000042901
ENSMUSG00000039384
ENSMUSG00000026615
ENSMUSG00000026614
ENSMUSG00000039210
ENSMUSG00000099404
ENSMUSG00000079045
ENSMUSG00000026634
ENSMUSG00000097845
ENSMUSG00000037461
ENSMUSG00000026623
ENSMUSG00000037434
ENSMUSG00000026638
ENSMUSG00000079144
ENSMUSG00000026639
ENSMUSG00000026640
ENSMUSG00000025902
ENSMUSG00000033845
ENSMUSG00000062588
ENSMUSG00000045210
ENSMUSG00000025917
ENSMUSG00000005886
ENSMUSG00000025920
ENSMUSG00000101589
ENSMUSG00000043760
ENSMUSG00000041779
ENSMUSG00000026158
ENSMUSG00000026155
ENSMUSG00000026153
ENSMUSG00000101033
ENSMUSG00000099492
ENSMUSG00000048874
ENSMUSG00000042197
ENSMUSG00000037503
ENSMUSG00000103548
ENSMUSG00000104523
ENSMUSG00000037470
ENSMUSG00000047180
ENSMUSG00000010453
ENSMUSG00000001143
ENSMUSG00000026121
ENSMUSG00000037351
ENSMUSG00000026116
ENSMUSG00000026112
ENSMUSG00000026088
ENSMUSG00000058407
ENSMUSG00000026082
ENSMUSG00000003134
ENSMUSG00000048234
ENSMUSG00000041945
ENSMUSG00000070939
ENSMUSG00000026047
ENSMUSG00000026042
ENSMUSG00000025993
ENSMUSG00000018417
ENSMUSG00000109599
ENSMUSG00000026103
ENSMUSG00000002881
ENSMUSG00000041439
ENSMUSG00000026102
ENSMUSG00000026098
ENSMUSG00000099913
ENSMUSG00000026095
ENSMUSG00000042807
ENSMUSG00000025980
ENSMUSG00000048495
ENSMUSG00000054770
ENSMUSG00000103839
ENSMUSG00000026034
ENSMUSG00000026037
ENSMUSG00000038174
ENSMUSG00000026028
ENSMUSG00000079550
ENSMUSG00000026024
ENSMUSG00000026021
ENSMUSG00000026014
ENSMUSG00000040865
ENSMUSG00000025968
ENSMUSG00000025959
ENSMUSG00000025956
ENSMUSG00000087213
ENSMUSG00000045005
ENSMUSG00000051344
ENSMUSG00000026004
ENSMUSG00000039395
ENSMUSG00000026185
ENSMUSG00000055322
ENSMUSG00000006299
ENSMUSG00000006301
ENSMUSG00000026135
ENSMUSG00000026171
ENSMUSG00000006538
ENSMUSG00000033159
ENSMUSG00000099519
ENSMUSG00000033124
ENSMUSG00000026202
ENSMUSG00000032997
ENSMUSG00000099377
ENSMUSG00000004364
ENSMUSG00000055980
ENSMUSG00000097564
ENSMUSG00000045658
ENSMUSG00000026219
ENSMUSG00000052760
ENSMUSG00000026234
ENSMUSG00000026239
ENSMUSG00000026259
ENSMUSG00000005501
ENSMUSG00000092220
ENSMUSG00000044783
ENSMUSG00000049866
ENSMUSG00000048126
ENSMUSG00000026304
ENSMUSG00000067071
ENSMUSG00000055866
ENSMUSG00000026313
ENSMUSG00000100632
ENSMUSG00000026273
ENSMUSG00000034088
ENSMUSG00000026277
ENSMUSG00000026279
ENSMUSG00000040710
ENSMUSG00000044768
ENSMUSG00000047496
ENSMUSG00000056536
ENSMUSG00000099843
ENSMUSG00000057329
ENSMUSG00000009905
ENSMUSG00000009907
ENSMUSG00000037035
ENSMUSG00000004451
ENSMUSG00000026383
ENSMUSG00000036975
ENSMUSG00000050777
ENSMUSG00000026389
ENSMUSG00000003721
ENSMUSG00000001674
ENSMUSG00000026341
ENSMUSG00000026344
ENSMUSG00000026355
ENSMUSG00000026356
ENSMUSG00000086825
ENSMUSG00000026399
ENSMUSG00000026405
ENSMUSG00000026409
ENSMUSG00000016526
ENSMUSG00000026430
ENSMUSG00000042349
ENSMUSG00000026425
ENSMUSG00000042066
ENSMUSG00000054387
ENSMUSG00000102425
ENSMUSG00000070643
ENSMUSG00000090553
ENSMUSG00000102976
ENSMUSG00000116275
ENSMUSG00000094410
ENSMUSG00000102049
ENSMUSG00000051998
ENSMUSG00000041577
ENSMUSG00000020423
ENSMUSG00000042429
ENSMUSG00000003051
ENSMUSG00000062580
ENSMUSG00000041879
ENSMUSG00000009418
ENSMUSG00000041570
ENSMUSG00000097403
ENSMUSG00000026398
ENSMUSG00000026393
ENSMUSG00000057037
ENSMUSG00000033898
ENSMUSG00000104496
ENSMUSG00000026365
ENSMUSG00000026361
ENSMUSG00000026360
ENSMUSG00000026358
ENSMUSG00000006010
ENSMUSG00000006014
ENSMUSG00000052748
ENSMUSG00000026484
ENSMUSG00000100551
ENSMUSG00000100594
ENSMUSG00000032666
ENSMUSG00000026482
ENSMUSG00000042772
ENSMUSG00000026478
ENSMUSG00000042699
ENSMUSG00000099858
ENSMUSG00000099568
ENSMUSG00000056708
ENSMUSG00000026471
ENSMUSG00000026469
ENSMUSG00000033684
ENSMUSG00000033671
ENSMUSG00000026466
ENSMUSG00000060519
ENSMUSG00000033557
ENSMUSG00000026594
ENSMUSG00000070565
ENSMUSG00000026729
ENSMUSG00000026721
ENSMUSG00000043467
ENSMUSG00000026709
ENSMUSG00000026705
ENSMUSG00000040297
ENSMUSG00000026694
ENSMUSG00000040225
ENSMUSG00000026692
ENSMUSG00000040181
ENSMUSG00000040170
ENSMUSG00000040124
ENSMUSG00000090081
ENSMUSG00000086593
ENSMUSG00000026577
ENSMUSG00000026576
ENSMUSG00000040848
ENSMUSG00000040843
ENSMUSG00000026571
ENSMUSG00000026566
ENSMUSG00000040723
ENSMUSG00000026565
ENSMUSG00000040596
ENSMUSG00000084093
ENSMUSG00000026558
ENSMUSG00000038530
ENSMUSG00000026675
ENSMUSG00000026674
ENSMUSG00000026670
ENSMUSG00000102752
ENSMUSG00000026663
ENSMUSG00000089838
ENSMUSG00000026656
ENSMUSG00000059498
ENSMUSG00000058076
ENSMUSG00000005674
ENSMUSG00000062729
ENSMUSG00000062963
ENSMUSG00000013997
ENSMUSG00000091993
ENSMUSG00000003458
ENSMUSG00000053318
ENSMUSG00000026544
ENSMUSG00000026542
ENSMUSG00000037872
ENSMUSG00000073491
ENSMUSG00000073490
ENSMUSG00000073489
ENSMUSG00000090222
ENSMUSG00000090272
ENSMUSG00000039997
ENSMUSG00000050069
ENSMUSG00000078185
ENSMUSG00000078184
ENSMUSG00000057335
ENSMUSG00000015961
ENSMUSG00000039630
ENSMUSG00000026491
ENSMUSG00000026489
ENSMUSG00000010609
ENSMUSG00000038776
ENSMUSG00000038733
ENSMUSG00000038633
ENSMUSG00000047539
ENSMUSG00000026509
ENSMUSG00000030768
ENSMUSG00000046836
ENSMUSG00000056050
ENSMUSG00000044854
ENSMUSG00000039377
ENSMUSG00000026621
ENSMUSG00000039349
ENSMUSG00000026618
ENSMUSG00000097615
ENSMUSG00000039239
ENSMUSG00000026608
ENSMUSG00000010175
ENSMUSG00000089872
ENSMUSG00000066595
ENSMUSG00000026632
ENSMUSG00000026628
ENSMUSG00000026626
ENSMUSG00000055833
ENSMUSG00000026637
ENSMUSG00000037395
ENSMUSG00000016181
ENSMUSG00000016194
ENSMUSG00000009633
ENSMUSG00000016481
ENSMUSG00000050530
ENSMUSG00000026643
ENSMUSG00000026648
ENSMUSG00000026655
ENSMUSG00000026657
ENSMUSG00000026662
ENSMUSG00000026664
ENSMUSG00000043241
ENSMUSG00000039046
ENSMUSG00000037262
ENSMUSG00000025780
ENSMUSG00000026778
ENSMUSG00000023206
ENSMUSG00000026730
ENSMUSG00000026718
ENSMUSG00000026712
ENSMUSG00000017418
ENSMUSG00000026739
ENSMUSG00000023094
ENSMUSG00000043415
ENSMUSG00000036617
ENSMUSG00000048550
ENSMUSG00000026781
ENSMUSG00000026775
ENSMUSG00000026979
ENSMUSG00000026974
ENSMUSG00000026975
ENSMUSG00000036833
ENSMUSG00000006476
ENSMUSG00000036813
ENSMUSG00000078202
ENSMUSG00000026969
ENSMUSG00000026965
ENSMUSG00000015095
ENSMUSG00000049086
ENSMUSG00000087515
ENSMUSG00000086714
ENSMUSG00000014873
ENSMUSG00000015488
ENSMUSG00000036040
ENSMUSG00000085929
ENSMUSG00000015846
ENSMUSG00000026837
ENSMUSG00000026833
ENSMUSG00000035772
ENSMUSG00000026829
ENSMUSG00000026821
ENSMUSG00000026812
ENSMUSG00000026806
ENSMUSG00000026803
ENSMUSG00000043535
ENSMUSG00000039844
ENSMUSG00000026798
ENSMUSG00000059316
ENSMUSG00000026790
ENSMUSG00000019715
ENSMUSG00000057738
ENSMUSG00000054766
ENSMUSG00000039678
ENSMUSG00000015337
ENSMUSG00000007476
ENSMUSG00000099041
ENSMUSG00000026858
ENSMUSG00000026856
ENSMUSG00000026857
ENSMUSG00000026848
ENSMUSG00000026854
ENSMUSG00000000194
ENSMUSG00000055632
ENSMUSG00000039356
ENSMUSG00000026842
ENSMUSG00000001855
ENSMUSG00000039262
ENSMUSG00000039254
ENSMUSG00000066068
ENSMUSG00000002546
ENSMUSG00000039205
ENSMUSG00000026820
ENSMUSG00000039164
ENSMUSG00000026810
ENSMUSG00000079442
ENSMUSG00000026811
ENSMUSG00000026814
ENSMUSG00000059013
ENSMUSG00000009563
ENSMUSG00000026796
ENSMUSG00000004105
ENSMUSG00000038696
ENSMUSG00000026864
ENSMUSG00000026870
ENSMUSG00000026883
ENSMUSG00000026887
ENSMUSG00000047250
ENSMUSG00000000247
ENSMUSG00000026749
ENSMUSG00000026755
ENSMUSG00000052155
ENSMUSG00000036792
ENSMUSG00000069495
ENSMUSG00000036202
ENSMUSG00000025201
ENSMUSG00000026960
ENSMUSG00000026827
ENSMUSG00000026839
ENSMUSG00000026991
ENSMUSG00000035168
ENSMUSG00000026977
ENSMUSG00000064289
ENSMUSG00000034780
ENSMUSG00000034738
ENSMUSG00000042133
ENSMUSG00000027088
ENSMUSG00000068882
ENSMUSG00000044308
ENSMUSG00000075304
ENSMUSG00000041966
ENSMUSG00000027111
ENSMUSG00000049044
ENSMUSG00000004085
ENSMUSG00000068859
ENSMUSG00000008226
ENSMUSG00000086544
ENSMUSG00000002733
ENSMUSG00000027011
ENSMUSG00000027009
ENSMUSG00000027007
ENSMUSG00000027006
ENSMUSG00000027001
ENSMUSG00000027091
ENSMUSG00000027087
ENSMUSG00000048388
ENSMUSG00000027080
ENSMUSG00000027075
ENSMUSG00000027074
ENSMUSG00000027067
ENSMUSG00000033955
ENSMUSG00000045392
ENSMUSG00000102091
ENSMUSG00000051329
ENSMUSG00000008200
ENSMUSG00000005505
ENSMUSG00000005506
ENSMUSG00000002102
ENSMUSG00000002111
ENSMUSG00000002103
ENSMUSG00000027257
ENSMUSG00000027255
ENSMUSG00000027253
ENSMUSG00000040549
ENSMUSG00000027243
ENSMUSG00000040506
ENSMUSG00000058318
ENSMUSG00000027222
ENSMUSG00000068735
ENSMUSG00000075025
ENSMUSG00000045464
ENSMUSG00000050587
ENSMUSG00000027164
ENSMUSG00000027188
ENSMUSG00000005089
ENSMUSG00000032698
ENSMUSG00000027180
ENSMUSG00000032679
ENSMUSG00000027176
ENSMUSG00000048482
ENSMUSG00000027162
ENSMUSG00000050199
ENSMUSG00000027160
ENSMUSG00000027130
ENSMUSG00000096764
ENSMUSG00000027132
ENSMUSG00000003604
ENSMUSG00000040282
ENSMUSG00000027351
ENSMUSG00000074918
ENSMUSG00000040035
ENSMUSG00000027331
ENSMUSG00000027332
ENSMUSG00000040007
ENSMUSG00000074916
ENSMUSG00000081413
ENSMUSG00000027324
ENSMUSG00000027323
ENSMUSG00000046814
ENSMUSG00000068580
ENSMUSG00000027315
ENSMUSG00000034216
ENSMUSG00000027314
ENSMUSG00000027313
ENSMUSG00000085438
ENSMUSG00000027304
ENSMUSG00000027296
ENSMUSG00000033943
ENSMUSG00000033902
ENSMUSG00000033852
ENSMUSG00000098488
ENSMUSG00000097799
ENSMUSG00000033705
ENSMUSG00000054484
ENSMUSG00000023572
ENSMUSG00000027259
ENSMUSG00000027248
ENSMUSG00000074884
ENSMUSG00000027245
ENSMUSG00000033411
ENSMUSG00000060802
ENSMUSG00000027227
ENSMUSG00000074876
ENSMUSG00000005803
ENSMUSG00000027200
ENSMUSG00000091337
ENSMUSG00000027359
ENSMUSG00000027363
ENSMUSG00000034850
ENSMUSG00000027367
ENSMUSG00000058620
ENSMUSG00000027374
ENSMUSG00000027381
ENSMUSG00000014361
ENSMUSG00000014353
ENSMUSG00000042851
ENSMUSG00000027394
ENSMUSG00000027395
ENSMUSG00000037938
ENSMUSG00000027397
ENSMUSG00000037902
ENSMUSG00000037885
ENSMUSG00000027405
ENSMUSG00000037740
ENSMUSG00000027312
ENSMUSG00000074793
ENSMUSG00000068264
ENSMUSG00000037523
ENSMUSG00000037514
ENSMUSG00000027333
ENSMUSG00000079037
ENSMUSG00000087377
ENSMUSG00000058793
ENSMUSG00000044991
ENSMUSG00000027357
ENSMUSG00000027358
ENSMUSG00000051177
ENSMUSG00000027281
ENSMUSG00000062098
ENSMUSG00000068205
ENSMUSG00000027424
ENSMUSG00000027425
ENSMUSG00000098387
ENSMUSG00000027427
ENSMUSG00000074754
ENSMUSG00000001768
ENSMUSG00000074749
ENSMUSG00000036992
ENSMUSG00000027439
ENSMUSG00000060336
ENSMUSG00000027454
ENSMUSG00000027455
ENSMUSG00000032802
ENSMUSG00000027465
ENSMUSG00000019188
ENSMUSG00000042814
ENSMUSG00000042745
ENSMUSG00000027474
ENSMUSG00000003283
ENSMUSG00000068040
ENSMUSG00000046020
ENSMUSG00000027475
ENSMUSG00000042548
ENSMUSG00000027479
ENSMUSG00000038533
ENSMUSG00000038467
ENSMUSG00000027593
ENSMUSG00000027598
ENSMUSG00000027602
ENSMUSG00000027612
ENSMUSG00000038241
ENSMUSG00000038116
ENSMUSG00000038085
ENSMUSG00000027624
ENSMUSG00000027628
ENSMUSG00000061689
ENSMUSG00000062175
ENSMUSG00000027637
ENSMUSG00000063019
ENSMUSG00000027646
ENSMUSG00000027649
ENSMUSG00000092283
ENSMUSG00000016024
ENSMUSG00000044349
ENSMUSG00000027652
ENSMUSG00000037761
ENSMUSG00000070544
ENSMUSG00000016933
ENSMUSG00000027412
ENSMUSG00000016921
ENSMUSG00000017868
ENSMUSG00000017858
ENSMUSG00000053353
ENSMUSG00000017950
ENSMUSG00000017679
ENSMUSG00000018326
ENSMUSG00000018209
ENSMUSG00000045503
ENSMUSG00000090996
ENSMUSG00000017734
ENSMUSG00000017299
ENSMUSG00000050373
ENSMUSG00000045822
ENSMUSG00000017764
ENSMUSG00000017760
ENSMUSG00000039849
ENSMUSG00000027678
ENSMUSG00000042854
ENSMUSG00000074582
ENSMUSG00000002718
ENSMUSG00000017999
ENSMUSG00000085151
ENSMUSG00000039463
ENSMUSG00000042821
ENSMUSG00000056501
ENSMUSG00000027540
ENSMUSG00000044641
ENSMUSG00000074576
ENSMUSG00000047907
ENSMUSG00000052033
ENSMUSG00000027498
ENSMUSG00000027509
ENSMUSG00000087382
ENSMUSG00000027513
ENSMUSG00000027519
ENSMUSG00000054455
ENSMUSG00000027522
ENSMUSG00000027523
ENSMUSG00000016253
ENSMUSG00000078866
ENSMUSG00000094786
ENSMUSG00000061897
ENSMUSG00000039069
ENSMUSG00000039050
ENSMUSG00000027569
ENSMUSG00000049401
ENSMUSG00000027573
ENSMUSG00000027575
ENSMUSG00000016344
ENSMUSG00000027582
ENSMUSG00000085028
ENSMUSG00000000827
ENSMUSG00000000826
ENSMUSG00000027589
ENSMUSG00000049950
ENSMUSG00000039449
ENSMUSG00000026669
ENSMUSG00000026672
ENSMUSG00000039145
ENSMUSG00000039128
ENSMUSG00000025815
ENSMUSG00000045319
ENSMUSG00000025782
ENSMUSG00000037197
ENSMUSG00000058594
ENSMUSG00000026768
ENSMUSG00000086657
ENSMUSG00000026707
ENSMUSG00000054057
ENSMUSG00000026740
ENSMUSG00000026737
ENSMUSG00000081128
ENSMUSG00000036591
ENSMUSG00000058835
ENSMUSG00000026986
ENSMUSG00000036893
ENSMUSG00000036850
ENSMUSG00000059555
ENSMUSG00000013465
ENSMUSG00000036752
ENSMUSG00000115018
ENSMUSG00000006471
ENSMUSG00000115074
ENSMUSG00000026966
ENSMUSG00000047617
ENSMUSG00000015083
ENSMUSG00000026942
ENSMUSG00000026941
ENSMUSG00000036504
ENSMUSG00000015087
ENSMUSG00000026938
ENSMUSG00000087612
ENSMUSG00000026933
ENSMUSG00000026932
ENSMUSG00000087679
ENSMUSG00000036327
ENSMUSG00000075467
ENSMUSG00000036281
ENSMUSG00000026927
ENSMUSG00000026925
ENSMUSG00000026924
ENSMUSG00000026923
ENSMUSG00000026922
ENSMUSG00000036160
ENSMUSG00000015776
ENSMUSG00000014867
ENSMUSG00000052406
ENSMUSG00000036067
ENSMUSG00000009621
ENSMUSG00000026918
ENSMUSG00000026816
ENSMUSG00000035666
ENSMUSG00000035513
ENSMUSG00000039826
ENSMUSG00000039660
ENSMUSG00000075419
ENSMUSG00000026853
ENSMUSG00000089762
ENSMUSG00000039483
ENSMUSG00000026849
ENSMUSG00000075415
ENSMUSG00000087269
ENSMUSG00000002550
ENSMUSG00000026819
ENSMUSG00000009566
ENSMUSG00000009555
ENSMUSG00000038831
ENSMUSG00000068966
ENSMUSG00000026788
ENSMUSG00000038740
ENSMUSG00000026867
ENSMUSG00000070953
ENSMUSG00000035949
ENSMUSG00000026869
ENSMUSG00000026875
ENSMUSG00000026874
ENSMUSG00000035875
ENSMUSG00000026878
ENSMUSG00000035778
ENSMUSG00000026885
ENSMUSG00000026895
ENSMUSG00000026890
ENSMUSG00000009030
ENSMUSG00000066798
ENSMUSG00000050714
ENSMUSG00000026915
ENSMUSG00000035392
ENSMUSG00000026750
ENSMUSG00000026753
ENSMUSG00000083240
ENSMUSG00000026872
ENSMUSG00000026766
ENSMUSG00000017144
ENSMUSG00000036249
ENSMUSG00000026946
ENSMUSG00000036093
ENSMUSG00000061136
ENSMUSG00000026832
ENSMUSG00000026836
ENSMUSG00000026988
ENSMUSG00000026970
ENSMUSG00000075324
ENSMUSG00000034903
ENSMUSG00000027086
ENSMUSG00000041997
ENSMUSG00000041975
ENSMUSG00000027010
ENSMUSG00000085439
ENSMUSG00000027109
ENSMUSG00000041777
ENSMUSG00000041762
ENSMUSG00000018770
ENSMUSG00000009207
ENSMUSG00000015839
ENSMUSG00000075273
ENSMUSG00000075271
ENSMUSG00000044033
ENSMUSG00000027016
ENSMUSG00000027014
ENSMUSG00000059173
ENSMUSG00000027002
ENSMUSG00000059588
ENSMUSG00000027082
ENSMUSG00000034101
ENSMUSG00000101645
ENSMUSG00000034075
ENSMUSG00000027079
ENSMUSG00000023224
ENSMUSG00000025314
ENSMUSG00000063235
ENSMUSG00000002108
ENSMUSG00000040591
ENSMUSG00000075040
ENSMUSG00000027244
ENSMUSG00000040479
ENSMUSG00000049922
ENSMUSG00000027198
ENSMUSG00000040272
ENSMUSG00000087006
ENSMUSG00000027195
ENSMUSG00000081476
ENSMUSG00000027193
ENSMUSG00000032841
ENSMUSG00000048058
ENSMUSG00000027189
ENSMUSG00000005087
ENSMUSG00000010914
ENSMUSG00000012350
ENSMUSG00000027187
ENSMUSG00000027185
ENSMUSG00000046085
ENSMUSG00000027177
ENSMUSG00000027173
ENSMUSG00000074994
ENSMUSG00000027122
ENSMUSG00000057234
ENSMUSG00000041660
ENSMUSG00000074971
ENSMUSG00000041219
ENSMUSG00000040321
ENSMUSG00000027210
ENSMUSG00000040093
ENSMUSG00000045838
ENSMUSG00000039983
ENSMUSG00000070730
ENSMUSG00000034154
ENSMUSG00000048647
ENSMUSG00000027305
ENSMUSG00000034032
ENSMUSG00000087458
ENSMUSG00000074899
ENSMUSG00000027293
ENSMUSG00000027291
ENSMUSG00000027288
ENSMUSG00000027284
ENSMUSG00000090100
ENSMUSG00000074890
ENSMUSG00000050619
ENSMUSG00000043909
ENSMUSG00000033526
ENSMUSG00000033396
ENSMUSG00000033256
ENSMUSG00000005802
ENSMUSG00000027201
ENSMUSG00000027204
ENSMUSG00000068394
ENSMUSG00000035109
ENSMUSG00000035093
ENSMUSG00000027206
ENSMUSG00000027360
ENSMUSG00000027361
ENSMUSG00000027364
ENSMUSG00000074846
ENSMUSG00000027366
ENSMUSG00000074825
ENSMUSG00000003662
ENSMUSG00000034800
ENSMUSG00000027378
ENSMUSG00000051319
ENSMUSG00000014355
ENSMUSG00000074807
ENSMUSG00000103009
ENSMUSG00000027399
ENSMUSG00000081888
ENSMUSG00000027408
ENSMUSG00000037773
ENSMUSG00000027300
ENSMUSG00000079043
ENSMUSG00000037703
ENSMUSG00000068290
ENSMUSG00000085566
ENSMUSG00000027322
ENSMUSG00000068267
ENSMUSG00000048911
ENSMUSG00000027339
ENSMUSG00000027341
ENSMUSG00000027342
ENSMUSG00000027346
ENSMUSG00000084839
ENSMUSG00000027261
ENSMUSG00000034723
ENSMUSG00000027274
ENSMUSG00000115423
ENSMUSG00000027276
ENSMUSG00000045624
ENSMUSG00000081731
ENSMUSG00000038844
ENSMUSG00000027422
ENSMUSG00000027428
ENSMUSG00000037110
ENSMUSG00000086141
ENSMUSG00000037025
ENSMUSG00000074743
ENSMUSG00000027435
ENSMUSG00000027447
ENSMUSG00000068134
ENSMUSG00000032046
ENSMUSG00000032869
ENSMUSG00000027459
ENSMUSG00000032715
ENSMUSG00000051817
ENSMUSG00000074682
ENSMUSG00000007659
ENSMUSG00000027472
ENSMUSG00000051413
ENSMUSG00000073236
ENSMUSG00000027487
ENSMUSG00000027488
ENSMUSG00000027490
ENSMUSG00000000876
ENSMUSG00000074656
ENSMUSG00000038383
ENSMUSG00000038369
ENSMUSG00000027610
ENSMUSG00000038324
ENSMUSG00000038312
ENSMUSG00000074649
ENSMUSG00000027613
ENSMUSG00000005882
ENSMUSG00000074646
ENSMUSG00000098950
ENSMUSG00000089824
ENSMUSG00000027618
ENSMUSG00000027620
ENSMUSG00000046229
ENSMUSG00000085741
ENSMUSG00000027636
ENSMUSG00000027634
ENSMUSG00000055485
ENSMUSG00000067787
ENSMUSG00000027650
ENSMUSG00000037820
ENSMUSG00000074623
ENSMUSG00000074622
ENSMUSG00000078956
ENSMUSG00000035877
ENSMUSG00000057133
ENSMUSG00000048486
ENSMUSG00000018322
ENSMUSG00000017009
ENSMUSG00000039873
ENSMUSG00000039834
ENSMUSG00000039804
ENSMUSG00000017664
ENSMUSG00000017670
ENSMUSG00000017667
ENSMUSG00000027670
ENSMUSG00000018459
ENSMUSG00000039725
ENSMUSG00000039671
ENSMUSG00000006800
ENSMUSG00000039621
ENSMUSG00000039536
ENSMUSG00000039501
ENSMUSG00000050556
ENSMUSG00000017969
ENSMUSG00000017929
ENSMUSG00000047030
ENSMUSG00000078923
ENSMUSG00000089739
ENSMUSG00000090213
ENSMUSG00000074577
ENSMUSG00000051149
ENSMUSG00000093752
ENSMUSG00000078919
ENSMUSG00000027546
ENSMUSG00000027551
ENSMUSG00000096972
ENSMUSG00000052056
ENSMUSG00000084067
ENSMUSG00000070495
ENSMUSG00000027514
ENSMUSG00000038400
ENSMUSG00000055897
ENSMUSG00000081700
ENSMUSG00000016256
ENSMUSG00000016257
ENSMUSG00000078862
ENSMUSG00000078861
ENSMUSG00000039117
ENSMUSG00000038990
ENSMUSG00000038914
ENSMUSG00000038848
ENSMUSG00000038751
ENSMUSG00000027580
ENSMUSG00000038705
ENSMUSG00000027583
ENSMUSG00000000823
ENSMUSG00000046470
ENSMUSG00000025255
ENSMUSG00000069114
ENSMUSG00000097365
ENSMUSG00000027533
ENSMUSG00000027559
ENSMUSG00000047213
ENSMUSG00000027601
ENSMUSG00000048106
ENSMUSG00000003617
ENSMUSG00000027630
ENSMUSG00000103801
ENSMUSG00000027698
ENSMUSG00000039304
ENSMUSG00000027695
ENSMUSG00000027690
ENSMUSG00000039221
ENSMUSG00000037730
ENSMUSG00000027706
ENSMUSG00000037661
ENSMUSG00000037643
ENSMUSG00000027660
ENSMUSG00000027665
ENSMUSG00000027667
ENSMUSG00000027677
ENSMUSG00000037400
ENSMUSG00000086392
ENSMUSG00000027710
ENSMUSG00000105055
ENSMUSG00000033883
ENSMUSG00000037270
ENSMUSG00000037225
ENSMUSG00000037211
ENSMUSG00000046743
ENSMUSG00000025757
ENSMUSG00000025758
ENSMUSG00000037818
ENSMUSG00000025762
ENSMUSG00000025764
ENSMUSG00000023087
ENSMUSG00000087440
ENSMUSG00000063273
ENSMUSG00000027739
ENSMUSG00000044167
ENSMUSG00000048332
ENSMUSG00000027796
ENSMUSG00000036580
ENSMUSG00000027801
ENSMUSG00000036503
ENSMUSG00000027806
ENSMUSG00000027810
ENSMUSG00000075700
ENSMUSG00000056476
ENSMUSG00000027761
ENSMUSG00000027762
ENSMUSG00000027763
ENSMUSG00000027694
ENSMUSG00000027765
ENSMUSG00000036894
ENSMUSG00000036885
ENSMUSG00000027820
ENSMUSG00000097724
ENSMUSG00000034640
ENSMUSG00000103041
ENSMUSG00000027774
ENSMUSG00000027775
ENSMUSG00000027784
ENSMUSG00000027787
ENSMUSG00000027811
ENSMUSG00000028019
ENSMUSG00000028015
ENSMUSG00000033860
ENSMUSG00000028001
ENSMUSG00000028086
ENSMUSG00000028085
ENSMUSG00000028082
ENSMUSG00000015854
ENSMUSG00000003382
ENSMUSG00000041977
ENSMUSG00000004897
ENSMUSG00000019710
ENSMUSG00000048039
ENSMUSG00000004891
ENSMUSG00000028069
ENSMUSG00000001418
ENSMUSG00000001415
ENSMUSG00000008604
ENSMUSG00000041355
ENSMUSG00000028060
ENSMUSG00000028057
ENSMUSG00000078684
ENSMUSG00000054199
ENSMUSG00000028053
ENSMUSG00000041237
ENSMUSG00000068917
ENSMUSG00000028049
ENSMUSG00000086389
ENSMUSG00000074466
ENSMUSG00000042626
ENSMUSG00000047824
ENSMUSG00000042613
ENSMUSG00000027952
ENSMUSG00000027951
ENSMUSG00000042572
ENSMUSG00000027942
ENSMUSG00000027940
ENSMUSG00000027935
ENSMUSG00000027937
ENSMUSG00000052310
ENSMUSG00000027936
ENSMUSG00000001016
ENSMUSG00000074457
ENSMUSG00000028145
ENSMUSG00000091648
ENSMUSG00000028150
ENSMUSG00000028140
ENSMUSG00000068877
ENSMUSG00000038902
ENSMUSG00000005774
ENSMUSG00000038861
ENSMUSG00000008958
ENSMUSG00000038777
ENSMUSG00000097167
ENSMUSG00000046722
ENSMUSG00000038712
ENSMUSG00000015714
ENSMUSG00000015522
ENSMUSG00000046519
ENSMUSG00000038619
ENSMUSG00000038612
ENSMUSG00000015750
ENSMUSG00000015749
ENSMUSG00000038495
ENSMUSG00000068856
ENSMUSG00000068854
ENSMUSG00000038403
ENSMUSG00000038393
ENSMUSG00000038374
ENSMUSG00000028098
ENSMUSG00000038298
ENSMUSG00000028093
ENSMUSG00000028088
ENSMUSG00000038205
ENSMUSG00000027879
ENSMUSG00000027878
ENSMUSG00000027875
ENSMUSG00000004233
ENSMUSG00000027865
ENSMUSG00000027859
ENSMUSG00000005687
ENSMUSG00000033014
ENSMUSG00000085754
ENSMUSG00000084997
ENSMUSG00000032952
ENSMUSG00000105053
ENSMUSG00000027843
ENSMUSG00000044098
ENSMUSG00000058388
ENSMUSG00000032902
ENSMUSG00000045576
ENSMUSG00000105355
ENSMUSG00000092072
ENSMUSG00000027901
ENSMUSG00000027900
ENSMUSG00000056260
ENSMUSG00000040724
ENSMUSG00000094613
ENSMUSG00000050947
ENSMUSG00000040389
ENSMUSG00000027884
ENSMUSG00000040322
ENSMUSG00000105509
ENSMUSG00000027965
ENSMUSG00000033554
ENSMUSG00000027963
ENSMUSG00000000340
ENSMUSG00000027961
ENSMUSG00000027959
ENSMUSG00000033386
ENSMUSG00000104362
ENSMUSG00000033308
ENSMUSG00000053931
ENSMUSG00000097124
ENSMUSG00000028128
ENSMUSG00000039831
ENSMUSG00000039756
ENSMUSG00000028121
ENSMUSG00000023057
ENSMUSG00000096544
ENSMUSG00000046688
ENSMUSG00000041220
ENSMUSG00000027999
ENSMUSG00000019232
ENSMUSG00000028032
ENSMUSG00000091721
ENSMUSG00000028030
ENSMUSG00000028016
ENSMUSG00000028167
ENSMUSG00000078578
ENSMUSG00000028164
ENSMUSG00000053897
ENSMUSG00000028161
ENSMUSG00000004127
ENSMUSG00000055301
ENSMUSG00000074207
ENSMUSG00000090306
ENSMUSG00000028138
ENSMUSG00000028156
ENSMUSG00000028152
ENSMUSG00000105504
ENSMUSG00000040253
ENSMUSG00000105338
ENSMUSG00000028268
ENSMUSG00000040264
ENSMUSG00000028271
ENSMUSG00000037072
ENSMUSG00000074182
ENSMUSG00000028194
ENSMUSG00000028191
ENSMUSG00000036873
ENSMUSG00000036863
ENSMUSG00000028189
ENSMUSG00000028186
ENSMUSG00000025437
ENSMUSG00000039068
ENSMUSG00000039047
ENSMUSG00000028199
ENSMUSG00000028182
ENSMUSG00000028180
ENSMUSG00000039988
ENSMUSG00000040374
ENSMUSG00000040289
ENSMUSG00000040269
ENSMUSG00000027506
ENSMUSG00000040209
ENSMUSG00000027508
ENSMUSG00000027531
ENSMUSG00000103392
ENSMUSG00000058921
ENSMUSG00000027534
ENSMUSG00000078780
ENSMUSG00000039519
ENSMUSG00000027599
ENSMUSG00000069094
ENSMUSG00000106019
ENSMUSG00000104444
ENSMUSG00000027684
ENSMUSG00000037652
ENSMUSG00000106496
ENSMUSG00000027708
ENSMUSG00000027709
ENSMUSG00000086090
ENSMUSG00000050174
ENSMUSG00000044864
ENSMUSG00000105910
ENSMUSG00000025759
ENSMUSG00000049940
ENSMUSG00000104491
ENSMUSG00000037174
ENSMUSG00000037111
ENSMUSG00000061143
ENSMUSG00000027742
ENSMUSG00000042997
ENSMUSG00000027746
ENSMUSG00000036615
ENSMUSG00000027800
ENSMUSG00000036513
ENSMUSG00000036432
ENSMUSG00000036353
ENSMUSG00000036334
ENSMUSG00000102564
ENSMUSG00000053706
ENSMUSG00000103502
ENSMUSG00000027770
ENSMUSG00000048581
ENSMUSG00000027822
ENSMUSG00000027829
ENSMUSG00000049404
ENSMUSG00000103206
ENSMUSG00000027782
ENSMUSG00000027792
ENSMUSG00000034109
ENSMUSG00000062232
ENSMUSG00000061175
ENSMUSG00000027809
ENSMUSG00000027956
ENSMUSG00000028011
ENSMUSG00000033910
ENSMUSG00000028003
ENSMUSG00000033831
ENSMUSG00000027995
ENSMUSG00000033767
ENSMUSG00000027993
ENSMUSG00000074513
ENSMUSG00000102805
ENSMUSG00000051000
ENSMUSG00000031286
ENSMUSG00000057777
ENSMUSG00000074506
ENSMUSG00000028073
ENSMUSG00000004895
ENSMUSG00000050144
ENSMUSG00000028064
ENSMUSG00000028063
ENSMUSG00000028062
ENSMUSG00000074479
ENSMUSG00000068923
ENSMUSG00000098912
ENSMUSG00000068922
ENSMUSG00000105204
ENSMUSG00000041263
ENSMUSG00000028051
ENSMUSG00000027953
ENSMUSG00000027954
ENSMUSG00000028042
ENSMUSG00000078173
ENSMUSG00000042642
ENSMUSG00000028044
ENSMUSG00000042579
ENSMUSG00000027947
ENSMUSG00000060671
ENSMUSG00000027933
ENSMUSG00000027931
ENSMUSG00000001018
ENSMUSG00000001017
ENSMUSG00000044080
ENSMUSG00000042165
ENSMUSG00000028136
ENSMUSG00000068876
ENSMUSG00000005779
ENSMUSG00000087660
ENSMUSG00000019338
ENSMUSG00000005625
ENSMUSG00000028126
ENSMUSG00000013707
ENSMUSG00000038766
ENSMUSG00000015711
ENSMUSG00000015697
ENSMUSG00000028108
ENSMUSG00000028107
ENSMUSG00000028106
ENSMUSG00000038550
ENSMUSG00000038526
ENSMUSG00000015745
ENSMUSG00000015943
ENSMUSG00000015947
ENSMUSG00000074398
ENSMUSG00000028104
ENSMUSG00000028096
ENSMUSG00000038256
ENSMUSG00000038170
ENSMUSG00000038092
ENSMUSG00000063730
ENSMUSG00000062410
ENSMUSG00000033285
ENSMUSG00000044468
ENSMUSG00000008763
ENSMUSG00000033222
ENSMUSG00000027864
ENSMUSG00000033161
ENSMUSG00000033147
ENSMUSG00000027860
ENSMUSG00000048938
ENSMUSG00000087119
ENSMUSG00000008730
ENSMUSG00000027845
ENSMUSG00000089998
ENSMUSG00000052539
ENSMUSG00000032913
ENSMUSG00000105195
ENSMUSG00000002227
ENSMUSG00000062127
ENSMUSG00000027905
ENSMUSG00000074342
ENSMUSG00000070368
ENSMUSG00000048109
ENSMUSG00000014601
ENSMUSG00000027893
ENSMUSG00000014599
ENSMUSG00000086968
ENSMUSG00000004035
ENSMUSG00000068762
ENSMUSG00000027889
ENSMUSG00000000001
ENSMUSG00000048796
ENSMUSG00000048997
ENSMUSG00000068740
ENSMUSG00000068739
ENSMUSG00000068732
ENSMUSG00000027883
ENSMUSG00000027881
ENSMUSG00000049300
ENSMUSG00000074264
ENSMUSG00000045092
ENSMUSG00000054426
ENSMUSG00000027962
ENSMUSG00000033439
ENSMUSG00000089911
ENSMUSG00000027957
ENSMUSG00000033377
ENSMUSG00000028133
ENSMUSG00000028132
ENSMUSG00000105813
ENSMUSG00000039865
ENSMUSG00000028127
ENSMUSG00000106365
ENSMUSG00000039701
ENSMUSG00000032826
ENSMUSG00000027968
ENSMUSG00000028028
ENSMUSG00000074238
ENSMUSG00000050549
ENSMUSG00000028024
ENSMUSG00000028010
ENSMUSG00000001052
ENSMUSG00000041084
ENSMUSG00000062006
ENSMUSG00000027983
ENSMUSG00000050931
ENSMUSG00000040943
ENSMUSG00000028165
ENSMUSG00000028163
ENSMUSG00000037922
ENSMUSG00000028159
ENSMUSG00000099146
ENSMUSG00000005813
ENSMUSG00000004591
ENSMUSG00000028266
ENSMUSG00000040151
ENSMUSG00000037062
ENSMUSG00000056025
ENSMUSG00000028195
ENSMUSG00000028187
ENSMUSG00000028185
ENSMUSG00000070343
ENSMUSG00000028184
ENSMUSG00000028037
ENSMUSG00000028035
ENSMUSG00000062908
ENSMUSG00000053870
ENSMUSG00000028179
ENSMUSG00000055436
ENSMUSG00000085180
ENSMUSG00000028233
ENSMUSG00000042228
ENSMUSG00000041235
ENSMUSG00000059482
ENSMUSG00000086765
ENSMUSG00000028211
ENSMUSG00000040720
ENSMUSG00000052137
ENSMUSG00000046667
ENSMUSG00000060989
ENSMUSG00000028221
ENSMUSG00000043252
ENSMUSG00000028224
ENSMUSG00000073988
ENSMUSG00000028248
ENSMUSG00000028247
ENSMUSG00000040410
ENSMUSG00000028261
ENSMUSG00000028284
ENSMUSG00000040270
ENSMUSG00000028282
ENSMUSG00000058006
ENSMUSG00000045854
ENSMUSG00000028274
ENSMUSG00000062554
ENSMUSG00000028291
ENSMUSG00000028410
ENSMUSG00000028419
ENSMUSG00000028423
ENSMUSG00000036241
ENSMUSG00000028437
ENSMUSG00000028443
ENSMUSG00000036052
ENSMUSG00000028456
ENSMUSG00000035969
ENSMUSG00000028458
ENSMUSG00000028461
ENSMUSG00000028468
ENSMUSG00000028469
ENSMUSG00000028476
ENSMUSG00000028478
ENSMUSG00000035649
ENSMUSG00000035637
ENSMUSG00000070997
ENSMUSG00000028318
ENSMUSG00000035572
ENSMUSG00000035561
ENSMUSG00000028327
ENSMUSG00000035517
ENSMUSG00000028333
ENSMUSG00000061455
ENSMUSG00000028344
ENSMUSG00000039634
ENSMUSG00000028309
ENSMUSG00000028412
ENSMUSG00000028414
ENSMUSG00000028420
ENSMUSG00000089945
ENSMUSG00000038729
ENSMUSG00000070972
ENSMUSG00000028383
ENSMUSG00000045071
ENSMUSG00000028385
ENSMUSG00000066152
ENSMUSG00000066148
ENSMUSG00000059810
ENSMUSG00000045672
ENSMUSG00000039196
ENSMUSG00000045917
ENSMUSG00000039005
ENSMUSG00000082998
ENSMUSG00000084910
ENSMUSG00000028397
ENSMUSG00000048706
ENSMUSG00000087413
ENSMUSG00000070934
ENSMUSG00000038024
ENSMUSG00000038007
ENSMUSG00000062937
ENSMUSG00000006386
ENSMUSG00000087366
ENSMUSG00000028572
ENSMUSG00000028565
ENSMUSG00000028560
ENSMUSG00000028553
ENSMUSG00000028550
ENSMUSG00000025791
ENSMUSG00000035305
ENSMUSG00000069733
ENSMUSG00000028532
ENSMUSG00000087361
ENSMUSG00000057722
ENSMUSG00000028525
ENSMUSG00000028522
ENSMUSG00000035069
ENSMUSG00000059195
ENSMUSG00000029656
ENSMUSG00000078612
ENSMUSG00000028517
ENSMUSG00000028514
ENSMUSG00000034926
ENSMUSG00000043572
ENSMUSG00000034871
ENSMUSG00000061887
ENSMUSG00000028621
ENSMUSG00000028618
ENSMUSG00000028614
ENSMUSG00000028609
ENSMUSG00000028608
ENSMUSG00000048351
ENSMUSG00000034610
ENSMUSG00000028582
ENSMUSG00000028567
ENSMUSG00000073775
ENSMUSG00000053510
ENSMUSG00000028552
ENSMUSG00000087641
ENSMUSG00000028717
ENSMUSG00000028712
ENSMUSG00000034210
ENSMUSG00000028710
ENSMUSG00000028709
ENSMUSG00000028708
ENSMUSG00000028703
ENSMUSG00000028696
ENSMUSG00000033985
ENSMUSG00000033948
ENSMUSG00000048772
ENSMUSG00000028542
ENSMUSG00000006395
ENSMUSG00000006392
ENSMUSG00000006390
ENSMUSG00000028536
ENSMUSG00000028729
ENSMUSG00000028645
ENSMUSG00000028643
ENSMUSG00000028641
ENSMUSG00000032890
ENSMUSG00000028654
ENSMUSG00000028653
ENSMUSG00000032744
ENSMUSG00000028646
ENSMUSG00000028890
ENSMUSG00000028869
ENSMUSG00000050213
ENSMUSG00000028859
ENSMUSG00000028861
ENSMUSG00000050188
ENSMUSG00000042608
ENSMUSG00000050212
ENSMUSG00000028847
ENSMUSG00000073755
ENSMUSG00000028830
ENSMUSG00000028820
ENSMUSG00000085334
ENSMUSG00000042408
ENSMUSG00000070737
ENSMUSG00000042380
ENSMUSG00000028796
ENSMUSG00000041000
ENSMUSG00000028792
ENSMUSG00000028793
ENSMUSG00000028811
ENSMUSG00000057572
ENSMUSG00000040859
ENSMUSG00000047945
ENSMUSG00000028797
ENSMUSG00000028788
ENSMUSG00000028779
ENSMUSG00000025743
ENSMUSG00000028911
ENSMUSG00000070720
ENSMUSG00000028899
ENSMUSG00000054405
ENSMUSG00000056529
ENSMUSG00000028886
ENSMUSG00000037692
ENSMUSG00000028868
ENSMUSG00000028854
ENSMUSG00000037600
ENSMUSG00000037583
ENSMUSG00000028850
ENSMUSG00000028848
ENSMUSG00000012123
ENSMUSG00000037366
ENSMUSG00000037348
ENSMUSG00000037266
ENSMUSG00000028821
ENSMUSG00000037157
ENSMUSG00000028676
ENSMUSG00000062585
ENSMUSG00000028673
ENSMUSG00000007872
ENSMUSG00000036995
ENSMUSG00000051351
ENSMUSG00000066037
ENSMUSG00000001089
ENSMUSG00000036856
ENSMUSG00000028763
ENSMUSG00000043411
ENSMUSG00000057530
ENSMUSG00000028760
ENSMUSG00000028759
ENSMUSG00000028757
ENSMUSG00000041241
ENSMUSG00000046447
ENSMUSG00000070661
ENSMUSG00000041143
ENSMUSG00000028745
ENSMUSG00000028743
ENSMUSG00000078517
ENSMUSG00000041025
ENSMUSG00000028737
ENSMUSG00000040945
ENSMUSG00000097620
ENSMUSG00000028920
ENSMUSG00000028919
ENSMUSG00000006445
ENSMUSG00000006218
ENSMUSG00000006215
ENSMUSG00000048406
ENSMUSG00000073731
ENSMUSG00000028914
ENSMUSG00000081792
ENSMUSG00000046862
ENSMUSG00000066026
ENSMUSG00000084350
ENSMUSG00000084127
ENSMUSG00000070605
ENSMUSG00000067916
ENSMUSG00000082925
ENSMUSG00000070583
ENSMUSG00000044496
ENSMUSG00000029009
ENSMUSG00000028991
ENSMUSG00000028979
ENSMUSG00000086740
ENSMUSG00000028974
ENSMUSG00000028990
ENSMUSG00000028988
ENSMUSG00000039953
ENSMUSG00000047875
ENSMUSG00000028976
ENSMUSG00000039852
ENSMUSG00000028967
ENSMUSG00000039768
ENSMUSG00000073700
ENSMUSG00000028948
ENSMUSG00000039713
ENSMUSG00000042804
ENSMUSG00000039662
ENSMUSG00000047613
ENSMUSG00000029028
ENSMUSG00000057751
ENSMUSG00000073684
ENSMUSG00000029064
ENSMUSG00000029063
ENSMUSG00000042202
ENSMUSG00000029062
ENSMUSG00000029038
ENSMUSG00000054514
ENSMUSG00000029068
ENSMUSG00000065990
ENSMUSG00000029071
ENSMUSG00000029033
ENSMUSG00000023286
ENSMUSG00000029076
ENSMUSG00000059939
ENSMUSG00000078349
ENSMUSG00000095567
ENSMUSG00000066324
ENSMUSG00000028240
ENSMUSG00000028245
ENSMUSG00000041272
ENSMUSG00000028207
ENSMUSG00000049969
ENSMUSG00000049225
ENSMUSG00000082676
ENSMUSG00000040550
ENSMUSG00000040536
ENSMUSG00000041153
ENSMUSG00000041135
ENSMUSG00000050550
ENSMUSG00000086332
ENSMUSG00000028251
ENSMUSG00000082876
ENSMUSG00000040359
ENSMUSG00000040520
ENSMUSG00000082674
ENSMUSG00000040128
ENSMUSG00000028293
ENSMUSG00000028295
ENSMUSG00000039967
ENSMUSG00000073910
ENSMUSG00000040296
ENSMUSG00000036822
ENSMUSG00000028413
ENSMUSG00000028416
ENSMUSG00000028430
ENSMUSG00000046312
ENSMUSG00000028439
ENSMUSG00000028445
ENSMUSG00000036114
ENSMUSG00000036078
ENSMUSG00000028454
ENSMUSG00000036002
ENSMUSG00000028459
ENSMUSG00000028464
ENSMUSG00000028465
ENSMUSG00000028467
ENSMUSG00000028470
ENSMUSG00000043633
ENSMUSG00000028479
ENSMUSG00000049657
ENSMUSG00000048232
ENSMUSG00000078713
ENSMUSG00000028322
ENSMUSG00000045973
ENSMUSG00000044813
ENSMUSG00000035495
ENSMUSG00000028329
ENSMUSG00000082194
ENSMUSG00000039853
ENSMUSG00000039813
ENSMUSG00000039809
ENSMUSG00000028345
ENSMUSG00000060317
ENSMUSG00000070985
ENSMUSG00000039653
ENSMUSG00000044018
ENSMUSG00000028307
ENSMUSG00000015243
ENSMUSG00000003032
ENSMUSG00000028431
ENSMUSG00000038816
ENSMUSG00000055296
ENSMUSG00000028434
ENSMUSG00000038764
ENSMUSG00000052117
ENSMUSG00000038668
ENSMUSG00000050812
ENSMUSG00000038578
ENSMUSG00000028382
ENSMUSG00000038544
ENSMUSG00000073842
ENSMUSG00000073834
ENSMUSG00000078675
ENSMUSG00000078674
ENSMUSG00000066151
[truncated: 7,021 more rows]
