# Supplementary material for: Deficiency of WTAP in hepatocytes induces lipoatrophy and non-alcoholic steatohepatitis (NASH)
Source: Nat Commun. 2022 Aug 4;13:4549. doi: 10.1038/s41467-022-32163-w (PMC9352699; doi:10.1038/s41467-022-32163-w)
Supplement: Supplementary file 6 — Supplementary Data 3 [file 41467_2022_32163_MOESM6_ESM.xlsx]

## Sheet: WtapHKO_vs_WtapFF_peak_rel
Supplementary Data 3.ATAC-seq data analysis identified 15,903 upregulated peak-related genes and 16,042 downregulated peak-related genes in the livers of Wtap-HKO mice.
WtapHKO_vs_WtapFF_down_peak_related genes		WtapHKO_vs_WtapFF_up_peak_related genes
ENSMUSG00000000049		ENSMUSG00000000031
ENSMUSG00000000056		ENSMUSG00000000037
ENSMUSG00000000058		ENSMUSG00000000049
ENSMUSG00000000085		ENSMUSG00000000078
ENSMUSG00000000088		ENSMUSG00000000085
ENSMUSG00000000120		ENSMUSG00000000120
ENSMUSG00000000125		ENSMUSG00000000127
ENSMUSG00000000126		ENSMUSG00000000131
ENSMUSG00000000127		ENSMUSG00000000142
ENSMUSG00000000131		ENSMUSG00000000149
ENSMUSG00000000134		ENSMUSG00000000154
ENSMUSG00000000142		ENSMUSG00000000159
ENSMUSG00000000149		ENSMUSG00000000168
ENSMUSG00000000154		ENSMUSG00000000171
ENSMUSG00000000159		ENSMUSG00000000182
ENSMUSG00000000167		ENSMUSG00000000194
ENSMUSG00000000168		ENSMUSG00000000197
ENSMUSG00000000171		ENSMUSG00000000202
ENSMUSG00000000182		ENSMUSG00000000214
ENSMUSG00000000202		ENSMUSG00000000216
ENSMUSG00000000215		ENSMUSG00000000244
ENSMUSG00000000216		ENSMUSG00000000247
ENSMUSG00000000244		ENSMUSG00000000248
ENSMUSG00000000253		ENSMUSG00000000253
ENSMUSG00000000266		ENSMUSG00000000275
ENSMUSG00000000275		ENSMUSG00000000276
ENSMUSG00000000278		ENSMUSG00000000290
ENSMUSG00000000282		ENSMUSG00000000303
ENSMUSG00000000290		ENSMUSG00000000305
ENSMUSG00000000296		ENSMUSG00000000318
ENSMUSG00000000301		ENSMUSG00000000320
ENSMUSG00000000303		ENSMUSG00000000325
ENSMUSG00000000305		ENSMUSG00000000359
ENSMUSG00000000318		ENSMUSG00000000378
ENSMUSG00000000325		ENSMUSG00000000384
ENSMUSG00000000326		ENSMUSG00000000385
ENSMUSG00000000340		ENSMUSG00000000386
ENSMUSG00000000359		ENSMUSG00000000392
ENSMUSG00000000365		ENSMUSG00000000399
ENSMUSG00000000374		ENSMUSG00000000416
ENSMUSG00000000378		ENSMUSG00000000420
ENSMUSG00000000384		ENSMUSG00000000440
ENSMUSG00000000392		ENSMUSG00000000441
ENSMUSG00000000402		ENSMUSG00000000489
ENSMUSG00000000440		ENSMUSG00000000530
ENSMUSG00000000441		ENSMUSG00000000532
ENSMUSG00000000530		ENSMUSG00000000538
ENSMUSG00000000538		ENSMUSG00000000544
ENSMUSG00000000552		ENSMUSG00000000552
ENSMUSG00000000555		ENSMUSG00000000555
ENSMUSG00000000594		ENSMUSG00000000562
ENSMUSG00000000600		ENSMUSG00000000567
ENSMUSG00000000617		ENSMUSG00000000568
ENSMUSG00000000627		ENSMUSG00000000579
ENSMUSG00000000631		ENSMUSG00000000594
ENSMUSG00000000632		ENSMUSG00000000627
ENSMUSG00000000673		ENSMUSG00000000628
ENSMUSG00000000686		ENSMUSG00000000631
ENSMUSG00000000706		ENSMUSG00000000682
ENSMUSG00000000708		ENSMUSG00000000693
ENSMUSG00000000711		ENSMUSG00000000731
ENSMUSG00000000724		ENSMUSG00000000732
ENSMUSG00000000731		ENSMUSG00000000751
ENSMUSG00000000738		ENSMUSG00000000766
ENSMUSG00000000739		ENSMUSG00000000794
ENSMUSG00000000743		ENSMUSG00000000804
ENSMUSG00000000751		ENSMUSG00000000805
ENSMUSG00000000753		ENSMUSG00000000811
ENSMUSG00000000759		ENSMUSG00000000817
ENSMUSG00000000782		ENSMUSG00000000826
ENSMUSG00000000787		ENSMUSG00000000861
ENSMUSG00000000791		ENSMUSG00000000869
ENSMUSG00000000792		ENSMUSG00000000884
ENSMUSG00000000794		ENSMUSG00000000889
ENSMUSG00000000804		ENSMUSG00000000902
ENSMUSG00000000826		ENSMUSG00000000915
ENSMUSG00000000838		ENSMUSG00000000938
ENSMUSG00000000876		ENSMUSG00000000942
ENSMUSG00000000881		ENSMUSG00000000957
ENSMUSG00000000901		ENSMUSG00000000958
ENSMUSG00000000903		ENSMUSG00000000982
ENSMUSG00000000915		ENSMUSG00000000983
ENSMUSG00000000934		ENSMUSG00000001020
ENSMUSG00000000957		ENSMUSG00000001021
ENSMUSG00000000958		ENSMUSG00000001025
ENSMUSG00000000976		ENSMUSG00000001029
ENSMUSG00000000983		ENSMUSG00000001036
ENSMUSG00000001014		ENSMUSG00000001052
ENSMUSG00000001016		ENSMUSG00000001054
ENSMUSG00000001018		ENSMUSG00000001089
ENSMUSG00000001027		ENSMUSG00000001098
ENSMUSG00000001029		ENSMUSG00000001100
ENSMUSG00000001036		ENSMUSG00000001120
ENSMUSG00000001052		ENSMUSG00000001127
ENSMUSG00000001053		ENSMUSG00000001128
ENSMUSG00000001062		ENSMUSG00000001143
ENSMUSG00000001089		ENSMUSG00000001151
ENSMUSG00000001095		ENSMUSG00000001156
ENSMUSG00000001103		ENSMUSG00000001157
ENSMUSG00000001120		ENSMUSG00000001173
ENSMUSG00000001123		ENSMUSG00000001211
ENSMUSG00000001127		ENSMUSG00000001227
ENSMUSG00000001138		ENSMUSG00000001240
ENSMUSG00000001150		ENSMUSG00000001260
ENSMUSG00000001151		ENSMUSG00000001281
ENSMUSG00000001155		ENSMUSG00000001305
ENSMUSG00000001156		ENSMUSG00000001333
ENSMUSG00000001157		ENSMUSG00000001348
ENSMUSG00000001173		ENSMUSG00000001376
ENSMUSG00000001211		ENSMUSG00000001419
ENSMUSG00000001225		ENSMUSG00000001424
ENSMUSG00000001229		ENSMUSG00000001435
ENSMUSG00000001247		ENSMUSG00000001440
ENSMUSG00000001249		ENSMUSG00000001441
ENSMUSG00000001280		ENSMUSG00000001473
ENSMUSG00000001313		ENSMUSG00000001494
ENSMUSG00000001323		ENSMUSG00000001506
ENSMUSG00000001333		ENSMUSG00000001507
ENSMUSG00000001334		ENSMUSG00000001510
ENSMUSG00000001348		ENSMUSG00000001520
ENSMUSG00000001366		ENSMUSG00000001521
ENSMUSG00000001376		ENSMUSG00000001524
ENSMUSG00000001383		ENSMUSG00000001525
ENSMUSG00000001403		ENSMUSG00000001542
ENSMUSG00000001419		ENSMUSG00000001552
ENSMUSG00000001424		ENSMUSG00000001566
ENSMUSG00000001435		ENSMUSG00000001576
ENSMUSG00000001436		ENSMUSG00000001627
ENSMUSG00000001440		ENSMUSG00000001642
ENSMUSG00000001441		ENSMUSG00000001655
ENSMUSG00000001467		ENSMUSG00000001661
ENSMUSG00000001497		ENSMUSG00000001672
ENSMUSG00000001542		ENSMUSG00000001674
ENSMUSG00000001552		ENSMUSG00000001687
ENSMUSG00000001576		ENSMUSG00000001700
ENSMUSG00000001604		ENSMUSG00000001707
ENSMUSG00000001627		ENSMUSG00000001729
ENSMUSG00000001663		ENSMUSG00000001741
ENSMUSG00000001665		ENSMUSG00000001761
ENSMUSG00000001666		ENSMUSG00000001763
ENSMUSG00000001670		ENSMUSG00000001768
ENSMUSG00000001672		ENSMUSG00000001783
ENSMUSG00000001687		ENSMUSG00000001786
ENSMUSG00000001700		ENSMUSG00000001794
ENSMUSG00000001729		ENSMUSG00000001819
ENSMUSG00000001739		ENSMUSG00000001829
ENSMUSG00000001741		ENSMUSG00000001847
ENSMUSG00000001750		ENSMUSG00000001855
ENSMUSG00000001751		ENSMUSG00000001870
ENSMUSG00000001755		ENSMUSG00000001918
ENSMUSG00000001763		ENSMUSG00000001930
ENSMUSG00000001785		ENSMUSG00000001942
ENSMUSG00000001802		ENSMUSG00000001943
ENSMUSG00000001815		ENSMUSG00000001986
ENSMUSG00000001823		ENSMUSG00000001988
ENSMUSG00000001829		ENSMUSG00000001995
ENSMUSG00000001833		ENSMUSG00000001998
ENSMUSG00000001864		ENSMUSG00000001999
ENSMUSG00000001870		ENSMUSG00000002006
ENSMUSG00000001891		ENSMUSG00000002017
ENSMUSG00000001901		ENSMUSG00000002033
ENSMUSG00000001911		ENSMUSG00000002057
ENSMUSG00000001918		ENSMUSG00000002058
ENSMUSG00000001946		ENSMUSG00000002076
ENSMUSG00000001985		ENSMUSG00000002103
ENSMUSG00000001995		ENSMUSG00000002104
ENSMUSG00000002017		ENSMUSG00000002107
ENSMUSG00000002020		ENSMUSG00000002111
ENSMUSG00000002028		ENSMUSG00000002190
ENSMUSG00000002031		ENSMUSG00000002204
ENSMUSG00000002032		ENSMUSG00000002205
ENSMUSG00000002055		ENSMUSG00000002210
ENSMUSG00000002058		ENSMUSG00000002227
ENSMUSG00000002083		ENSMUSG00000002233
ENSMUSG00000002100		ENSMUSG00000002249
ENSMUSG00000002103		ENSMUSG00000002250
ENSMUSG00000002107		ENSMUSG00000002257
ENSMUSG00000002109		ENSMUSG00000002279
ENSMUSG00000002221		ENSMUSG00000002320
ENSMUSG00000002222		ENSMUSG00000002325
ENSMUSG00000002233		ENSMUSG00000002365
ENSMUSG00000002249		ENSMUSG00000002372
ENSMUSG00000002250		ENSMUSG00000002384
ENSMUSG00000002265		ENSMUSG00000002413
ENSMUSG00000002266		ENSMUSG00000002416
ENSMUSG00000002274		ENSMUSG00000002428
ENSMUSG00000002279		ENSMUSG00000002458
ENSMUSG00000002289		ENSMUSG00000002475
ENSMUSG00000002308		ENSMUSG00000002477
ENSMUSG00000002324		ENSMUSG00000002489
ENSMUSG00000002342		ENSMUSG00000002496
ENSMUSG00000002343		ENSMUSG00000002504
ENSMUSG00000002346		ENSMUSG00000002602
ENSMUSG00000002365		ENSMUSG00000002608
ENSMUSG00000002372		ENSMUSG00000002617
ENSMUSG00000002393		ENSMUSG00000002635
ENSMUSG00000002396		ENSMUSG00000002668
ENSMUSG00000002409		ENSMUSG00000002688
ENSMUSG00000002455		ENSMUSG00000002699
ENSMUSG00000002475		ENSMUSG00000002718
ENSMUSG00000002565		ENSMUSG00000002731
ENSMUSG00000002578		ENSMUSG00000002748
ENSMUSG00000002588		ENSMUSG00000002781
ENSMUSG00000002608		ENSMUSG00000002797
ENSMUSG00000002625		ENSMUSG00000002799
ENSMUSG00000002633		ENSMUSG00000002808
ENSMUSG00000002688		ENSMUSG00000002814
ENSMUSG00000002699		ENSMUSG00000002847
ENSMUSG00000002731		ENSMUSG00000002871
ENSMUSG00000002748		ENSMUSG00000002881
ENSMUSG00000002763		ENSMUSG00000002885
ENSMUSG00000002769		ENSMUSG00000002897
ENSMUSG00000002781		ENSMUSG00000002900
ENSMUSG00000002791		ENSMUSG00000002908
ENSMUSG00000002797		ENSMUSG00000002944
ENSMUSG00000002803		ENSMUSG00000002949
ENSMUSG00000002820		ENSMUSG00000002980
ENSMUSG00000002831		ENSMUSG00000002981
ENSMUSG00000002833		ENSMUSG00000002983
ENSMUSG00000002844		ENSMUSG00000002996
ENSMUSG00000002845		ENSMUSG00000002997
ENSMUSG00000002847		ENSMUSG00000003032
ENSMUSG00000002871		ENSMUSG00000003033
ENSMUSG00000002881		ENSMUSG00000003038
ENSMUSG00000002897		ENSMUSG00000003070
ENSMUSG00000002908		ENSMUSG00000003134
ENSMUSG00000002910		ENSMUSG00000003135
ENSMUSG00000002930		ENSMUSG00000003153
ENSMUSG00000002957		ENSMUSG00000003161
ENSMUSG00000002984		ENSMUSG00000003166
ENSMUSG00000002985		ENSMUSG00000003200
ENSMUSG00000002992		ENSMUSG00000003206
ENSMUSG00000002996		ENSMUSG00000003208
ENSMUSG00000003037		ENSMUSG00000003228
ENSMUSG00000003039		ENSMUSG00000003271
ENSMUSG00000003053		ENSMUSG00000003279
ENSMUSG00000003062		ENSMUSG00000003283
ENSMUSG00000003068		ENSMUSG00000003299
ENSMUSG00000003099		ENSMUSG00000003309
ENSMUSG00000003123		ENSMUSG00000003316
ENSMUSG00000003134		ENSMUSG00000003348
ENSMUSG00000003166		ENSMUSG00000003352
ENSMUSG00000003190		ENSMUSG00000003363
ENSMUSG00000003198		ENSMUSG00000003380
ENSMUSG00000003199		ENSMUSG00000003382
ENSMUSG00000003200		ENSMUSG00000003410
ENSMUSG00000003227		ENSMUSG00000003411
ENSMUSG00000003234		ENSMUSG00000003418
ENSMUSG00000003235		ENSMUSG00000003421
ENSMUSG00000003279		ENSMUSG00000003435
ENSMUSG00000003282		ENSMUSG00000003464
ENSMUSG00000003299		ENSMUSG00000003484
ENSMUSG00000003308		ENSMUSG00000003500
ENSMUSG00000003341		ENSMUSG00000003518
ENSMUSG00000003345		ENSMUSG00000003531
ENSMUSG00000003346		ENSMUSG00000003534
ENSMUSG00000003348		ENSMUSG00000003541
ENSMUSG00000003354		ENSMUSG00000003545
ENSMUSG00000003355		ENSMUSG00000003546
ENSMUSG00000003378		ENSMUSG00000003575
ENSMUSG00000003382		ENSMUSG00000003617
ENSMUSG00000003410		ENSMUSG00000003623
ENSMUSG00000003420		ENSMUSG00000003644
ENSMUSG00000003435		ENSMUSG00000003665
ENSMUSG00000003437		ENSMUSG00000003721
ENSMUSG00000003464		ENSMUSG00000003746
ENSMUSG00000003476		ENSMUSG00000003752
ENSMUSG00000003477		ENSMUSG00000003762
ENSMUSG00000003526		ENSMUSG00000003810
ENSMUSG00000003528		ENSMUSG00000003849
ENSMUSG00000003531		ENSMUSG00000003882
ENSMUSG00000003545		ENSMUSG00000003948
ENSMUSG00000003546		ENSMUSG00000003955
ENSMUSG00000003555		ENSMUSG00000003992
ENSMUSG00000003559		ENSMUSG00000004018
ENSMUSG00000003585		ENSMUSG00000004031
ENSMUSG00000003617		ENSMUSG00000004038
ENSMUSG00000003623		ENSMUSG00000004040
ENSMUSG00000003644		ENSMUSG00000004070
ENSMUSG00000003660		ENSMUSG00000004085
ENSMUSG00000003680		ENSMUSG00000004099
ENSMUSG00000003721		ENSMUSG00000004110
ENSMUSG00000003731		ENSMUSG00000004113
ENSMUSG00000003746		ENSMUSG00000004151
ENSMUSG00000003752		ENSMUSG00000004207
ENSMUSG00000003809		ENSMUSG00000004266
ENSMUSG00000003810		ENSMUSG00000004267
ENSMUSG00000003812		ENSMUSG00000004270
ENSMUSG00000003813		ENSMUSG00000004296
ENSMUSG00000003814		ENSMUSG00000004317
ENSMUSG00000003824		ENSMUSG00000004319
ENSMUSG00000003847		ENSMUSG00000004344
ENSMUSG00000003848		ENSMUSG00000004347
ENSMUSG00000003865		ENSMUSG00000004356
ENSMUSG00000003882		ENSMUSG00000004359
ENSMUSG00000003923		ENSMUSG00000004364
ENSMUSG00000003929		ENSMUSG00000004383
ENSMUSG00000003948		ENSMUSG00000004451
ENSMUSG00000003949		ENSMUSG00000004508
ENSMUSG00000003992		ENSMUSG00000004530
ENSMUSG00000004018		ENSMUSG00000004552
ENSMUSG00000004031		ENSMUSG00000004561
ENSMUSG00000004035		ENSMUSG00000004562
ENSMUSG00000004038		ENSMUSG00000004568
ENSMUSG00000004040		ENSMUSG00000004591
ENSMUSG00000004043		ENSMUSG00000004609
ENSMUSG00000004056		ENSMUSG00000004626
ENSMUSG00000004069		ENSMUSG00000004633
ENSMUSG00000004071		ENSMUSG00000004637
ENSMUSG00000004085		ENSMUSG00000004654
ENSMUSG00000004105		ENSMUSG00000004655
ENSMUSG00000004187		ENSMUSG00000004661
ENSMUSG00000004221		ENSMUSG00000004668
ENSMUSG00000004231		ENSMUSG00000004677
ENSMUSG00000004233		ENSMUSG00000004698
ENSMUSG00000004270		ENSMUSG00000004707
ENSMUSG00000004296		ENSMUSG00000004709
ENSMUSG00000004319		ENSMUSG00000004730
ENSMUSG00000004341		ENSMUSG00000004768
ENSMUSG00000004344		ENSMUSG00000004771
ENSMUSG00000004347		ENSMUSG00000004788
ENSMUSG00000004356		ENSMUSG00000004814
ENSMUSG00000004364		ENSMUSG00000004837
ENSMUSG00000004394		ENSMUSG00000004843
ENSMUSG00000004415		ENSMUSG00000004849
ENSMUSG00000004451		ENSMUSG00000004864
ENSMUSG00000004455		ENSMUSG00000004865
ENSMUSG00000004460		ENSMUSG00000004891
ENSMUSG00000004462		ENSMUSG00000004892
ENSMUSG00000004473		ENSMUSG00000004902
ENSMUSG00000004535		ENSMUSG00000004934
ENSMUSG00000004552		ENSMUSG00000004936
ENSMUSG00000004558		ENSMUSG00000004937
ENSMUSG00000004562		ENSMUSG00000004945
ENSMUSG00000004568		ENSMUSG00000004947
ENSMUSG00000004591		ENSMUSG00000004952
ENSMUSG00000004633		ENSMUSG00000004994
ENSMUSG00000004637		ENSMUSG00000005034
ENSMUSG00000004642		ENSMUSG00000005045
ENSMUSG00000004651		ENSMUSG00000005087
ENSMUSG00000004654		ENSMUSG00000005089
ENSMUSG00000004655		ENSMUSG00000005102
ENSMUSG00000004661		ENSMUSG00000005103
ENSMUSG00000004677		ENSMUSG00000005124
ENSMUSG00000004709		ENSMUSG00000005125
ENSMUSG00000004748		ENSMUSG00000005142
ENSMUSG00000004789		ENSMUSG00000005148
ENSMUSG00000004798		ENSMUSG00000005220
ENSMUSG00000004815		ENSMUSG00000005237
ENSMUSG00000004837		ENSMUSG00000005268
ENSMUSG00000004843		ENSMUSG00000005338
ENSMUSG00000004864		ENSMUSG00000005354
ENSMUSG00000004865		ENSMUSG00000005360
ENSMUSG00000004872		ENSMUSG00000005362
ENSMUSG00000004880		ENSMUSG00000005371
ENSMUSG00000004885		ENSMUSG00000005397
ENSMUSG00000004894		ENSMUSG00000005417
ENSMUSG00000004896		ENSMUSG00000005442
ENSMUSG00000004897		ENSMUSG00000005465
ENSMUSG00000004929		ENSMUSG00000005474
ENSMUSG00000004934		ENSMUSG00000005501
ENSMUSG00000004936		ENSMUSG00000005533
ENSMUSG00000004947		ENSMUSG00000005534
ENSMUSG00000004951		ENSMUSG00000005566
ENSMUSG00000004994		ENSMUSG00000005580
ENSMUSG00000005034		ENSMUSG00000005583
ENSMUSG00000005057		ENSMUSG00000005609
ENSMUSG00000005069		ENSMUSG00000005611
ENSMUSG00000005089		ENSMUSG00000005621
ENSMUSG00000005102		ENSMUSG00000005625
ENSMUSG00000005107		ENSMUSG00000005628
ENSMUSG00000005124		ENSMUSG00000005656
ENSMUSG00000005125		ENSMUSG00000005667
ENSMUSG00000005142		ENSMUSG00000005672
ENSMUSG00000005148		ENSMUSG00000005686
ENSMUSG00000005198		ENSMUSG00000005687
ENSMUSG00000005220		ENSMUSG00000005716
ENSMUSG00000005225		ENSMUSG00000005763
ENSMUSG00000005232		ENSMUSG00000005800
ENSMUSG00000005233		ENSMUSG00000005803
ENSMUSG00000005251		ENSMUSG00000005804
ENSMUSG00000005268		ENSMUSG00000005871
ENSMUSG00000005299		ENSMUSG00000005873
ENSMUSG00000005312		ENSMUSG00000005882
ENSMUSG00000005320		ENSMUSG00000005883
ENSMUSG00000005354		ENSMUSG00000005947
ENSMUSG00000005355		ENSMUSG00000005949
ENSMUSG00000005360		ENSMUSG00000005951
ENSMUSG00000005373		ENSMUSG00000005958
ENSMUSG00000005374		ENSMUSG00000005968
ENSMUSG00000005413		ENSMUSG00000005973
ENSMUSG00000005417		ENSMUSG00000005980
ENSMUSG00000005442		ENSMUSG00000005986
ENSMUSG00000005469		ENSMUSG00000005994
ENSMUSG00000005470		ENSMUSG00000006005
ENSMUSG00000005474		ENSMUSG00000006010
ENSMUSG00000005501		ENSMUSG00000006014
ENSMUSG00000005506		ENSMUSG00000006019
ENSMUSG00000005514		ENSMUSG00000006058
ENSMUSG00000005533		ENSMUSG00000006134
ENSMUSG00000005534		ENSMUSG00000006154
ENSMUSG00000005547		ENSMUSG00000006169
ENSMUSG00000005553		ENSMUSG00000006179
ENSMUSG00000005566		ENSMUSG00000006191
ENSMUSG00000005575		ENSMUSG00000006204
ENSMUSG00000005580		ENSMUSG00000006205
ENSMUSG00000005611		ENSMUSG00000006218
ENSMUSG00000005615		ENSMUSG00000006219
ENSMUSG00000005640		ENSMUSG00000006221
ENSMUSG00000005674		ENSMUSG00000006235
ENSMUSG00000005677		ENSMUSG00000006262
ENSMUSG00000005681		ENSMUSG00000006269
ENSMUSG00000005682		ENSMUSG00000006270
ENSMUSG00000005683		ENSMUSG00000006273
ENSMUSG00000005718		ENSMUSG00000006276
ENSMUSG00000005774		ENSMUSG00000006281
ENSMUSG00000005779		ENSMUSG00000006289
ENSMUSG00000005803		ENSMUSG00000006304
ENSMUSG00000005813		ENSMUSG00000006311
ENSMUSG00000005823		ENSMUSG00000006333
ENSMUSG00000005824		ENSMUSG00000006342
ENSMUSG00000005864		ENSMUSG00000006345
ENSMUSG00000005871		ENSMUSG00000006362
ENSMUSG00000005882		ENSMUSG00000006369
ENSMUSG00000005883		ENSMUSG00000006373
ENSMUSG00000005886		ENSMUSG00000006386
ENSMUSG00000005891		ENSMUSG00000006389
ENSMUSG00000005892		ENSMUSG00000006411
ENSMUSG00000005893		ENSMUSG00000006418
ENSMUSG00000005897		ENSMUSG00000006435
ENSMUSG00000005917		ENSMUSG00000006462
ENSMUSG00000005936		ENSMUSG00000006494
ENSMUSG00000005949		ENSMUSG00000006519
ENSMUSG00000005950		ENSMUSG00000006526
ENSMUSG00000005951		ENSMUSG00000006527
ENSMUSG00000005952		ENSMUSG00000006576
ENSMUSG00000005980		ENSMUSG00000006585
ENSMUSG00000005982		ENSMUSG00000006586
ENSMUSG00000005994		ENSMUSG00000006599
ENSMUSG00000006014		ENSMUSG00000006611
ENSMUSG00000006050		ENSMUSG00000006641
ENSMUSG00000006057		ENSMUSG00000006642
ENSMUSG00000006095		ENSMUSG00000006676
ENSMUSG00000006134		ENSMUSG00000006699
ENSMUSG00000006169		ENSMUSG00000006705
ENSMUSG00000006191		ENSMUSG00000006711
ENSMUSG00000006204		ENSMUSG00000006720
ENSMUSG00000006205		ENSMUSG00000006724
ENSMUSG00000006215		ENSMUSG00000006740
ENSMUSG00000006218		ENSMUSG00000006764
ENSMUSG00000006219		ENSMUSG00000006777
ENSMUSG00000006241		ENSMUSG00000006800
ENSMUSG00000006262		ENSMUSG00000007021
ENSMUSG00000006269		ENSMUSG00000007030
ENSMUSG00000006273		ENSMUSG00000007041
ENSMUSG00000006276		ENSMUSG00000007080
ENSMUSG00000006304		ENSMUSG00000007097
ENSMUSG00000006310		ENSMUSG00000007107
ENSMUSG00000006313		ENSMUSG00000007279
ENSMUSG00000006315		ENSMUSG00000007379
ENSMUSG00000006342		ENSMUSG00000007411
ENSMUSG00000006362		ENSMUSG00000007415
ENSMUSG00000006369		ENSMUSG00000007570
ENSMUSG00000006373		ENSMUSG00000007610
ENSMUSG00000006378		ENSMUSG00000007613
ENSMUSG00000006390		ENSMUSG00000007659
ENSMUSG00000006392		ENSMUSG00000007721
ENSMUSG00000006395		ENSMUSG00000007805
ENSMUSG00000006403		ENSMUSG00000007817
ENSMUSG00000006418		ENSMUSG00000007867
ENSMUSG00000006435		ENSMUSG00000007880
ENSMUSG00000006442		ENSMUSG00000007891
ENSMUSG00000006445		ENSMUSG00000007892
ENSMUSG00000006456		ENSMUSG00000007908
ENSMUSG00000006462		ENSMUSG00000008028
ENSMUSG00000006476		ENSMUSG00000008036
ENSMUSG00000006494		ENSMUSG00000008090
ENSMUSG00000006522		ENSMUSG00000008136
ENSMUSG00000006526		ENSMUSG00000008153
ENSMUSG00000006527		ENSMUSG00000008307
ENSMUSG00000006529		ENSMUSG00000008318
ENSMUSG00000006538		ENSMUSG00000008333
ENSMUSG00000006542		ENSMUSG00000008393
ENSMUSG00000006567		ENSMUSG00000008398
ENSMUSG00000006575		ENSMUSG00000008435
ENSMUSG00000006587		ENSMUSG00000008450
ENSMUSG00000006589		ENSMUSG00000008496
ENSMUSG00000006611		ENSMUSG00000008601
ENSMUSG00000006638		ENSMUSG00000008658
ENSMUSG00000006641		ENSMUSG00000008683
ENSMUSG00000006642		ENSMUSG00000008690
ENSMUSG00000006649		ENSMUSG00000008734
ENSMUSG00000006651		ENSMUSG00000008763
ENSMUSG00000006673		ENSMUSG00000008892
ENSMUSG00000006675		ENSMUSG00000008932
ENSMUSG00000006705		ENSMUSG00000008999
ENSMUSG00000006711		ENSMUSG00000009035
ENSMUSG00000006715		ENSMUSG00000009075
ENSMUSG00000006720		ENSMUSG00000009076
ENSMUSG00000006731		ENSMUSG00000009090
ENSMUSG00000006736		ENSMUSG00000009092
ENSMUSG00000006740		ENSMUSG00000009097
ENSMUSG00000006764		ENSMUSG00000009112
ENSMUSG00000006777		ENSMUSG00000009210
ENSMUSG00000006784		ENSMUSG00000009246
ENSMUSG00000006800		ENSMUSG00000009248
ENSMUSG00000006818		ENSMUSG00000009281
ENSMUSG00000006958		ENSMUSG00000009292
ENSMUSG00000007021		ENSMUSG00000009376
ENSMUSG00000007033		ENSMUSG00000009394
ENSMUSG00000007035		ENSMUSG00000009418
ENSMUSG00000007036		ENSMUSG00000009470
ENSMUSG00000007038		ENSMUSG00000009471
ENSMUSG00000007080		ENSMUSG00000009545
ENSMUSG00000007207		ENSMUSG00000009549
ENSMUSG00000007216		ENSMUSG00000009563
ENSMUSG00000007379		ENSMUSG00000009569
ENSMUSG00000007411		ENSMUSG00000009575
ENSMUSG00000007415		ENSMUSG00000009580
ENSMUSG00000007458		ENSMUSG00000009585
ENSMUSG00000007564		ENSMUSG00000009596
ENSMUSG00000007594		ENSMUSG00000009614
ENSMUSG00000007613		ENSMUSG00000009621
ENSMUSG00000007655		ENSMUSG00000009628
ENSMUSG00000007656		ENSMUSG00000009630
ENSMUSG00000007659		ENSMUSG00000009640
ENSMUSG00000007670		ENSMUSG00000009647
ENSMUSG00000007777		ENSMUSG00000009681
ENSMUSG00000007805		ENSMUSG00000009687
ENSMUSG00000007812		ENSMUSG00000009734
ENSMUSG00000007815		ENSMUSG00000009741
ENSMUSG00000007817		ENSMUSG00000009828
ENSMUSG00000007833		ENSMUSG00000009876
ENSMUSG00000007836		ENSMUSG00000009894
ENSMUSG00000007850		ENSMUSG00000009900
ENSMUSG00000007867		ENSMUSG00000009907
ENSMUSG00000007880		ENSMUSG00000010021
ENSMUSG00000007888		ENSMUSG00000010080
ENSMUSG00000007892		ENSMUSG00000010086
ENSMUSG00000007950		ENSMUSG00000010142
ENSMUSG00000007989		ENSMUSG00000010154
ENSMUSG00000008028		ENSMUSG00000010175
ENSMUSG00000008035		ENSMUSG00000010205
ENSMUSG00000008090		ENSMUSG00000010307
ENSMUSG00000008136		ENSMUSG00000010342
ENSMUSG00000008153		ENSMUSG00000010392
ENSMUSG00000008167		ENSMUSG00000010461
ENSMUSG00000008226		ENSMUSG00000010517
ENSMUSG00000008305		ENSMUSG00000010554
ENSMUSG00000008348		ENSMUSG00000010592
ENSMUSG00000008384		ENSMUSG00000010609
ENSMUSG00000008393		ENSMUSG00000010660
ENSMUSG00000008461		ENSMUSG00000010721
ENSMUSG00000008489		ENSMUSG00000010760
ENSMUSG00000008540		ENSMUSG00000010796
ENSMUSG00000008575		ENSMUSG00000010830
ENSMUSG00000008604		ENSMUSG00000010841
ENSMUSG00000008658		ENSMUSG00000010914
ENSMUSG00000008730		ENSMUSG00000010936
ENSMUSG00000008734		ENSMUSG00000011008
ENSMUSG00000008763		ENSMUSG00000011118
ENSMUSG00000008822		ENSMUSG00000011148
ENSMUSG00000008855		ENSMUSG00000011171
ENSMUSG00000008892		ENSMUSG00000011179
ENSMUSG00000008932		ENSMUSG00000011256
ENSMUSG00000008999		ENSMUSG00000011257
ENSMUSG00000009030		ENSMUSG00000011306
ENSMUSG00000009035		ENSMUSG00000011350
ENSMUSG00000009070		ENSMUSG00000011632
ENSMUSG00000009073		ENSMUSG00000011752
ENSMUSG00000009079		ENSMUSG00000011831
ENSMUSG00000009090		ENSMUSG00000011884
ENSMUSG00000009092		ENSMUSG00000012017
ENSMUSG00000009097		ENSMUSG00000012123
ENSMUSG00000009108		ENSMUSG00000012126
ENSMUSG00000009112		ENSMUSG00000012187
ENSMUSG00000009114		ENSMUSG00000012282
ENSMUSG00000009216		ENSMUSG00000012350
ENSMUSG00000009246		ENSMUSG00000012443
ENSMUSG00000009281		ENSMUSG00000012519
ENSMUSG00000009291		ENSMUSG00000012609
ENSMUSG00000009292		ENSMUSG00000012640
ENSMUSG00000009293		ENSMUSG00000012819
ENSMUSG00000009376		ENSMUSG00000013033
ENSMUSG00000009378		ENSMUSG00000013076
ENSMUSG00000009406		ENSMUSG00000013083
ENSMUSG00000009470		ENSMUSG00000013089
ENSMUSG00000009563		ENSMUSG00000013160
ENSMUSG00000009566		ENSMUSG00000013236
ENSMUSG00000009569		ENSMUSG00000013483
ENSMUSG00000009614		ENSMUSG00000013523
ENSMUSG00000009621		ENSMUSG00000013562
ENSMUSG00000009628		ENSMUSG00000013593
ENSMUSG00000009633		ENSMUSG00000013646
ENSMUSG00000009646		ENSMUSG00000013663
ENSMUSG00000009647		ENSMUSG00000013698
ENSMUSG00000009681		ENSMUSG00000013701
ENSMUSG00000009734		ENSMUSG00000013846
ENSMUSG00000009741		ENSMUSG00000013921
ENSMUSG00000009772		ENSMUSG00000013974
ENSMUSG00000009828		ENSMUSG00000014030
ENSMUSG00000009863		ENSMUSG00000014158
ENSMUSG00000009894		ENSMUSG00000014164
ENSMUSG00000009905		ENSMUSG00000014195
ENSMUSG00000009907		ENSMUSG00000014245
ENSMUSG00000009941		ENSMUSG00000014303
ENSMUSG00000010021		ENSMUSG00000014313
ENSMUSG00000010025		ENSMUSG00000014329
ENSMUSG00000010047		ENSMUSG00000014353
ENSMUSG00000010048		ENSMUSG00000014355
ENSMUSG00000010051		ENSMUSG00000014361
ENSMUSG00000010064		ENSMUSG00000014444
ENSMUSG00000010066		ENSMUSG00000014453
ENSMUSG00000010067		ENSMUSG00000014470
ENSMUSG00000010086		ENSMUSG00000014496
ENSMUSG00000010097		ENSMUSG00000014498
ENSMUSG00000010110		ENSMUSG00000014503
ENSMUSG00000010122		ENSMUSG00000014542
ENSMUSG00000010142		ENSMUSG00000014547
ENSMUSG00000010175		ENSMUSG00000014550
ENSMUSG00000010277		ENSMUSG00000014554
ENSMUSG00000010311		ENSMUSG00000014592
ENSMUSG00000010358		ENSMUSG00000014599
ENSMUSG00000010362		ENSMUSG00000014601
ENSMUSG00000010392		ENSMUSG00000014602
ENSMUSG00000010461		ENSMUSG00000014603
ENSMUSG00000010476		ENSMUSG00000014725
ENSMUSG00000010517		ENSMUSG00000014748
ENSMUSG00000010592		ENSMUSG00000014773
ENSMUSG00000010601		ENSMUSG00000014778
ENSMUSG00000010607		ENSMUSG00000014782
ENSMUSG00000010609		ENSMUSG00000014786
ENSMUSG00000010651		ENSMUSG00000014813
ENSMUSG00000010663		ENSMUSG00000014846
ENSMUSG00000010803		ENSMUSG00000014850
ENSMUSG00000010911		ENSMUSG00000014852
ENSMUSG00000010914		ENSMUSG00000014932
ENSMUSG00000010936		ENSMUSG00000014956
ENSMUSG00000011008		ENSMUSG00000015002
ENSMUSG00000011096		ENSMUSG00000015023
ENSMUSG00000011148		ENSMUSG00000015027
ENSMUSG00000011179		ENSMUSG00000015085
ENSMUSG00000011256		ENSMUSG00000015087
ENSMUSG00000011257		ENSMUSG00000015094
ENSMUSG00000011267		ENSMUSG00000015133
ENSMUSG00000011305		ENSMUSG00000015134
ENSMUSG00000011350		ENSMUSG00000015143
ENSMUSG00000011382		ENSMUSG00000015149
ENSMUSG00000011427		ENSMUSG00000015202
ENSMUSG00000011658		ENSMUSG00000015222
ENSMUSG00000011751		ENSMUSG00000015224
ENSMUSG00000011831		ENSMUSG00000015243
ENSMUSG00000011832		ENSMUSG00000015305
ENSMUSG00000011958		ENSMUSG00000015314
ENSMUSG00000011960		ENSMUSG00000015340
ENSMUSG00000012017		ENSMUSG00000015341
ENSMUSG00000012042		ENSMUSG00000015354
ENSMUSG00000012114		ENSMUSG00000015365
ENSMUSG00000012187		ENSMUSG00000015396
ENSMUSG00000012211		ENSMUSG00000015467
ENSMUSG00000012282		ENSMUSG00000015468
ENSMUSG00000012350		ENSMUSG00000015476
ENSMUSG00000012422		ENSMUSG00000015484
ENSMUSG00000012428		ENSMUSG00000015522
ENSMUSG00000012535		ENSMUSG00000015533
ENSMUSG00000012609		ENSMUSG00000015542
ENSMUSG00000012640		ENSMUSG00000015568
ENSMUSG00000012819		ENSMUSG00000015575
ENSMUSG00000012889		ENSMUSG00000015605
ENSMUSG00000013083		ENSMUSG00000015647
ENSMUSG00000013089		ENSMUSG00000015653
ENSMUSG00000013150		ENSMUSG00000015702
ENSMUSG00000013160		ENSMUSG00000015709
ENSMUSG00000013236		ENSMUSG00000015711
ENSMUSG00000013275		ENSMUSG00000015714
ENSMUSG00000013495		ENSMUSG00000015733
ENSMUSG00000013523		ENSMUSG00000015745
ENSMUSG00000013539		ENSMUSG00000015747
ENSMUSG00000013662		ENSMUSG00000015755
ENSMUSG00000013663		ENSMUSG00000015766
ENSMUSG00000013833		ENSMUSG00000015829
ENSMUSG00000013846		ENSMUSG00000015846
ENSMUSG00000013858		ENSMUSG00000015850
ENSMUSG00000013997		ENSMUSG00000015854
ENSMUSG00000014039		ENSMUSG00000015882
ENSMUSG00000014077		ENSMUSG00000015932
ENSMUSG00000014158		ENSMUSG00000015937
ENSMUSG00000014195		ENSMUSG00000015943
ENSMUSG00000014245		ENSMUSG00000015944
ENSMUSG00000014294		ENSMUSG00000015947
ENSMUSG00000014301		ENSMUSG00000015950
ENSMUSG00000014353		ENSMUSG00000015957
ENSMUSG00000014361		ENSMUSG00000015961
ENSMUSG00000014402		ENSMUSG00000015962
ENSMUSG00000014418		ENSMUSG00000015968
ENSMUSG00000014496		ENSMUSG00000015980
ENSMUSG00000014503		ENSMUSG00000015981
ENSMUSG00000014550		ENSMUSG00000016018
ENSMUSG00000014592		ENSMUSG00000016028
ENSMUSG00000014599		ENSMUSG00000016087
ENSMUSG00000014601		ENSMUSG00000016128
ENSMUSG00000014602		ENSMUSG00000016150
ENSMUSG00000014603		ENSMUSG00000016179
ENSMUSG00000014633		ENSMUSG00000016181
ENSMUSG00000014763		ENSMUSG00000016200
ENSMUSG00000014769		ENSMUSG00000016255
ENSMUSG00000014771		ENSMUSG00000016256
ENSMUSG00000014773		ENSMUSG00000016262
ENSMUSG00000014776		ENSMUSG00000016346
ENSMUSG00000014837		ENSMUSG00000016386
ENSMUSG00000014850		ENSMUSG00000016409
ENSMUSG00000014852		ENSMUSG00000016477
ENSMUSG00000014867		ENSMUSG00000016481
ENSMUSG00000014873		ENSMUSG00000016487
ENSMUSG00000014932		ENSMUSG00000016494
ENSMUSG00000014956		ENSMUSG00000016496
ENSMUSG00000014959		ENSMUSG00000016498
ENSMUSG00000015002		ENSMUSG00000016520
ENSMUSG00000015083		ENSMUSG00000016528
ENSMUSG00000015090		ENSMUSG00000016529
ENSMUSG00000015092		ENSMUSG00000016534
ENSMUSG00000015093		ENSMUSG00000016552
ENSMUSG00000015095		ENSMUSG00000016619
ENSMUSG00000015112		ENSMUSG00000016664
ENSMUSG00000015120		ENSMUSG00000016758
ENSMUSG00000015127		ENSMUSG00000016763
ENSMUSG00000015133		ENSMUSG00000016918
ENSMUSG00000015143		ENSMUSG00000016933
ENSMUSG00000015165		ENSMUSG00000016982
ENSMUSG00000015176		ENSMUSG00000016995
ENSMUSG00000015189		ENSMUSG00000017002
ENSMUSG00000015202		ENSMUSG00000017004
ENSMUSG00000015214		ENSMUSG00000017049
ENSMUSG00000015217		ENSMUSG00000017057
ENSMUSG00000015222		ENSMUSG00000017144
ENSMUSG00000015224		ENSMUSG00000017146
ENSMUSG00000015242		ENSMUSG00000017288
ENSMUSG00000015243		ENSMUSG00000017299
ENSMUSG00000015247		ENSMUSG00000017316
ENSMUSG00000015305		ENSMUSG00000017376
ENSMUSG00000015312		ENSMUSG00000017400
ENSMUSG00000015335		ENSMUSG00000017412
ENSMUSG00000015337		ENSMUSG00000017446
ENSMUSG00000015342		ENSMUSG00000017466
ENSMUSG00000015354		ENSMUSG00000017478
ENSMUSG00000015357		ENSMUSG00000017485
ENSMUSG00000015363		ENSMUSG00000017491
ENSMUSG00000015365		ENSMUSG00000017607
ENSMUSG00000015441		ENSMUSG00000017631
ENSMUSG00000015451		ENSMUSG00000017652
ENSMUSG00000015461		ENSMUSG00000017664
ENSMUSG00000015478		ENSMUSG00000017667
ENSMUSG00000015501		ENSMUSG00000017670
ENSMUSG00000015522		ENSMUSG00000017686
ENSMUSG00000015533		ENSMUSG00000017692
ENSMUSG00000015536		ENSMUSG00000017697
ENSMUSG00000015542		ENSMUSG00000017713
ENSMUSG00000015568		ENSMUSG00000017715
ENSMUSG00000015579		ENSMUSG00000017720
ENSMUSG00000015597		ENSMUSG00000017721
ENSMUSG00000015599		ENSMUSG00000017723
ENSMUSG00000015619		ENSMUSG00000017724
ENSMUSG00000015627		ENSMUSG00000017737
ENSMUSG00000015653		ENSMUSG00000017754
ENSMUSG00000015659		ENSMUSG00000017756
ENSMUSG00000015711		ENSMUSG00000017765
ENSMUSG00000015714		ENSMUSG00000017781
ENSMUSG00000015748		ENSMUSG00000017832
ENSMUSG00000015755		ENSMUSG00000017843
ENSMUSG00000015766		ENSMUSG00000017861
ENSMUSG00000015787		ENSMUSG00000017897
ENSMUSG00000015804		ENSMUSG00000017929
ENSMUSG00000015806		ENSMUSG00000017969
ENSMUSG00000015837		ENSMUSG00000017978
ENSMUSG00000015839		ENSMUSG00000018001
ENSMUSG00000015843		ENSMUSG00000018008
ENSMUSG00000015846		ENSMUSG00000018068
ENSMUSG00000015869		ENSMUSG00000018076
ENSMUSG00000015879		ENSMUSG00000018143
ENSMUSG00000015889		ENSMUSG00000018167
ENSMUSG00000015890		ENSMUSG00000018171
ENSMUSG00000015932		ENSMUSG00000018189
ENSMUSG00000015942		ENSMUSG00000018196
ENSMUSG00000015944		ENSMUSG00000018209
ENSMUSG00000015957		ENSMUSG00000018217
ENSMUSG00000015961		ENSMUSG00000018239
ENSMUSG00000015962		ENSMUSG00000018326
ENSMUSG00000015966		ENSMUSG00000018334
ENSMUSG00000015968		ENSMUSG00000018339
ENSMUSG00000015970		ENSMUSG00000018340
ENSMUSG00000015971		ENSMUSG00000018347
ENSMUSG00000015980		ENSMUSG00000018363
ENSMUSG00000015994		ENSMUSG00000018372
ENSMUSG00000016024		ENSMUSG00000018378
ENSMUSG00000016028		ENSMUSG00000018381
ENSMUSG00000016128		ENSMUSG00000018398
ENSMUSG00000016150		ENSMUSG00000018412
ENSMUSG00000016179		ENSMUSG00000018425
ENSMUSG00000016181		ENSMUSG00000018427
ENSMUSG00000016194		ENSMUSG00000018459
ENSMUSG00000016239		ENSMUSG00000018476
ENSMUSG00000016252		ENSMUSG00000018479
ENSMUSG00000016253		ENSMUSG00000018500
ENSMUSG00000016319		ENSMUSG00000018507
ENSMUSG00000016327		ENSMUSG00000018547
ENSMUSG00000016344		ENSMUSG00000018548
ENSMUSG00000016349		ENSMUSG00000018569
ENSMUSG00000016382		ENSMUSG00000018581
ENSMUSG00000016386		ENSMUSG00000018585
ENSMUSG00000016409		ENSMUSG00000018589
ENSMUSG00000016458		ENSMUSG00000018593
ENSMUSG00000016477		ENSMUSG00000018634
ENSMUSG00000016487		ENSMUSG00000018648
ENSMUSG00000016493		ENSMUSG00000018651
ENSMUSG00000016495		ENSMUSG00000018654
ENSMUSG00000016496		ENSMUSG00000018669
ENSMUSG00000016498		ENSMUSG00000018672
ENSMUSG00000016503		ENSMUSG00000018678
ENSMUSG00000016510		ENSMUSG00000018697
ENSMUSG00000016520		ENSMUSG00000018707
ENSMUSG00000016526		ENSMUSG00000018736
ENSMUSG00000016528		ENSMUSG00000018750
ENSMUSG00000016534		ENSMUSG00000018774
ENSMUSG00000016541		ENSMUSG00000018800
ENSMUSG00000016552		ENSMUSG00000018819
ENSMUSG00000016554		ENSMUSG00000018822
ENSMUSG00000016559		ENSMUSG00000018830
ENSMUSG00000016619		ENSMUSG00000018848
ENSMUSG00000016637		ENSMUSG00000018858
ENSMUSG00000016664		ENSMUSG00000018882
ENSMUSG00000016756		ENSMUSG00000018893
ENSMUSG00000016757		ENSMUSG00000018906
ENSMUSG00000016758		ENSMUSG00000018907
ENSMUSG00000016763		ENSMUSG00000018909
ENSMUSG00000016921		ENSMUSG00000018919
ENSMUSG00000016933		ENSMUSG00000018923
ENSMUSG00000016940		ENSMUSG00000018927
ENSMUSG00000016942		ENSMUSG00000018930
ENSMUSG00000016982		ENSMUSG00000018965
ENSMUSG00000016995		ENSMUSG00000018983
ENSMUSG00000017009		ENSMUSG00000018986
ENSMUSG00000017057		ENSMUSG00000018995
ENSMUSG00000017064		ENSMUSG00000019027
ENSMUSG00000017119		ENSMUSG00000019055
ENSMUSG00000017132		ENSMUSG00000019102
ENSMUSG00000017144		ENSMUSG00000019122
ENSMUSG00000017146		ENSMUSG00000019124
ENSMUSG00000017165		ENSMUSG00000019132
ENSMUSG00000017167		ENSMUSG00000019158
ENSMUSG00000017195		ENSMUSG00000019173
ENSMUSG00000017210		ENSMUSG00000019178
ENSMUSG00000017288		ENSMUSG00000019188
ENSMUSG00000017291		ENSMUSG00000019189
ENSMUSG00000017307		ENSMUSG00000019230
ENSMUSG00000017316		ENSMUSG00000019254
ENSMUSG00000017344		ENSMUSG00000019261
ENSMUSG00000017376		ENSMUSG00000019302
ENSMUSG00000017386		ENSMUSG00000019429
ENSMUSG00000017390		ENSMUSG00000019464
ENSMUSG00000017405		ENSMUSG00000019539
ENSMUSG00000017412		ENSMUSG00000019558
ENSMUSG00000017418		ENSMUSG00000019577
ENSMUSG00000017428		ENSMUSG00000019578
ENSMUSG00000017453		ENSMUSG00000019579
ENSMUSG00000017478		ENSMUSG00000019590
ENSMUSG00000017485		ENSMUSG00000019647
ENSMUSG00000017491		ENSMUSG00000019659
ENSMUSG00000017493		ENSMUSG00000019699
ENSMUSG00000017550		ENSMUSG00000019726
ENSMUSG00000017561		ENSMUSG00000019731
ENSMUSG00000017607		ENSMUSG00000019762
ENSMUSG00000017631		ENSMUSG00000019763
ENSMUSG00000017639		ENSMUSG00000019767
ENSMUSG00000017670		ENSMUSG00000019768
ENSMUSG00000017677		ENSMUSG00000019775
ENSMUSG00000017679		ENSMUSG00000019777
ENSMUSG00000017686		ENSMUSG00000019779
ENSMUSG00000017688		ENSMUSG00000019790
ENSMUSG00000017713		ENSMUSG00000019791
ENSMUSG00000017715		ENSMUSG00000019792
ENSMUSG00000017716		ENSMUSG00000019794
ENSMUSG00000017718		ENSMUSG00000019803
ENSMUSG00000017721		ENSMUSG00000019806
ENSMUSG00000017723		ENSMUSG00000019809
ENSMUSG00000017724		ENSMUSG00000019810
ENSMUSG00000017737		ENSMUSG00000019813
ENSMUSG00000017740		ENSMUSG00000019818
ENSMUSG00000017754		ENSMUSG00000019820
ENSMUSG00000017756		ENSMUSG00000019823
ENSMUSG00000017776		ENSMUSG00000019826
ENSMUSG00000017778		ENSMUSG00000019828
ENSMUSG00000017801		ENSMUSG00000019838
ENSMUSG00000017802		ENSMUSG00000019842
ENSMUSG00000017843		ENSMUSG00000019843
ENSMUSG00000017868		ENSMUSG00000019846
ENSMUSG00000017897		ENSMUSG00000019848
ENSMUSG00000017929		ENSMUSG00000019850
ENSMUSG00000017950		ENSMUSG00000019852
ENSMUSG00000017969		ENSMUSG00000019853
ENSMUSG00000017978		ENSMUSG00000019854
ENSMUSG00000018008		ENSMUSG00000019863
ENSMUSG00000018012		ENSMUSG00000019864
ENSMUSG00000018042		ENSMUSG00000019866
ENSMUSG00000018076		ENSMUSG00000019872
ENSMUSG00000018102		ENSMUSG00000019873
ENSMUSG00000018126		ENSMUSG00000019874
ENSMUSG00000018166		ENSMUSG00000019876
ENSMUSG00000018171		ENSMUSG00000019878
ENSMUSG00000018238		ENSMUSG00000019880
ENSMUSG00000018286		ENSMUSG00000019889
ENSMUSG00000018287		ENSMUSG00000019891
ENSMUSG00000018340		ENSMUSG00000019892
ENSMUSG00000018341		ENSMUSG00000019894
ENSMUSG00000018347		ENSMUSG00000019897
ENSMUSG00000018362		ENSMUSG00000019899
ENSMUSG00000018363		ENSMUSG00000019906
ENSMUSG00000018372		ENSMUSG00000019907
ENSMUSG00000018401		ENSMUSG00000019909
ENSMUSG00000018412		ENSMUSG00000019916
ENSMUSG00000018417		ENSMUSG00000019917
ENSMUSG00000018425		ENSMUSG00000019920
ENSMUSG00000018427		ENSMUSG00000019923
ENSMUSG00000018428		ENSMUSG00000019927
ENSMUSG00000018442		ENSMUSG00000019929
ENSMUSG00000018446		ENSMUSG00000019933
ENSMUSG00000018449		ENSMUSG00000019935
ENSMUSG00000018451		ENSMUSG00000019943
ENSMUSG00000018459		ENSMUSG00000019945
ENSMUSG00000018474		ENSMUSG00000019947
ENSMUSG00000018476		ENSMUSG00000019951
ENSMUSG00000018479		ENSMUSG00000019952
ENSMUSG00000018486		ENSMUSG00000019961
ENSMUSG00000018501		ENSMUSG00000019966
ENSMUSG00000018509		ENSMUSG00000019969
ENSMUSG00000018537		ENSMUSG00000019970
ENSMUSG00000018541		ENSMUSG00000019978
ENSMUSG00000018547		ENSMUSG00000019986
ENSMUSG00000018554		ENSMUSG00000019989
ENSMUSG00000018566		ENSMUSG00000019990
ENSMUSG00000018572		ENSMUSG00000019992
ENSMUSG00000018581		ENSMUSG00000019996
ENSMUSG00000018583		ENSMUSG00000019997
ENSMUSG00000018585		ENSMUSG00000019998
ENSMUSG00000018604		ENSMUSG00000020007
ENSMUSG00000018634		ENSMUSG00000020009
ENSMUSG00000018648		ENSMUSG00000020010
ENSMUSG00000018651		ENSMUSG00000020015
ENSMUSG00000018659		ENSMUSG00000020019
ENSMUSG00000018661		ENSMUSG00000020020
ENSMUSG00000018677		ENSMUSG00000020021
ENSMUSG00000018678		ENSMUSG00000020023
ENSMUSG00000018697		ENSMUSG00000020024
ENSMUSG00000018698		ENSMUSG00000020027
ENSMUSG00000018727		ENSMUSG00000020032
ENSMUSG00000018736		ENSMUSG00000020037
ENSMUSG00000018765		ENSMUSG00000020042
ENSMUSG00000018770		ENSMUSG00000020044
ENSMUSG00000018796		ENSMUSG00000020051
ENSMUSG00000018800		ENSMUSG00000020053
ENSMUSG00000018809		ENSMUSG00000020057
ENSMUSG00000018821		ENSMUSG00000020061
ENSMUSG00000018841		ENSMUSG00000020067
ENSMUSG00000018845		ENSMUSG00000020075
ENSMUSG00000018846		ENSMUSG00000020077
ENSMUSG00000018849		ENSMUSG00000020078
ENSMUSG00000018858		ENSMUSG00000020079
ENSMUSG00000018861		ENSMUSG00000020080
ENSMUSG00000018868		ENSMUSG00000020081
ENSMUSG00000018900		ENSMUSG00000020085
ENSMUSG00000018906		ENSMUSG00000020086
ENSMUSG00000018916		ENSMUSG00000020089
ENSMUSG00000018919		ENSMUSG00000020092
ENSMUSG00000018932		ENSMUSG00000020096
ENSMUSG00000018965		ENSMUSG00000020097
ENSMUSG00000018983		ENSMUSG00000020099
ENSMUSG00000018999		ENSMUSG00000020100
ENSMUSG00000019054		ENSMUSG00000020101
ENSMUSG00000019055		ENSMUSG00000020102
ENSMUSG00000019066		ENSMUSG00000020105
ENSMUSG00000019080		ENSMUSG00000020108
ENSMUSG00000019082		ENSMUSG00000020109
ENSMUSG00000019122		ENSMUSG00000020111
ENSMUSG00000019124		ENSMUSG00000020115
ENSMUSG00000019132		ENSMUSG00000020120
ENSMUSG00000019139		ENSMUSG00000020121
ENSMUSG00000019158		ENSMUSG00000020124
ENSMUSG00000019173		ENSMUSG00000020134
ENSMUSG00000019179		ENSMUSG00000020137
ENSMUSG00000019188		ENSMUSG00000020142
ENSMUSG00000019189		ENSMUSG00000020143
ENSMUSG00000019210		ENSMUSG00000020151
ENSMUSG00000019230		ENSMUSG00000020152
ENSMUSG00000019232		ENSMUSG00000020154
ENSMUSG00000019235		ENSMUSG00000020155
ENSMUSG00000019254		ENSMUSG00000020156
ENSMUSG00000019256		ENSMUSG00000020164
ENSMUSG00000019278		ENSMUSG00000020166
ENSMUSG00000019312		ENSMUSG00000020169
ENSMUSG00000019326		ENSMUSG00000020170
ENSMUSG00000019368		ENSMUSG00000020171
ENSMUSG00000019428		ENSMUSG00000020173
ENSMUSG00000019478		ENSMUSG00000020176
ENSMUSG00000019505		ENSMUSG00000020178
ENSMUSG00000019518		ENSMUSG00000020180
ENSMUSG00000019564		ENSMUSG00000020182
ENSMUSG00000019577		ENSMUSG00000020184
ENSMUSG00000019647		ENSMUSG00000020186
ENSMUSG00000019659		ENSMUSG00000020191
ENSMUSG00000019715		ENSMUSG00000020196
ENSMUSG00000019726		ENSMUSG00000020198
ENSMUSG00000019737		ENSMUSG00000020205
ENSMUSG00000019762		ENSMUSG00000020218
ENSMUSG00000019768		ENSMUSG00000020220
ENSMUSG00000019774		ENSMUSG00000020224
ENSMUSG00000019782		ENSMUSG00000020225
ENSMUSG00000019789		ENSMUSG00000020227
ENSMUSG00000019794		ENSMUSG00000020228
ENSMUSG00000019796		ENSMUSG00000020231
ENSMUSG00000019797		ENSMUSG00000020234
ENSMUSG00000019802		ENSMUSG00000020246
ENSMUSG00000019809		ENSMUSG00000020251
ENSMUSG00000019813		ENSMUSG00000020260
ENSMUSG00000019818		ENSMUSG00000020261
ENSMUSG00000019820		ENSMUSG00000020262
ENSMUSG00000019822		ENSMUSG00000020263
ENSMUSG00000019826		ENSMUSG00000020267
ENSMUSG00000019832		ENSMUSG00000020268
ENSMUSG00000019834		ENSMUSG00000020271
ENSMUSG00000019838		ENSMUSG00000020272
ENSMUSG00000019842		ENSMUSG00000020273
ENSMUSG00000019843		ENSMUSG00000020280
ENSMUSG00000019846		ENSMUSG00000020289
ENSMUSG00000019848		ENSMUSG00000020290
ENSMUSG00000019849		ENSMUSG00000020295
ENSMUSG00000019851		ENSMUSG00000020297
ENSMUSG00000019854		ENSMUSG00000020303
ENSMUSG00000019856		ENSMUSG00000020315
ENSMUSG00000019863		ENSMUSG00000020321
ENSMUSG00000019864		ENSMUSG00000020325
ENSMUSG00000019866		ENSMUSG00000020328
ENSMUSG00000019873		ENSMUSG00000020331
ENSMUSG00000019876		ENSMUSG00000020334
ENSMUSG00000019878		ENSMUSG00000020340
ENSMUSG00000019880		ENSMUSG00000020349
ENSMUSG00000019883		ENSMUSG00000020354
ENSMUSG00000019888		ENSMUSG00000020357
ENSMUSG00000019889		ENSMUSG00000020362
ENSMUSG00000019899		ENSMUSG00000020363
ENSMUSG00000019900		ENSMUSG00000020364
ENSMUSG00000019906		ENSMUSG00000020366
ENSMUSG00000019907		ENSMUSG00000020374
ENSMUSG00000019909		ENSMUSG00000020376
ENSMUSG00000019913		ENSMUSG00000020377
ENSMUSG00000019916		ENSMUSG00000020380
ENSMUSG00000019917		ENSMUSG00000020386
ENSMUSG00000019920		ENSMUSG00000020387
ENSMUSG00000019923		ENSMUSG00000020388
ENSMUSG00000019927		ENSMUSG00000020393
ENSMUSG00000019935		ENSMUSG00000020395
ENSMUSG00000019942		ENSMUSG00000020399
ENSMUSG00000019943		ENSMUSG00000020400
ENSMUSG00000019944		ENSMUSG00000020402
ENSMUSG00000019945		ENSMUSG00000020407
ENSMUSG00000019947		ENSMUSG00000020419
ENSMUSG00000019948		ENSMUSG00000020422
ENSMUSG00000019951		ENSMUSG00000020423
ENSMUSG00000019952		ENSMUSG00000020427
ENSMUSG00000019960		ENSMUSG00000020428
ENSMUSG00000019961		ENSMUSG00000020429
ENSMUSG00000019966		ENSMUSG00000020431
ENSMUSG00000019969		ENSMUSG00000020432
ENSMUSG00000019977		ENSMUSG00000020435
ENSMUSG00000019978		ENSMUSG00000020437
ENSMUSG00000019984		ENSMUSG00000020439
ENSMUSG00000019986		ENSMUSG00000020447
ENSMUSG00000019987		ENSMUSG00000020448
ENSMUSG00000019988		ENSMUSG00000020451
ENSMUSG00000019989		ENSMUSG00000020454
ENSMUSG00000019990		ENSMUSG00000020456
ENSMUSG00000019992		ENSMUSG00000020458
ENSMUSG00000019996		ENSMUSG00000020461
ENSMUSG00000020000		ENSMUSG00000020464
ENSMUSG00000020003		ENSMUSG00000020467
ENSMUSG00000020007		ENSMUSG00000020472
ENSMUSG00000020009		ENSMUSG00000020473
ENSMUSG00000020010		ENSMUSG00000020483
ENSMUSG00000020014		ENSMUSG00000020516
ENSMUSG00000020015		ENSMUSG00000020521
ENSMUSG00000020017		ENSMUSG00000020522
ENSMUSG00000020021		ENSMUSG00000020523
ENSMUSG00000020022		ENSMUSG00000020524
ENSMUSG00000020024		ENSMUSG00000020525
ENSMUSG00000020027		ENSMUSG00000020528
ENSMUSG00000020032		ENSMUSG00000020541
ENSMUSG00000020033		ENSMUSG00000020545
ENSMUSG00000020034		ENSMUSG00000020548
ENSMUSG00000020037		ENSMUSG00000020549
ENSMUSG00000020038		ENSMUSG00000020553
ENSMUSG00000020042		ENSMUSG00000020561
ENSMUSG00000020048		ENSMUSG00000020564
ENSMUSG00000020051		ENSMUSG00000020566
ENSMUSG00000020052		ENSMUSG00000020572
ENSMUSG00000020053		ENSMUSG00000020573
ENSMUSG00000020059		ENSMUSG00000020577
ENSMUSG00000020061		ENSMUSG00000020580
ENSMUSG00000020063		ENSMUSG00000020581
ENSMUSG00000020064		ENSMUSG00000020583
ENSMUSG00000020067		ENSMUSG00000020589
ENSMUSG00000020072		ENSMUSG00000020590
ENSMUSG00000020076		ENSMUSG00000020594
ENSMUSG00000020085		ENSMUSG00000020598
ENSMUSG00000020087		ENSMUSG00000020599
ENSMUSG00000020089		ENSMUSG00000020607
ENSMUSG00000020091		ENSMUSG00000020608
ENSMUSG00000020092		ENSMUSG00000020609
ENSMUSG00000020096		ENSMUSG00000020610
ENSMUSG00000020097		ENSMUSG00000020612
ENSMUSG00000020098		ENSMUSG00000020617
ENSMUSG00000020099		ENSMUSG00000020623
ENSMUSG00000020100		ENSMUSG00000020624
ENSMUSG00000020102		ENSMUSG00000020627
ENSMUSG00000020105		ENSMUSG00000020628
ENSMUSG00000020107		ENSMUSG00000020629
ENSMUSG00000020108		ENSMUSG00000020638
ENSMUSG00000020109		ENSMUSG00000020640
ENSMUSG00000020111		ENSMUSG00000020641
ENSMUSG00000020114		ENSMUSG00000020642
ENSMUSG00000020115		ENSMUSG00000020644
ENSMUSG00000020121		ENSMUSG00000020646
ENSMUSG00000020122		ENSMUSG00000020647
ENSMUSG00000020123		ENSMUSG00000020649
ENSMUSG00000020124		ENSMUSG00000020651
ENSMUSG00000020125		ENSMUSG00000020652
ENSMUSG00000020128		ENSMUSG00000020654
ENSMUSG00000020130		ENSMUSG00000020656
ENSMUSG00000020131		ENSMUSG00000020658
ENSMUSG00000020132		ENSMUSG00000020661
ENSMUSG00000020133		ENSMUSG00000020664
ENSMUSG00000020134		ENSMUSG00000020668
ENSMUSG00000020135		ENSMUSG00000020671
ENSMUSG00000020137		ENSMUSG00000020672
ENSMUSG00000020140		ENSMUSG00000020674
ENSMUSG00000020150		ENSMUSG00000020676
ENSMUSG00000020151		ENSMUSG00000020681
ENSMUSG00000020152		ENSMUSG00000020682
ENSMUSG00000020153		ENSMUSG00000020684
ENSMUSG00000020155		ENSMUSG00000020686
ENSMUSG00000020156		ENSMUSG00000020687
ENSMUSG00000020160		ENSMUSG00000020689
ENSMUSG00000020163		ENSMUSG00000020692
ENSMUSG00000020166		ENSMUSG00000020694
ENSMUSG00000020167		ENSMUSG00000020695
ENSMUSG00000020171		ENSMUSG00000020696
ENSMUSG00000020173		ENSMUSG00000020700
ENSMUSG00000020175		ENSMUSG00000020701
ENSMUSG00000020176		ENSMUSG00000020702
ENSMUSG00000020180		ENSMUSG00000020703
ENSMUSG00000020181		ENSMUSG00000020704
ENSMUSG00000020182		ENSMUSG00000020713
ENSMUSG00000020183		ENSMUSG00000020715
ENSMUSG00000020184		ENSMUSG00000020716
ENSMUSG00000020185		ENSMUSG00000020717
ENSMUSG00000020186		ENSMUSG00000020718
ENSMUSG00000020189		ENSMUSG00000020721
ENSMUSG00000020190		ENSMUSG00000020728
ENSMUSG00000020205		ENSMUSG00000020732
ENSMUSG00000020212		ENSMUSG00000020737
ENSMUSG00000020218		ENSMUSG00000020739
ENSMUSG00000020220		ENSMUSG00000020744
ENSMUSG00000020228		ENSMUSG00000020752
ENSMUSG00000020232		ENSMUSG00000020758
ENSMUSG00000020248		ENSMUSG00000020770
ENSMUSG00000020250		ENSMUSG00000020773
ENSMUSG00000020253		ENSMUSG00000020776
ENSMUSG00000020256		ENSMUSG00000020780
ENSMUSG00000020257		ENSMUSG00000020783
ENSMUSG00000020258		ENSMUSG00000020785
ENSMUSG00000020261		ENSMUSG00000020788
ENSMUSG00000020262		ENSMUSG00000020790
ENSMUSG00000020271		ENSMUSG00000020798
ENSMUSG00000020277		ENSMUSG00000020801
ENSMUSG00000020280		ENSMUSG00000020802
ENSMUSG00000020283		ENSMUSG00000020806
ENSMUSG00000020288		ENSMUSG00000020807
ENSMUSG00000020290		ENSMUSG00000020808
ENSMUSG00000020299		ENSMUSG00000020814
ENSMUSG00000020300		ENSMUSG00000020818
ENSMUSG00000020305		ENSMUSG00000020823
ENSMUSG00000020309		ENSMUSG00000020826
ENSMUSG00000020315		ENSMUSG00000020827
ENSMUSG00000020317		ENSMUSG00000020829
ENSMUSG00000020321		ENSMUSG00000020839
ENSMUSG00000020325		ENSMUSG00000020841
ENSMUSG00000020326		ENSMUSG00000020843
ENSMUSG00000020327		ENSMUSG00000020844
ENSMUSG00000020331		ENSMUSG00000020847
ENSMUSG00000020333		ENSMUSG00000020848
ENSMUSG00000020334		ENSMUSG00000020859
ENSMUSG00000020335		ENSMUSG00000020866
ENSMUSG00000020340		ENSMUSG00000020867
ENSMUSG00000020346		ENSMUSG00000020870
ENSMUSG00000020349		ENSMUSG00000020875
ENSMUSG00000020364		ENSMUSG00000020882
ENSMUSG00000020368		ENSMUSG00000020886
ENSMUSG00000020374		ENSMUSG00000020897
ENSMUSG00000020375		ENSMUSG00000020900
ENSMUSG00000020376		ENSMUSG00000020901
ENSMUSG00000020381		ENSMUSG00000020902
ENSMUSG00000020385		ENSMUSG00000020904
ENSMUSG00000020386		ENSMUSG00000020905
ENSMUSG00000020387		ENSMUSG00000020907
ENSMUSG00000020388		ENSMUSG00000020911
ENSMUSG00000020390		ENSMUSG00000020923
ENSMUSG00000020397		ENSMUSG00000020926
ENSMUSG00000020402		ENSMUSG00000020937
ENSMUSG00000020407		ENSMUSG00000020941
ENSMUSG00000020412		ENSMUSG00000020946
ENSMUSG00000020413		ENSMUSG00000020954
ENSMUSG00000020415		ENSMUSG00000020955
ENSMUSG00000020419		ENSMUSG00000020961
ENSMUSG00000020422		ENSMUSG00000020963
ENSMUSG00000020428		ENSMUSG00000020964
ENSMUSG00000020429		ENSMUSG00000020974
ENSMUSG00000020431		ENSMUSG00000020982
ENSMUSG00000020432		ENSMUSG00000021000
ENSMUSG00000020435		ENSMUSG00000021003
ENSMUSG00000020444		ENSMUSG00000021007
ENSMUSG00000020456		ENSMUSG00000021009
ENSMUSG00000020457		ENSMUSG00000021010
ENSMUSG00000020459		ENSMUSG00000021023
ENSMUSG00000020462		ENSMUSG00000021024
ENSMUSG00000020463		ENSMUSG00000021025
ENSMUSG00000020467		ENSMUSG00000021036
ENSMUSG00000020471		ENSMUSG00000021038
ENSMUSG00000020472		ENSMUSG00000021044
ENSMUSG00000020477		ENSMUSG00000021051
ENSMUSG00000020481		ENSMUSG00000021054
ENSMUSG00000020482		ENSMUSG00000021056
ENSMUSG00000020483		ENSMUSG00000021057
ENSMUSG00000020484		ENSMUSG00000021061
ENSMUSG00000020485		ENSMUSG00000021062
ENSMUSG00000020490		ENSMUSG00000021065
ENSMUSG00000020491		ENSMUSG00000021066
ENSMUSG00000020496		ENSMUSG00000021068
ENSMUSG00000020513		ENSMUSG00000021070
ENSMUSG00000020516		ENSMUSG00000021076
ENSMUSG00000020520		ENSMUSG00000021081
ENSMUSG00000020521		ENSMUSG00000021086
ENSMUSG00000020524		ENSMUSG00000021087
ENSMUSG00000020526		ENSMUSG00000021090
ENSMUSG00000020530		ENSMUSG00000021101
ENSMUSG00000020532		ENSMUSG00000021108
ENSMUSG00000020534		ENSMUSG00000021109
ENSMUSG00000020536		ENSMUSG00000021111
ENSMUSG00000020538		ENSMUSG00000021115
ENSMUSG00000020546		ENSMUSG00000021116
ENSMUSG00000020553		ENSMUSG00000021118
ENSMUSG00000020561		ENSMUSG00000021125
ENSMUSG00000020564		ENSMUSG00000021130
ENSMUSG00000020571		ENSMUSG00000021140
ENSMUSG00000020572		ENSMUSG00000021143
ENSMUSG00000020581		ENSMUSG00000021144
ENSMUSG00000020591		ENSMUSG00000021147
ENSMUSG00000020592		ENSMUSG00000021156
ENSMUSG00000020593		ENSMUSG00000021171
ENSMUSG00000020598		ENSMUSG00000021175
ENSMUSG00000020599		ENSMUSG00000021178
ENSMUSG00000020600		ENSMUSG00000021180
ENSMUSG00000020604		ENSMUSG00000021185
ENSMUSG00000020607		ENSMUSG00000021186
ENSMUSG00000020609		ENSMUSG00000021187
ENSMUSG00000020610		ENSMUSG00000021188
ENSMUSG00000020612		ENSMUSG00000021190
ENSMUSG00000020614		ENSMUSG00000021192
ENSMUSG00000020617		ENSMUSG00000021193
ENSMUSG00000020620		ENSMUSG00000021194
ENSMUSG00000020621		ENSMUSG00000021196
ENSMUSG00000020623		ENSMUSG00000021198
ENSMUSG00000020624		ENSMUSG00000021200
ENSMUSG00000020628		ENSMUSG00000021208
ENSMUSG00000020629		ENSMUSG00000021209
ENSMUSG00000020633		ENSMUSG00000021218
ENSMUSG00000020634		ENSMUSG00000021219
ENSMUSG00000020640		ENSMUSG00000021221
ENSMUSG00000020642		ENSMUSG00000021224
ENSMUSG00000020644		ENSMUSG00000021226
ENSMUSG00000020646		ENSMUSG00000021239
ENSMUSG00000020647		ENSMUSG00000021242
ENSMUSG00000020649		ENSMUSG00000021244
ENSMUSG00000020651		ENSMUSG00000021248
ENSMUSG00000020653		ENSMUSG00000021250
ENSMUSG00000020654		ENSMUSG00000021254
ENSMUSG00000020656		ENSMUSG00000021255
ENSMUSG00000020658		ENSMUSG00000021256
ENSMUSG00000020661		ENSMUSG00000021257
ENSMUSG00000020668		ENSMUSG00000021259
ENSMUSG00000020669		ENSMUSG00000021260
ENSMUSG00000020672		ENSMUSG00000021262
ENSMUSG00000020673		ENSMUSG00000021263
ENSMUSG00000020677		ENSMUSG00000021270
ENSMUSG00000020679		ENSMUSG00000021271
ENSMUSG00000020680		ENSMUSG00000021275
ENSMUSG00000020681		ENSMUSG00000021277
ENSMUSG00000020684		ENSMUSG00000021281
ENSMUSG00000020687		ENSMUSG00000021285
ENSMUSG00000020691		ENSMUSG00000021288
ENSMUSG00000020694		ENSMUSG00000021298
ENSMUSG00000020696		ENSMUSG00000021303
ENSMUSG00000020700		ENSMUSG00000021306
ENSMUSG00000020702		ENSMUSG00000021311
ENSMUSG00000020705		ENSMUSG00000021313
ENSMUSG00000020706		ENSMUSG00000021314
ENSMUSG00000020707		ENSMUSG00000021318
ENSMUSG00000020709		ENSMUSG00000021322
ENSMUSG00000020712		ENSMUSG00000021326
ENSMUSG00000020715		ENSMUSG00000021336
ENSMUSG00000020716		ENSMUSG00000021338
ENSMUSG00000020717		ENSMUSG00000021339
ENSMUSG00000020718		ENSMUSG00000021348
ENSMUSG00000020721		ENSMUSG00000021356
ENSMUSG00000020722		ENSMUSG00000021357
ENSMUSG00000020723		ENSMUSG00000021359
ENSMUSG00000020728		ENSMUSG00000021360
ENSMUSG00000020733		ENSMUSG00000021362
ENSMUSG00000020740		ENSMUSG00000021363
ENSMUSG00000020741		ENSMUSG00000021365
ENSMUSG00000020744		ENSMUSG00000021366
ENSMUSG00000020745		ENSMUSG00000021367
ENSMUSG00000020747		ENSMUSG00000021368
ENSMUSG00000020766		ENSMUSG00000021375
ENSMUSG00000020773		ENSMUSG00000021384
ENSMUSG00000020774		ENSMUSG00000021388
ENSMUSG00000020776		ENSMUSG00000021391
ENSMUSG00000020777		ENSMUSG00000021395
ENSMUSG00000020778		ENSMUSG00000021403
ENSMUSG00000020782		ENSMUSG00000021413
ENSMUSG00000020790		ENSMUSG00000021418
ENSMUSG00000020799		ENSMUSG00000021420
ENSMUSG00000020811		ENSMUSG00000021423
ENSMUSG00000020817		ENSMUSG00000021427
ENSMUSG00000020821		ENSMUSG00000021432
ENSMUSG00000020823		ENSMUSG00000021448
ENSMUSG00000020826		ENSMUSG00000021451
ENSMUSG00000020827		ENSMUSG00000021453
ENSMUSG00000020829		ENSMUSG00000021457
ENSMUSG00000020838		ENSMUSG00000021458
ENSMUSG00000020839		ENSMUSG00000021460
ENSMUSG00000020840		ENSMUSG00000021464
ENSMUSG00000020841		ENSMUSG00000021466
ENSMUSG00000020846		ENSMUSG00000021468
ENSMUSG00000020849		ENSMUSG00000021469
ENSMUSG00000020850		ENSMUSG00000021470
ENSMUSG00000020857		ENSMUSG00000021474
ENSMUSG00000020859		ENSMUSG00000021477
ENSMUSG00000020863		ENSMUSG00000021482
ENSMUSG00000020864		ENSMUSG00000021483
ENSMUSG00000020865		ENSMUSG00000021484
ENSMUSG00000020866		ENSMUSG00000021506
ENSMUSG00000020868		ENSMUSG00000021508
ENSMUSG00000020869		ENSMUSG00000021537
ENSMUSG00000020870		ENSMUSG00000021538
ENSMUSG00000020871		ENSMUSG00000021548
ENSMUSG00000020872		ENSMUSG00000021549
ENSMUSG00000020873		ENSMUSG00000021552
ENSMUSG00000020877		ENSMUSG00000021553
ENSMUSG00000020882		ENSMUSG00000021555
ENSMUSG00000020883		ENSMUSG00000021556
ENSMUSG00000020884		ENSMUSG00000021557
ENSMUSG00000020886		ENSMUSG00000021559
ENSMUSG00000020889		ENSMUSG00000021565
ENSMUSG00000020890		ENSMUSG00000021566
ENSMUSG00000020892		ENSMUSG00000021569
ENSMUSG00000020893		ENSMUSG00000021575
ENSMUSG00000020897		ENSMUSG00000021579
ENSMUSG00000020898		ENSMUSG00000021590
ENSMUSG00000020900		ENSMUSG00000021591
ENSMUSG00000020908		ENSMUSG00000021596
ENSMUSG00000020910		ENSMUSG00000021597
ENSMUSG00000020917		ENSMUSG00000021600
ENSMUSG00000020919		ENSMUSG00000021608
ENSMUSG00000020921		ENSMUSG00000021610
ENSMUSG00000020922		ENSMUSG00000021611
ENSMUSG00000020923		ENSMUSG00000021612
ENSMUSG00000020926		ENSMUSG00000021613
ENSMUSG00000020935		ENSMUSG00000021614
ENSMUSG00000020953		ENSMUSG00000021619
ENSMUSG00000020954		ENSMUSG00000021621
ENSMUSG00000020956		ENSMUSG00000021624
ENSMUSG00000020961		ENSMUSG00000021631
ENSMUSG00000020962		ENSMUSG00000021635
ENSMUSG00000020963		ENSMUSG00000021639
ENSMUSG00000020964		ENSMUSG00000021640
ENSMUSG00000020978		ENSMUSG00000021645
ENSMUSG00000020988		ENSMUSG00000021646
ENSMUSG00000020990		ENSMUSG00000021647
ENSMUSG00000020992		ENSMUSG00000021650
ENSMUSG00000021000		ENSMUSG00000021660
ENSMUSG00000021007		ENSMUSG00000021662
ENSMUSG00000021009		ENSMUSG00000021665
ENSMUSG00000021012		ENSMUSG00000021668
ENSMUSG00000021013		ENSMUSG00000021669
ENSMUSG00000021018		ENSMUSG00000021678
ENSMUSG00000021023		ENSMUSG00000021679
ENSMUSG00000021024		ENSMUSG00000021681
ENSMUSG00000021025		ENSMUSG00000021684
ENSMUSG00000021032		ENSMUSG00000021685
ENSMUSG00000021033		ENSMUSG00000021687
ENSMUSG00000021044		ENSMUSG00000021693
ENSMUSG00000021047		ENSMUSG00000021696
ENSMUSG00000021048		ENSMUSG00000021697
ENSMUSG00000021051		ENSMUSG00000021699
ENSMUSG00000021054		ENSMUSG00000021700
ENSMUSG00000021061		ENSMUSG00000021701
ENSMUSG00000021062		ENSMUSG00000021703
ENSMUSG00000021065		ENSMUSG00000021704
ENSMUSG00000021066		ENSMUSG00000021708
ENSMUSG00000021068		ENSMUSG00000021709
ENSMUSG00000021069		ENSMUSG00000021710
ENSMUSG00000021071		ENSMUSG00000021714
ENSMUSG00000021072		ENSMUSG00000021715
ENSMUSG00000021078		ENSMUSG00000021718
ENSMUSG00000021087		ENSMUSG00000021719
ENSMUSG00000021090		ENSMUSG00000021720
ENSMUSG00000021091		ENSMUSG00000021721
ENSMUSG00000021094		ENSMUSG00000021725
ENSMUSG00000021095		ENSMUSG00000021728
ENSMUSG00000021096		ENSMUSG00000021731
ENSMUSG00000021097		ENSMUSG00000021733
ENSMUSG00000021098		ENSMUSG00000021738
ENSMUSG00000021101		ENSMUSG00000021745
ENSMUSG00000021102		ENSMUSG00000021747
ENSMUSG00000021109		ENSMUSG00000021748
ENSMUSG00000021111		ENSMUSG00000021752
ENSMUSG00000021112		ENSMUSG00000021754
ENSMUSG00000021115		ENSMUSG00000021759
ENSMUSG00000021124		ENSMUSG00000021763
ENSMUSG00000021133		ENSMUSG00000021764
ENSMUSG00000021134		ENSMUSG00000021765
ENSMUSG00000021135		ENSMUSG00000021767
ENSMUSG00000021136		ENSMUSG00000021771
ENSMUSG00000021140		ENSMUSG00000021773
ENSMUSG00000021144		ENSMUSG00000021774
ENSMUSG00000021147		ENSMUSG00000021779
ENSMUSG00000021149		ENSMUSG00000021782
ENSMUSG00000021156		ENSMUSG00000021785
ENSMUSG00000021175		ENSMUSG00000021792
ENSMUSG00000021176		ENSMUSG00000021795
ENSMUSG00000021180		ENSMUSG00000021796
ENSMUSG00000021185		ENSMUSG00000021797
ENSMUSG00000021186		ENSMUSG00000021798
ENSMUSG00000021189		ENSMUSG00000021799
ENSMUSG00000021192		ENSMUSG00000021804
ENSMUSG00000021193		ENSMUSG00000021806
ENSMUSG00000021194		ENSMUSG00000021809
ENSMUSG00000021198		ENSMUSG00000021822
ENSMUSG00000021200		ENSMUSG00000021823
ENSMUSG00000021207		ENSMUSG00000021830
ENSMUSG00000021209		ENSMUSG00000021831
ENSMUSG00000021210		ENSMUSG00000021835
ENSMUSG00000021211		ENSMUSG00000021838
ENSMUSG00000021213		ENSMUSG00000021843
ENSMUSG00000021214		ENSMUSG00000021846
ENSMUSG00000021215		ENSMUSG00000021850
ENSMUSG00000021219		ENSMUSG00000021852
ENSMUSG00000021221		ENSMUSG00000021866
ENSMUSG00000021222		ENSMUSG00000021868
ENSMUSG00000021223		ENSMUSG00000021870
ENSMUSG00000021224		ENSMUSG00000021874
ENSMUSG00000021228		ENSMUSG00000021880
ENSMUSG00000021235		ENSMUSG00000021886
ENSMUSG00000021236		ENSMUSG00000021891
ENSMUSG00000021238		ENSMUSG00000021892
ENSMUSG00000021240		ENSMUSG00000021895
ENSMUSG00000021252		ENSMUSG00000021902
ENSMUSG00000021255		ENSMUSG00000021904
ENSMUSG00000021259		ENSMUSG00000021910
ENSMUSG00000021260		ENSMUSG00000021911
ENSMUSG00000021263		ENSMUSG00000021916
ENSMUSG00000021264		ENSMUSG00000021918
ENSMUSG00000021265		ENSMUSG00000021919
ENSMUSG00000021268		ENSMUSG00000021929
ENSMUSG00000021273		ENSMUSG00000021932
ENSMUSG00000021277		ENSMUSG00000021933
ENSMUSG00000021278		ENSMUSG00000021936
ENSMUSG00000021279		ENSMUSG00000021939
ENSMUSG00000021281		ENSMUSG00000021943
ENSMUSG00000021282		ENSMUSG00000021944
ENSMUSG00000021285		ENSMUSG00000021945
ENSMUSG00000021286		ENSMUSG00000021948
ENSMUSG00000021287		ENSMUSG00000021950
ENSMUSG00000021288		ENSMUSG00000021952
ENSMUSG00000021306		ENSMUSG00000021957
ENSMUSG00000021311		ENSMUSG00000021958
ENSMUSG00000021322		ENSMUSG00000021959
ENSMUSG00000021326		ENSMUSG00000021962
ENSMUSG00000021327		ENSMUSG00000021969
ENSMUSG00000021335		ENSMUSG00000021972
ENSMUSG00000021338		ENSMUSG00000021973
ENSMUSG00000021339		ENSMUSG00000021975
ENSMUSG00000021340		ENSMUSG00000021978
ENSMUSG00000021342		ENSMUSG00000021981
ENSMUSG00000021357		ENSMUSG00000021982
ENSMUSG00000021360		ENSMUSG00000021983
ENSMUSG00000021361		ENSMUSG00000021986
ENSMUSG00000021362		ENSMUSG00000021987
ENSMUSG00000021364		ENSMUSG00000021990
ENSMUSG00000021365		ENSMUSG00000021991
ENSMUSG00000021366		ENSMUSG00000021993
ENSMUSG00000021367		ENSMUSG00000021994
ENSMUSG00000021368		ENSMUSG00000021998
ENSMUSG00000021371		ENSMUSG00000021999
ENSMUSG00000021373		ENSMUSG00000022002
ENSMUSG00000021374		ENSMUSG00000022008
ENSMUSG00000021375		ENSMUSG00000022009
ENSMUSG00000021376		ENSMUSG00000022010
ENSMUSG00000021377		ENSMUSG00000022013
ENSMUSG00000021379		ENSMUSG00000022014
ENSMUSG00000021381		ENSMUSG00000022015
ENSMUSG00000021388		ENSMUSG00000022016
ENSMUSG00000021391		ENSMUSG00000022018
ENSMUSG00000021395		ENSMUSG00000022019
ENSMUSG00000021396		ENSMUSG00000022020
ENSMUSG00000021400		ENSMUSG00000022021
ENSMUSG00000021411		ENSMUSG00000022026
ENSMUSG00000021413		ENSMUSG00000022031
ENSMUSG00000021416		ENSMUSG00000022032
ENSMUSG00000021417		ENSMUSG00000022033
ENSMUSG00000021420		ENSMUSG00000022035
ENSMUSG00000021428		ENSMUSG00000022043
ENSMUSG00000021431		ENSMUSG00000022048
ENSMUSG00000021432		ENSMUSG00000022057
ENSMUSG00000021453		ENSMUSG00000022074
ENSMUSG00000021456		ENSMUSG00000022075
ENSMUSG00000021458		ENSMUSG00000022076
ENSMUSG00000021460		ENSMUSG00000022085
ENSMUSG00000021461		ENSMUSG00000022089
ENSMUSG00000021464		ENSMUSG00000022092
ENSMUSG00000021466		ENSMUSG00000022096
ENSMUSG00000021474		ENSMUSG00000022100
ENSMUSG00000021476		ENSMUSG00000022102
ENSMUSG00000021478		ENSMUSG00000022103
ENSMUSG00000021482		ENSMUSG00000022105
ENSMUSG00000021484		ENSMUSG00000022106
ENSMUSG00000021488		ENSMUSG00000022108
ENSMUSG00000021490		ENSMUSG00000022111
ENSMUSG00000021492		ENSMUSG00000022112
ENSMUSG00000021493		ENSMUSG00000022114
ENSMUSG00000021494		ENSMUSG00000022119
ENSMUSG00000021495		ENSMUSG00000022122
ENSMUSG00000021496		ENSMUSG00000022123
ENSMUSG00000021497		ENSMUSG00000022124
ENSMUSG00000021506		ENSMUSG00000022125
ENSMUSG00000021509		ENSMUSG00000022129
ENSMUSG00000021518		ENSMUSG00000022131
ENSMUSG00000021534		ENSMUSG00000022132
ENSMUSG00000021536		ENSMUSG00000022139
ENSMUSG00000021537		ENSMUSG00000022141
ENSMUSG00000021538		ENSMUSG00000022146
ENSMUSG00000021539		ENSMUSG00000022148
ENSMUSG00000021555		ENSMUSG00000022150
ENSMUSG00000021557		ENSMUSG00000022159
ENSMUSG00000021559		ENSMUSG00000022178
ENSMUSG00000021572		ENSMUSG00000022180
ENSMUSG00000021576		ENSMUSG00000022186
ENSMUSG00000021583		ENSMUSG00000022187
ENSMUSG00000021585		ENSMUSG00000022195
ENSMUSG00000021587		ENSMUSG00000022197
ENSMUSG00000021589		ENSMUSG00000022199
ENSMUSG00000021590		ENSMUSG00000022200
ENSMUSG00000021591		ENSMUSG00000022201
ENSMUSG00000021594		ENSMUSG00000022203
ENSMUSG00000021595		ENSMUSG00000022206
ENSMUSG00000021600		ENSMUSG00000022208
ENSMUSG00000021611		ENSMUSG00000022220
ENSMUSG00000021613		ENSMUSG00000022221
ENSMUSG00000021614		ENSMUSG00000022229
ENSMUSG00000021619		ENSMUSG00000022231
ENSMUSG00000021620		ENSMUSG00000022237
ENSMUSG00000021629		ENSMUSG00000022240
ENSMUSG00000021631		ENSMUSG00000022241
ENSMUSG00000021638		ENSMUSG00000022245
ENSMUSG00000021639		ENSMUSG00000022246
ENSMUSG00000021646		ENSMUSG00000022248
ENSMUSG00000021662		ENSMUSG00000022255
ENSMUSG00000021666		ENSMUSG00000022257
ENSMUSG00000021668		ENSMUSG00000022262
ENSMUSG00000021670		ENSMUSG00000022263
ENSMUSG00000021675		ENSMUSG00000022265
ENSMUSG00000021676		ENSMUSG00000022269
ENSMUSG00000021686		ENSMUSG00000022270
ENSMUSG00000021687		ENSMUSG00000022272
ENSMUSG00000021690		ENSMUSG00000022280
ENSMUSG00000021699		ENSMUSG00000022286
ENSMUSG00000021701		ENSMUSG00000022295
ENSMUSG00000021703		ENSMUSG00000022296
ENSMUSG00000021704		ENSMUSG00000022303
ENSMUSG00000021708		ENSMUSG00000022304
ENSMUSG00000021709		ENSMUSG00000022305
ENSMUSG00000021710		ENSMUSG00000022306
ENSMUSG00000021714		ENSMUSG00000022307
ENSMUSG00000021718		ENSMUSG00000022311
ENSMUSG00000021728		ENSMUSG00000022312
ENSMUSG00000021730		ENSMUSG00000022314
ENSMUSG00000021733		ENSMUSG00000022329
ENSMUSG00000021737		ENSMUSG00000022335
ENSMUSG00000021738		ENSMUSG00000022340
ENSMUSG00000021745		ENSMUSG00000022342
ENSMUSG00000021747		ENSMUSG00000022346
ENSMUSG00000021748		ENSMUSG00000022350
ENSMUSG00000021749		ENSMUSG00000022351
ENSMUSG00000021750		ENSMUSG00000022353
ENSMUSG00000021751		ENSMUSG00000022357
ENSMUSG00000021752		ENSMUSG00000022358
ENSMUSG00000021754		ENSMUSG00000022364
ENSMUSG00000021756		ENSMUSG00000022365
ENSMUSG00000021758		ENSMUSG00000022369
ENSMUSG00000021760		ENSMUSG00000022370
ENSMUSG00000021765		ENSMUSG00000022371
ENSMUSG00000021767		ENSMUSG00000022372
ENSMUSG00000021770		ENSMUSG00000022375
ENSMUSG00000021774		ENSMUSG00000022376
ENSMUSG00000021775		ENSMUSG00000022377
ENSMUSG00000021779		ENSMUSG00000022378
ENSMUSG00000021785		ENSMUSG00000022382
ENSMUSG00000021786		ENSMUSG00000022386
ENSMUSG00000021789		ENSMUSG00000022388
ENSMUSG00000021792		ENSMUSG00000022390
ENSMUSG00000021794		ENSMUSG00000022391
ENSMUSG00000021795		ENSMUSG00000022394
ENSMUSG00000021796		ENSMUSG00000022415
ENSMUSG00000021798		ENSMUSG00000022416
ENSMUSG00000021799		ENSMUSG00000022419
ENSMUSG00000021809		ENSMUSG00000022420
ENSMUSG00000021814		ENSMUSG00000022421
ENSMUSG00000021819		ENSMUSG00000022432
ENSMUSG00000021820		ENSMUSG00000022433
ENSMUSG00000021823		ENSMUSG00000022434
ENSMUSG00000021824		ENSMUSG00000022436
ENSMUSG00000021831		ENSMUSG00000022437
ENSMUSG00000021835		ENSMUSG00000022438
ENSMUSG00000021840		ENSMUSG00000022439
ENSMUSG00000021843		ENSMUSG00000022440
ENSMUSG00000021846		ENSMUSG00000022442
ENSMUSG00000021868		ENSMUSG00000022443
ENSMUSG00000021870		ENSMUSG00000022449
ENSMUSG00000021872		ENSMUSG00000022451
ENSMUSG00000021876		ENSMUSG00000022466
ENSMUSG00000021884		ENSMUSG00000022468
ENSMUSG00000021892		ENSMUSG00000022471
ENSMUSG00000021895		ENSMUSG00000022474
ENSMUSG00000021906		ENSMUSG00000022475
ENSMUSG00000021907		ENSMUSG00000022476
ENSMUSG00000021910		ENSMUSG00000022479
ENSMUSG00000021918		ENSMUSG00000022488
ENSMUSG00000021922		ENSMUSG00000022490
ENSMUSG00000021927		ENSMUSG00000022494
ENSMUSG00000021928		ENSMUSG00000022503
ENSMUSG00000021929		ENSMUSG00000022504
ENSMUSG00000021932		ENSMUSG00000022505
ENSMUSG00000021933		ENSMUSG00000022507
ENSMUSG00000021936		ENSMUSG00000022510
ENSMUSG00000021938		ENSMUSG00000022517
ENSMUSG00000021939		ENSMUSG00000022518
ENSMUSG00000021944		ENSMUSG00000022519
ENSMUSG00000021945		ENSMUSG00000022521
ENSMUSG00000021951		ENSMUSG00000022523
ENSMUSG00000021957		ENSMUSG00000022525
ENSMUSG00000021958		ENSMUSG00000022528
ENSMUSG00000021959		ENSMUSG00000022533
ENSMUSG00000021962		ENSMUSG00000022534
ENSMUSG00000021969		ENSMUSG00000022537
ENSMUSG00000021974		ENSMUSG00000022538
ENSMUSG00000021975		ENSMUSG00000022543
ENSMUSG00000021977		ENSMUSG00000022548
ENSMUSG00000021978		ENSMUSG00000022556
ENSMUSG00000021981		ENSMUSG00000022565
ENSMUSG00000021982		ENSMUSG00000022580
ENSMUSG00000021986		ENSMUSG00000022584
ENSMUSG00000021990		ENSMUSG00000022587
ENSMUSG00000021991		ENSMUSG00000022596
ENSMUSG00000021993		ENSMUSG00000022601
ENSMUSG00000021994		ENSMUSG00000022602
ENSMUSG00000021996		ENSMUSG00000022603
ENSMUSG00000021997		ENSMUSG00000022604
ENSMUSG00000021998		ENSMUSG00000022607
ENSMUSG00000021999		ENSMUSG00000022621
ENSMUSG00000022000		ENSMUSG00000022622
ENSMUSG00000022003		ENSMUSG00000022623
ENSMUSG00000022009		ENSMUSG00000022629
ENSMUSG00000022010		ENSMUSG00000022634
ENSMUSG00000022012		ENSMUSG00000022635
ENSMUSG00000022013		ENSMUSG00000022636
ENSMUSG00000022016		ENSMUSG00000022637
ENSMUSG00000022023		ENSMUSG00000022639
ENSMUSG00000022024		ENSMUSG00000022641
ENSMUSG00000022025		ENSMUSG00000022652
ENSMUSG00000022032		ENSMUSG00000022657
ENSMUSG00000022033		ENSMUSG00000022661
ENSMUSG00000022034		ENSMUSG00000022664
ENSMUSG00000022035		ENSMUSG00000022665
ENSMUSG00000022037		ENSMUSG00000022667
ENSMUSG00000022039		ENSMUSG00000022678
ENSMUSG00000022040		ENSMUSG00000022680
ENSMUSG00000022041		ENSMUSG00000022681
ENSMUSG00000022052		ENSMUSG00000022682
ENSMUSG00000022053		ENSMUSG00000022686
ENSMUSG00000022054		ENSMUSG00000022696
ENSMUSG00000022056		ENSMUSG00000022701
ENSMUSG00000022061		ENSMUSG00000022702
ENSMUSG00000022064		ENSMUSG00000022706
ENSMUSG00000022070		ENSMUSG00000022707
ENSMUSG00000022075		ENSMUSG00000022708
ENSMUSG00000022085		ENSMUSG00000022710
ENSMUSG00000022089		ENSMUSG00000022723
ENSMUSG00000022091		ENSMUSG00000022742
ENSMUSG00000022094		ENSMUSG00000022747
ENSMUSG00000022095		ENSMUSG00000022748
ENSMUSG00000022098		ENSMUSG00000022749
ENSMUSG00000022099		ENSMUSG00000022750
ENSMUSG00000022100		ENSMUSG00000022753
ENSMUSG00000022102		ENSMUSG00000022754
ENSMUSG00000022105		ENSMUSG00000022757
ENSMUSG00000022106		ENSMUSG00000022758
ENSMUSG00000022108		ENSMUSG00000022763
ENSMUSG00000022110		ENSMUSG00000022765
ENSMUSG00000022111		ENSMUSG00000022770
ENSMUSG00000022112		ENSMUSG00000022771
ENSMUSG00000022114		ENSMUSG00000022780
ENSMUSG00000022119		ENSMUSG00000022788
ENSMUSG00000022124		ENSMUSG00000022790
ENSMUSG00000022125		ENSMUSG00000022791
ENSMUSG00000022129		ENSMUSG00000022793
ENSMUSG00000022130		ENSMUSG00000022799
ENSMUSG00000022131		ENSMUSG00000022801
ENSMUSG00000022132		ENSMUSG00000022802
ENSMUSG00000022136		ENSMUSG00000022803
ENSMUSG00000022139		ENSMUSG00000022807
ENSMUSG00000022141		ENSMUSG00000022811
ENSMUSG00000022142		ENSMUSG00000022812
ENSMUSG00000022146		ENSMUSG00000022816
ENSMUSG00000022149		ENSMUSG00000022817
ENSMUSG00000022150		ENSMUSG00000022818
ENSMUSG00000022151		ENSMUSG00000022822
ENSMUSG00000022178		ENSMUSG00000022829
ENSMUSG00000022179		ENSMUSG00000022831
ENSMUSG00000022180		ENSMUSG00000022833
ENSMUSG00000022181		ENSMUSG00000022836
ENSMUSG00000022185		ENSMUSG00000022838
ENSMUSG00000022197		ENSMUSG00000022840
ENSMUSG00000022201		ENSMUSG00000022849
ENSMUSG00000022203		ENSMUSG00000022853
ENSMUSG00000022204		ENSMUSG00000022855
ENSMUSG00000022205		ENSMUSG00000022856
ENSMUSG00000022206		ENSMUSG00000022860
ENSMUSG00000022210		ENSMUSG00000022861
ENSMUSG00000022211		ENSMUSG00000022863
ENSMUSG00000022214		ENSMUSG00000022864
ENSMUSG00000022217		ENSMUSG00000022867
ENSMUSG00000022219		ENSMUSG00000022876
ENSMUSG00000022228		ENSMUSG00000022883
ENSMUSG00000022234		ENSMUSG00000022884
ENSMUSG00000022235		ENSMUSG00000022885
ENSMUSG00000022237		ENSMUSG00000022892
ENSMUSG00000022240		ENSMUSG00000022893
ENSMUSG00000022241		ENSMUSG00000022894
ENSMUSG00000022243		ENSMUSG00000022895
ENSMUSG00000022244		ENSMUSG00000022897
ENSMUSG00000022245		ENSMUSG00000022898
ENSMUSG00000022246		ENSMUSG00000022900
ENSMUSG00000022253		ENSMUSG00000022901
ENSMUSG00000022257		ENSMUSG00000022911
ENSMUSG00000022261		ENSMUSG00000022912
ENSMUSG00000022263		ENSMUSG00000022914
ENSMUSG00000022265		ENSMUSG00000022931
ENSMUSG00000022269		ENSMUSG00000022938
ENSMUSG00000022270		ENSMUSG00000022940
ENSMUSG00000022272		ENSMUSG00000022945
ENSMUSG00000022280		ENSMUSG00000022946
ENSMUSG00000022283		ENSMUSG00000022949
ENSMUSG00000022285		ENSMUSG00000022951
ENSMUSG00000022295		ENSMUSG00000022952
ENSMUSG00000022296		ENSMUSG00000022957
ENSMUSG00000022299		ENSMUSG00000022960
ENSMUSG00000022300		ENSMUSG00000022962
ENSMUSG00000022303		ENSMUSG00000022965
ENSMUSG00000022304		ENSMUSG00000022967
ENSMUSG00000022306		ENSMUSG00000022969
ENSMUSG00000022307		ENSMUSG00000022971
ENSMUSG00000022309		ENSMUSG00000022973
ENSMUSG00000022312		ENSMUSG00000022974
ENSMUSG00000022315		ENSMUSG00000022978
ENSMUSG00000022321		ENSMUSG00000022982
ENSMUSG00000022323		ENSMUSG00000022983
ENSMUSG00000022325		ENSMUSG00000022991
ENSMUSG00000022329		ENSMUSG00000022995
ENSMUSG00000022330		ENSMUSG00000022996
ENSMUSG00000022332		ENSMUSG00000022997
ENSMUSG00000022335		ENSMUSG00000023008
ENSMUSG00000022336		ENSMUSG00000023009
ENSMUSG00000022337		ENSMUSG00000023013
ENSMUSG00000022338		ENSMUSG00000023017
ENSMUSG00000022339		ENSMUSG00000023026
ENSMUSG00000022340		ENSMUSG00000023027
ENSMUSG00000022342		ENSMUSG00000023031
ENSMUSG00000022347		ENSMUSG00000023032
ENSMUSG00000022351		ENSMUSG00000023034
ENSMUSG00000022353		ENSMUSG00000023036
ENSMUSG00000022354		ENSMUSG00000023039
ENSMUSG00000022365		ENSMUSG00000023044
ENSMUSG00000022366		ENSMUSG00000023047
ENSMUSG00000022369		ENSMUSG00000023066
ENSMUSG00000022371		ENSMUSG00000023067
ENSMUSG00000022377		ENSMUSG00000023068
ENSMUSG00000022378		ENSMUSG00000023074
ENSMUSG00000022382		ENSMUSG00000023075
ENSMUSG00000022383		ENSMUSG00000023078
ENSMUSG00000022385		ENSMUSG00000023079
ENSMUSG00000022387		ENSMUSG00000023087
ENSMUSG00000022388		ENSMUSG00000023088
ENSMUSG00000022389		ENSMUSG00000023092
ENSMUSG00000022390		ENSMUSG00000023094
ENSMUSG00000022391		ENSMUSG00000023106
ENSMUSG00000022400		ENSMUSG00000023118
ENSMUSG00000022403		ENSMUSG00000023120
ENSMUSG00000022404		ENSMUSG00000023153
ENSMUSG00000022408		ENSMUSG00000023169
ENSMUSG00000022412		ENSMUSG00000023186
ENSMUSG00000022416		ENSMUSG00000023216
ENSMUSG00000022419		ENSMUSG00000023224
ENSMUSG00000022420		ENSMUSG00000023232
ENSMUSG00000022425		ENSMUSG00000023235
ENSMUSG00000022426		ENSMUSG00000023236
ENSMUSG00000022437		ENSMUSG00000023247
ENSMUSG00000022440		ENSMUSG00000023259
ENSMUSG00000022441		ENSMUSG00000023267
ENSMUSG00000022442		ENSMUSG00000023274
ENSMUSG00000022443		ENSMUSG00000023330
ENSMUSG00000022445		ENSMUSG00000023341
ENSMUSG00000022449		ENSMUSG00000023345
ENSMUSG00000022450		ENSMUSG00000023349
ENSMUSG00000022451		ENSMUSG00000023353
ENSMUSG00000022452		ENSMUSG00000023387
ENSMUSG00000022455		ENSMUSG00000023391
ENSMUSG00000022456		ENSMUSG00000023411
ENSMUSG00000022462		ENSMUSG00000023433
ENSMUSG00000022463		ENSMUSG00000023439
ENSMUSG00000022464		ENSMUSG00000023452
ENSMUSG00000022466		ENSMUSG00000023460
ENSMUSG00000022471		ENSMUSG00000023723
ENSMUSG00000022474		ENSMUSG00000023764
ENSMUSG00000022476		ENSMUSG00000023791
ENSMUSG00000022477		ENSMUSG00000023795
ENSMUSG00000022484		ENSMUSG00000023802
ENSMUSG00000022496		ENSMUSG00000023805
ENSMUSG00000022498		ENSMUSG00000023809
ENSMUSG00000022500		ENSMUSG00000023826
ENSMUSG00000022507		ENSMUSG00000023827
ENSMUSG00000022508		ENSMUSG00000023828
ENSMUSG00000022510		ENSMUSG00000023829
ENSMUSG00000022512		ENSMUSG00000023830
ENSMUSG00000022514		ENSMUSG00000023845
ENSMUSG00000022515		ENSMUSG00000023852
ENSMUSG00000022517		ENSMUSG00000023868
ENSMUSG00000022518		ENSMUSG00000023883
ENSMUSG00000022519		ENSMUSG00000023885
ENSMUSG00000022521		ENSMUSG00000023886
ENSMUSG00000022528		ENSMUSG00000023892
ENSMUSG00000022533		ENSMUSG00000023903
ENSMUSG00000022536		ENSMUSG00000023906
ENSMUSG00000022537		ENSMUSG00000023909
ENSMUSG00000022540		ENSMUSG00000023913
ENSMUSG00000022542		ENSMUSG00000023914
ENSMUSG00000022545		ENSMUSG00000023915
ENSMUSG00000022546		ENSMUSG00000023919
ENSMUSG00000022550		ENSMUSG00000023923
ENSMUSG00000022551		ENSMUSG00000023927
ENSMUSG00000022560		ENSMUSG00000023930
ENSMUSG00000022562		ENSMUSG00000023932
ENSMUSG00000022565		ENSMUSG00000023935
ENSMUSG00000022571		ENSMUSG00000023947
ENSMUSG00000022574		ENSMUSG00000023951
ENSMUSG00000022582		ENSMUSG00000023952
ENSMUSG00000022583		ENSMUSG00000023959
ENSMUSG00000022591		ENSMUSG00000023965
ENSMUSG00000022601		ENSMUSG00000023967
ENSMUSG00000022604		ENSMUSG00000023972
ENSMUSG00000022607		ENSMUSG00000023980
ENSMUSG00000022615		ENSMUSG00000023987
ENSMUSG00000022617		ENSMUSG00000023990
ENSMUSG00000022619		ENSMUSG00000023991
ENSMUSG00000022620		ENSMUSG00000023992
ENSMUSG00000022629		ENSMUSG00000023993
ENSMUSG00000022635		ENSMUSG00000023995
ENSMUSG00000022636		ENSMUSG00000023999
ENSMUSG00000022637		ENSMUSG00000024002
ENSMUSG00000022641		ENSMUSG00000024006
ENSMUSG00000022652		ENSMUSG00000024008
ENSMUSG00000022656		ENSMUSG00000024011
ENSMUSG00000022657		ENSMUSG00000024012
ENSMUSG00000022658		ENSMUSG00000024013
ENSMUSG00000022661		ENSMUSG00000024014
ENSMUSG00000022663		ENSMUSG00000024019
ENSMUSG00000022671		ENSMUSG00000024027
ENSMUSG00000022676		ENSMUSG00000024028
ENSMUSG00000022678		ENSMUSG00000024030
ENSMUSG00000022679		ENSMUSG00000024036
ENSMUSG00000022680		ENSMUSG00000024037
ENSMUSG00000022681		ENSMUSG00000024041
ENSMUSG00000022682		ENSMUSG00000024042
ENSMUSG00000022684		ENSMUSG00000024043
ENSMUSG00000022698		ENSMUSG00000024044
ENSMUSG00000022701		ENSMUSG00000024048
ENSMUSG00000022702		ENSMUSG00000024049
ENSMUSG00000022706		ENSMUSG00000024052
ENSMUSG00000022707		ENSMUSG00000024053
ENSMUSG00000022708		ENSMUSG00000024054
ENSMUSG00000022710		ENSMUSG00000024055
ENSMUSG00000022711		ENSMUSG00000024063
ENSMUSG00000022722		ENSMUSG00000024064
ENSMUSG00000022723		ENSMUSG00000024065
ENSMUSG00000022724		ENSMUSG00000024066
ENSMUSG00000022742		ENSMUSG00000024068
ENSMUSG00000022744		ENSMUSG00000024069
ENSMUSG00000022747		ENSMUSG00000024073
ENSMUSG00000022749		ENSMUSG00000024074
ENSMUSG00000022750		ENSMUSG00000024077
ENSMUSG00000022751		ENSMUSG00000024078
ENSMUSG00000022752		ENSMUSG00000024083
ENSMUSG00000022754		ENSMUSG00000024084
ENSMUSG00000022755		ENSMUSG00000024085
ENSMUSG00000022757		ENSMUSG00000024087
ENSMUSG00000022759		ENSMUSG00000024088
ENSMUSG00000022760		ENSMUSG00000024091
ENSMUSG00000022761		ENSMUSG00000024095
ENSMUSG00000022762		ENSMUSG00000024096
ENSMUSG00000022763		ENSMUSG00000024098
ENSMUSG00000022766		ENSMUSG00000024104
ENSMUSG00000022769		ENSMUSG00000024107
ENSMUSG00000022770		ENSMUSG00000024109
ENSMUSG00000022773		ENSMUSG00000024112
ENSMUSG00000022783		ENSMUSG00000024120
ENSMUSG00000022788		ENSMUSG00000024121
ENSMUSG00000022789		ENSMUSG00000024122
ENSMUSG00000022790		ENSMUSG00000024124
ENSMUSG00000022791		ENSMUSG00000024125
ENSMUSG00000022792		ENSMUSG00000024130
ENSMUSG00000022800		ENSMUSG00000024131
ENSMUSG00000022803		ENSMUSG00000024135
ENSMUSG00000022805		ENSMUSG00000024140
ENSMUSG00000022807		ENSMUSG00000024143
ENSMUSG00000022808		ENSMUSG00000024145
ENSMUSG00000022809		ENSMUSG00000024150
ENSMUSG00000022811		ENSMUSG00000024151
ENSMUSG00000022812		ENSMUSG00000024155
ENSMUSG00000022817		ENSMUSG00000024163
ENSMUSG00000022820		ENSMUSG00000024174
ENSMUSG00000022821		ENSMUSG00000024175
ENSMUSG00000022827		ENSMUSG00000024180
ENSMUSG00000022828		ENSMUSG00000024182
ENSMUSG00000022829		ENSMUSG00000024187
ENSMUSG00000022831		ENSMUSG00000024190
ENSMUSG00000022833		ENSMUSG00000024201
ENSMUSG00000022836		ENSMUSG00000024205
ENSMUSG00000022838		ENSMUSG00000024206
ENSMUSG00000022840		ENSMUSG00000024208
ENSMUSG00000022843		ENSMUSG00000024209
ENSMUSG00000022844		ENSMUSG00000024210
ENSMUSG00000022847		ENSMUSG00000024212
ENSMUSG00000022848		ENSMUSG00000024213
ENSMUSG00000022849		ENSMUSG00000024219
ENSMUSG00000022853		ENSMUSG00000024232
ENSMUSG00000022855		ENSMUSG00000024233
ENSMUSG00000022857		ENSMUSG00000024234
ENSMUSG00000022864		ENSMUSG00000024235
ENSMUSG00000022865		ENSMUSG00000024236
ENSMUSG00000022867		ENSMUSG00000024238
ENSMUSG00000022868		ENSMUSG00000024240
ENSMUSG00000022871		ENSMUSG00000024241
ENSMUSG00000022875		ENSMUSG00000024242
ENSMUSG00000022877		ENSMUSG00000024245
ENSMUSG00000022878		ENSMUSG00000024246
ENSMUSG00000022883		ENSMUSG00000024247
ENSMUSG00000022885		ENSMUSG00000024248
ENSMUSG00000022890		ENSMUSG00000024256
ENSMUSG00000022892		ENSMUSG00000024260
ENSMUSG00000022894		ENSMUSG00000024268
ENSMUSG00000022895		ENSMUSG00000024269
ENSMUSG00000022897		ENSMUSG00000024273
ENSMUSG00000022899		ENSMUSG00000024276
ENSMUSG00000022901		ENSMUSG00000024277
ENSMUSG00000022906		ENSMUSG00000024286
ENSMUSG00000022911		ENSMUSG00000024293
ENSMUSG00000022912		ENSMUSG00000024294
ENSMUSG00000022914		ENSMUSG00000024298
ENSMUSG00000022931		ENSMUSG00000024299
ENSMUSG00000022935		ENSMUSG00000024300
ENSMUSG00000022945		ENSMUSG00000024304
ENSMUSG00000022946		ENSMUSG00000024306
[truncated: 14,044 more rows]
