# Supplementary material for: Deficiency of WTAP in hepatocytes induces lipoatrophy and non-alcoholic steatohepatitis (NASH)
Source: Nat Commun. 2022 Aug 4;13:4549. doi: 10.1038/s41467-022-32163-w (PMC9352699; doi:10.1038/s41467-022-32163-w)
Supplement: Supplementary file 7 — Supplementary Data 4 [file 41467_2022_32163_MOESM7_ESM.xlsx]

## Sheet: genes_with_peak
Supplementary Data 4. ChIP-seq analysis identifies 15,266 genes with peaks in Flag-WATP-overexpressing hepatocytes.
ENSMUSG00000000001	Gnai3	G protein alpha subunit, helical insertion||G-protein alpha subunit, group I||P-loop containing nucleoside triphosphate hydrolase||Guanine nucleotide binding protein (G-protein), alpha subunit
ENSMUSG00000000049	Apoh	-||Beta-2-glycoprotein-1 fifth domain||Sushi/SCR/CCP superfamily||Sushi/SCR/CCP domain
ENSMUSG00000000056	Narf	Iron hydrogenase, small subunit superfamily||Iron hydrogenase, small subunit||Iron hydrogenase, large subunit, C-terminal||Iron hydrogenase
ENSMUSG00000000058	Cav2	Caveolin||Caveolin, conserved site||Caveolin-2
ENSMUSG00000000078	Klf6	-||Zinc finger C2H2 superfamily||Zinc finger C2H2-type||Zinc finger, RING/FYVE/PHD-type
ENSMUSG00000000085	Scmh1	-||Sterile alpha motif domain||Mbt repeat||Polycomb group protein, RNA binding region||Sterile alpha motif/pointed domain superfamily||SLED domain
ENSMUSG00000000088	Cox5a	Cytochrome c oxidase, subunit Va/VI||Cytochrome c oxidase, subunit Va/VI superfamily
ENSMUSG00000000125	Wnt3	Wnt||Wnt protein, conserved site||Wnt-3 protein
ENSMUSG00000000126	Wnt9a	Wnt protein, conserved site||Wnt-9a protein||Wnt
ENSMUSG00000000127	Fer	Protein kinase domain||Protein kinase-like domain superfamily||SH2 domain||Tyrosine-protein kinase, Fes/Fps type||Serine-threonine/tyrosine-protein kinase, catalytic domain||Protein kinase, ATP binding site||SH2 domain superfamily||Fes/Fps/Fer, SH2 domain||Tyrosine-protein kinase Fer||FCH domain||AH/BAR domain superfamily||Tyrosine-protein kinase, active site||F-BAR domain||Tyrosine-protein kinas…
ENSMUSG00000000131	Xpo6	Armadillo-type fold||-||Importin-beta, N-terminal domain||Exportin-1/Importin-beta-like||Armadillo-like helical
ENSMUSG00000000134	Tfe3	MiT/TFE transcription factors, N-terminal||Myc-type, basic helix-loop-helix (bHLH) domain||Transcription factor E3||MiT/TFE transcription factors, C-terminal||-||Helix-loop-helix DNA-binding domain superfamily
ENSMUSG00000000142	Axin2	Axin-1/2, tankyrase-binding domain||DIX domain||Ubiquitin-like domain superfamily||RGS domain||Axin beta-catenin binding||RGS domain superfamily||RGS, subdomain 1
ENSMUSG00000000148	Brat1	HEAT repeat||Armadillo-like helical||-||Armadillo-type fold
ENSMUSG00000000149	Gna12	G protein alpha subunit, helical insertion||P-loop containing nucleoside triphosphate hydrolase||Guanine nucleotide binding protein (G-protein), alpha subunit||G-protein alpha subunit, group 12/13
ENSMUSG00000000157	Itgb2l	Integrin beta subunit||Integrin beta N-terminal||von Willebrand factor A-like domain superfamily||Integrin domain superfamily||Integrin beta-2 subunit||-||Integrin beta subunit, VWA domain||Integrin beta tail domain superfamily||PSI domain||Integrin beta subunit, tail
ENSMUSG00000000159	Igsf5	Immunoglobulin I-set||Immunoglobulin-like domain superfamily||Immunoglobulin-like domain||-||Immunoglobulin-like fold||Immunoglobulin subtype
ENSMUSG00000000167	Pih1d2	-||PIH1 domain||HSP20-like chaperone
ENSMUSG00000000168	Dlat	E3-binding domain superfamily||2-oxoacid dehydrogenase acyltransferase, catalytic domain||Peripheral subunit-binding domain||2-oxo acid dehydrogenase, lipoyl-binding site||Biotin/lipoyl attachment||Dihydrolipoyllysine-residue acetyltransferase component of pyruvate dehydrogenase complex||Single hybrid motif
ENSMUSG00000000171	Sdhd	Fumarate reductase/succinate dehydrogenase, transmembrane subunit||Succinate dehydrogenase [ubiquinone] cytochrome b small subunit, CybS
ENSMUSG00000000194	Gpr107	Lung seven transmembrane receptor-like
ENSMUSG00000000215	Ins2	Insulin-like||Insulin-like superfamily||Insulin family||Insulin, conserved site||Insulin
ENSMUSG00000000248	Clec2g	C-type lectin-like/link domain superfamily||C-type lectin-like||Natural killer cell receptor-like, C-type lectin-like domain||C-type lectin fold
ENSMUSG00000000253	Gmpr	IMP dehydrogenase/GMP reductase||GMP reductase||IMP dehydrogenase / GMP reductase, conserved site||Aldolase-type TIM barrel
ENSMUSG00000000263	Glra1	Neurotransmitter-gated ion-channel||Glycine receptor alpha||Neurotransmitter-gated ion-channel ligand-binding domain superfamily||Neurotransmitter-gated ion-channel transmembrane domain superfamily||Neurotransmitter-gated ion-channel transmembrane domain||Glycine receptor alpha1||Gamma-aminobutyric acid A receptor/Glycine receptor alpha||Neurotransmitter-gated ion-channel, conserved site||Neurotr…
ENSMUSG00000000266	Mid2	TRIM1, PRY/SPRY domain||Fibronectin type III||B30.2/SPRY domain||B-box, C-terminal||Immunoglobulin-like fold||Butyrophylin-like, SPRY domain||Zinc finger, RING-type||Probable E3 ubiquitin-protein ligase MID2||Zinc finger, RING/FYVE/PHD-type||Concanavalin A-like lectin/glucanase domain superfamily||Zinc finger, RING-type, conserved site||COS domain||B-box-type zinc finger||RING-type zinc-finger, L…
ENSMUSG00000000275	Trim25	SPRY-associated||Zinc finger, RING/FYVE/PHD-type||B30.2/SPRY domain||Zinc finger, RING-type||Zinc finger, RING-type, conserved site||Butyrophylin-like, SPRY domain||Concanavalin A-like lectin/glucanase domain superfamily||SPRY domain
ENSMUSG00000000276	Dgke	Protein kinase C-like, phorbol ester/diacylglycerol-binding domain||Inorganic polyphosphate/ATP-NAD kinase, N-terminal||NAD kinase/diacylglycerol kinase-like domain superfamily||Diacylglycerol kinase, catalytic domain||Diacylglycerol kinase, accessory domain||-
ENSMUSG00000000278	Scpep1	Peptidase S10, serine carboxypeptidase||Serine carboxypeptidase, serine active site||Alpha/Beta hydrolase fold
ENSMUSG00000000282	Mnt	Myc-type, basic helix-loop-helix (bHLH) domain||Helix-loop-helix DNA-binding domain superfamily
ENSMUSG00000000290	Itgb2	Integrin beta subunit, cytoplasmic domain||Integrin beta subunit, cytoplasmic domain superfamily||Integrin beta subunit, tail||PSI domain||Integrin beta tail domain superfamily||Integrin beta-2 subunit||-||Integrin beta subunit, VWA domain||Cytochrome c1, transmembrane anchor, C-terminal||Integrin beta N-terminal||Integrin beta subunit||von Willebrand factor A-like domain superfamily||Integrin do…
ENSMUSG00000000303	Cdh1	Cadherin, cytoplasmic domain||Cadherin prodomain||Cadherin-like||Cadherin conserved site||Catenin binding domain superfamily||Cadherin
ENSMUSG00000000305	Cdh4	Cadherin, cytoplasmic domain||Cadherin||Catenin binding domain superfamily||Cadherin-like||-||Cadherin prodomain||Cytochrome c1, transmembrane anchor, C-terminal||Cadherin conserved site
ENSMUSG00000000325	Arvcf	Armadillo repeat protein deleted in velo-cardio-facial syndrome||-||Armadillo-type fold||Armadillo-like helical||Armadillo||Plakophilin/Delta catenin
ENSMUSG00000000326	Comt	Catechol O-methyltransferase, eukaryotic||O-methyltransferase, family 3||S-adenosyl-L-methionine-dependent methyltransferase
ENSMUSG00000000339	Rtca	RNA 3'-terminal phosphate cyclase domain superfamily||RNA 3'-terminal phosphate cyclase, insert domain superfamily||RNA 3'-terminal phosphate cyclase-like, conserved site||RNA 3'-terminal phosphate cyclase domain||RNA 3'-terminal phosphate cyclase||RNA 3'-terminal phosphate cyclase type 1||RNA 3'-terminal phosphate cyclase, insert domain||RNA 3'-terminal phosphate cyclase/enolpyruvate transferase…
ENSMUSG00000000346	Dazap2	DAZ associated protein 2
ENSMUSG00000000374	Trappc10	TRAPP II complex, TRAPPC10||-||Cupredoxin
ENSMUSG00000000378	Ccm2	PH-like domain superfamily||PTB/PI domain||-||Cerebral cavernous malformations 2, harmonin-homology domain||Cerebral cavernous malformations 2
ENSMUSG00000000384	Tbrg4	-||Armadillo-type fold||RAP domain||FAST kinase-like protein, subdomain 2||FAST kinase leucine-rich
ENSMUSG00000000385	Tmprss2	Serine proteases, trypsin family, histidine active site||SRCR-like domain superfamily||Low-density lipoprotein (LDL) receptor class A, conserved site||Peptidase S1, PA clan||Peptidase S1A, chymotrypsin family||LDL receptor-like superfamily||Low-density lipoprotein (LDL) receptor class A repeat||Serine proteases, trypsin domain||SRCR-like domain||SRCR domain||Serine proteases, trypsin family, seri…
ENSMUSG00000000392	Fap	Dipeptidylpeptidase IV, N-terminal domain||Peptidase S9, serine active site||Alpha/Beta hydrolase fold||-||Peptidase S9, prolyl oligopeptidase, catalytic domain||Dipeptidyl peptidase FAP
ENSMUSG00000000399	Ndufa9	NAD(P)-binding domain superfamily||NAD(P)-binding domain||NmrA-like domain
ENSMUSG00000000409	Lck	Tyrosine-protein kinase, active site||Lck, SH3 domain||Tyrosine-protein kinase, catalytic domain||Protein kinase domain||Tyrosine-protein kinase Lck, SH2 domain||SH3 domain||Protein kinase-like domain superfamily||SH2 domain||Serine-threonine/tyrosine-protein kinase, catalytic domain||SH3-like domain superfamily||Protein kinase, ATP binding site||SH2 domain superfamily
ENSMUSG00000000420	Galnt1	-||Ricin B, lectin domain||Ricin B-like lectins||Nucleotide-diphospho-sugar transferases||Glycosyltransferase 2-like
ENSMUSG00000000439	Mkrn2	Zinc finger, CCCH-type||Zinc finger, CCCH-type superfamily||Zinc finger, C3HC4 RING-type||Zinc finger, RING-type||Zinc finger, RING/FYVE/PHD-type||Zinc finger, RING-type, conserved site||Probable E3 ubiquitin-protein ligase makorin-2
ENSMUSG00000000440	Pparg	Peroxisome proliferator-activated receptor||Zinc finger, NHR/GATA-type||Nuclear hormone receptor||Nuclear hormone receptor, ligand-binding domain||Peroxisome proliferator-activated receptor gamma||Nuclear hormone receptor-like domain superfamily||Peroxisome proliferator-activated receptor gamma, N-terminal||Zinc finger, nuclear hormone receptor-type
ENSMUSG00000000441	Raf1	-||Raf-like Ras-binding||Ubiquitin-like domain superfamily||Serine/threonine-protein kinase, active site||Protein kinase domain||Protein kinase-like domain superfamily||Diacylglycerol/phorbol-ester binding||Serine-threonine/tyrosine-protein kinase, cataly
ENSMUSG00000000530	Acvrl1	Ser/Thr protein kinase, TGFB receptor||-||GS domain||Protein kinase, ATP binding site||Serine-threonine/tyrosine-protein kinase, catalytic domain||Protein kinase-like domain superfamily||Protein kinase domain||Serine/threonine-protein kinase, active site
ENSMUSG00000000532	Acvr1b	Serine/threonine-protein kinase, active site||Protein kinase domain||Protein kinase-like domain superfamily||Activin types I and II receptor domain||Protein kinase, ATP binding site||GS domain||Ser/Thr protein kinase, TGFB receptor
ENSMUSG00000000538	Tom1l2	GAT domain||VHS domain||Target of Myb1-like 2||Target of Myb protein 1||ENTH/VHS
ENSMUSG00000000552	Zfp385a	Matrin/U1-C-like, C2H2-type zinc finger||Zinc finger C2H2-type||At2g23090-like||Zinc finger C2H2 superfamily
ENSMUSG00000000567	Sox9	High mobility group box domain superfamily||Sox developmental protein N-terminal||Transcription factor SOX-9||High mobility group box domain
ENSMUSG00000000568	Hnrnpd	RNA recognition motif domain||CARG-binding factor, N-terminal||RNA-binding domain superfamily||-
ENSMUSG00000000579	Dynlt1c	Tctex-1
ENSMUSG00000000581	C1d	Sas10/Utp3/C1D||Exosome-associated factor Rrp47/DNA strand repair C1D
ENSMUSG00000000594	Gm2a	MD-2-related lipid-recognition domain||Ganglioside GM2 activator||Ganglioside GM2 activator superfamily
ENSMUSG00000000605	Clcn4	Chloride channel, voltage gated||Chloride channel ClC-4||Chloride channel, core||CBS domain||-
ENSMUSG00000000631	Myo18a	Myosin tail||-||Unconventional myosin-XVIIIa||Myosin head, motor domain||Class XVIII myosin, motor domain||PDZ domain||PDZ superfamily||P-loop containing nucleoside triphosphate hydrolase||IQ motif, EF-hand binding site
ENSMUSG00000000632	Sez6	Spermadhesin, CUB domain superfamily||-||Sushi/SCR/CCP superfamily||CUB domain||Sushi/SCR/CCP domain
ENSMUSG00000000682	Cd52	CAMPATH-1 antigen (CD52)
ENSMUSG00000000686	Abhd15	-||AB hydrolase 4 family||Alpha/Beta hydrolase fold
ENSMUSG00000000706	Btn1a1	Immunoglobulin-like fold||Immunoglobulin subtype||Immunoglobulin-like domain superfamily||SPRY-associated||B30.2/SPRY domain||CD80-like, immunoglobulin C2-set||Immunoglobulin V-set domain||SPRY domain||Butyrophylin-like, SPRY domain||Concanavalin A-like lectin/glucanase domain superfamily||Immunoglobulin-like domain
ENSMUSG00000000708	Kat2b	Bromodomain-like superfamily||Histone acetyltransferase GCN5/PCAF||GNAT domain||Bromodomain||PCAF, N-terminal||Bromodomain, conserved site||-||Acyl-CoA N-acyltransferase
ENSMUSG00000000711	Rab5b	Small GTPase superfamily||Small GTP-binding protein domain||P-loop containing nucleoside triphosphate hydrolase
ENSMUSG00000000732	Icosl	Immunoglobulin-like fold||Immunoglobulin subtype||Immunoglobulin V-set domain||Immunoglobulin-like domain superfamily||CD80-like, immunoglobulin C2-set||Immunoglobulin-like domain
ENSMUSG00000000738	Spg7	Peptidase M41-like||Peptidase M41, FtsH extracellular||P-loop containing nucleoside triphosphate hydrolase||AAA+ ATPase domain||ATPase, AAA-type, core||Peptidase M41||-||Peptidase, FtsH
ENSMUSG00000000740	Rpl13	Ribosomal protein L13e||Ribosomal protein L13e, conserved site
ENSMUSG00000000751	Rpa1	Replication factor A protein 1||Nucleic acid-binding, OB-fold||Replication factor A, C-terminal||OB-fold nucleic acid binding domain, AA-tRNA synthetase-type||Replication factor-A protein 1, N-terminal||Replication protein A, OB domain
ENSMUSG00000000753	Serpinf1	Pigment epithelium derived factor||-||Serpin superfamily||Serpin, conserved site||Serpin family||Serpin domain
ENSMUSG00000000759	Tubgcp3	Gamma-tubulin complex component protein||-
ENSMUSG00000000787	Ddx3x	Helicase, C-terminal||ATP-dependent RNA helicase DEAD-box, conserved site||DEAD/DEAH box helicase domain||P-loop containing nucleoside triphosphate hydrolase||Helicase superfamily 1/2, ATP-binding domain||RNA helicase, DEAD-box type, Q motif
ENSMUSG00000000804	Usp32	-||Ubiquitin-like domain superfamily||Ubiquitin-like domain, USP-type||Ubiquitin specific protease domain||Ubiquitin specific protease, conserved site||EF-Hand 1, calcium-binding site||DUSP-like superfamily||Peptidase C19, ubiquitin-specific peptidase, DU
ENSMUSG00000000811	Txnrd3	Glutaredoxin, eukaryotic/virial||FAD/NAD(P)-binding domain||Thioredoxin/glutathione reductase selenoprotein||Glutaredoxin||Pyridine nucleotide-disulphide oxidoreductase, dimerisation domain||Pyridine nucleotide-disulphide oxidoreductase, class I||FAD/NAD(P)-binding domain superfamily||Thioredoxin-like superfamily||FAD/NAD-linked reductase, dimerisation domain superfamily||Pyridine nucleotide-disu…
ENSMUSG00000000823	Zfp512b	-||Zinc finger C2H2 superfamily||Zinc finger C2H2-type
ENSMUSG00000000826	Dnajc5	DnaJ domain, conserved site||-||DnaJ domain||DnaJ domain superfamily
ENSMUSG00000000827	Tpd52l2	Tumour protein D52||-
ENSMUSG00000000902	Smarcb1	-||SNF5/SMARCB1/INI1||Chromatin-remodeling complex component Sfh1/SNF5
ENSMUSG00000000915	Hip1r	Huntingtin-interacting protein 1-related protein||AP180 N-terminal homology (ANTH) domain||-||I/LWEQ domain||ENTH/VHS||Huntingtin-interacting protein 1, clathrin-binding domain||I/LWEQ domain superfamily||ENTH domain||Sla2 family
ENSMUSG00000000934	Top1mt	Topoisomerase I C-terminal domain||DNA topoisomerase I, DNA binding, eukaryotic-type||DNA breaking-rejoining enzyme, catalytic core||DNA topoisomerase I, DNA binding, N-terminal domain 1||DNA topoisomerase I, catalytic core, eukaryotic-type||DNA topoisomerase I||DNA topoisomerase I, eukaryotic-type||DNA topoisomerase I, catalytic core, alpha/beta subdomain||DNA topoisomerase I, DNA binding, eukar…
ENSMUSG00000000957	Mmp14	-||Hemopexin-like domain||PGBD-like superfamily||Hemopexin-like repeats||Peptidase M10A, catalytic domain||Peptidase, metallopeptidase||Peptidase M10A, cysteine switch, zinc binding site||Peptidoglycan binding-like||Metallopeptidase, catalytic domain supe
ENSMUSG00000000958	Slc7a7	Amino acid/polyamine transporter I||-
ENSMUSG00000000959	Oxa1l	Membrane insertase OXA1/ALB3/YidC||Membrane insertase YidC/Oxa1, C-terminal
ENSMUSG00000000976	Heatr6	Armadillo-like helical||Domain of unknown function DUF4042||Armadillo-type fold
ENSMUSG00000001014	Icam4	Intercellular adhesion molecule, N-terminal||Immunoglobulin-like fold||Immunoglobulin-like domain superfamily||Intercellular adhesion molecule/vascular cell adhesion molecule, N-terminal
ENSMUSG00000001016	Ilf2	2-5-oligoadenylate synthetase, N-terminal||DZF domain
ENSMUSG00000001017	Chtop	-||Chromatin target of PRMT1 protein, C-terminal
ENSMUSG00000001018	Snapin	-||Snapin/Pallidin/Snn1||Snapin
ENSMUSG00000001027	Scn4a	IQ motif, EF-hand binding site||Ion transport domain||Voltage gated sodium channel, alpha-4 subunit, mammalian||Voltage gated sodium channel, alpha subunit||Sodium ion transport-associated
ENSMUSG00000001029	Icam2	Immunoglobulin-like domain superfamily||Intercellular adhesion molecule||Intercellular adhesion molecule/vascular cell adhesion molecule, N-terminal||Intercellular adhesion molecule 2||Intercellular adhesion molecule, N-terminal||Immunoglobulin-like fold
ENSMUSG00000001034	Mapk7	Protein kinase-like domain superfamily||Mitogen-activated protein (MAP) kinase, conserved site||Serine/threonine-protein kinase, active site||-||Protein kinase domain||Armadillo-like helical||Protein kinase, ATP binding site
ENSMUSG00000001036	Epn2	ENTH domain||ENTH/VHS||Epsin-2, metazoa||-||Ubiquitin interacting motif
ENSMUSG00000001052	Sec24b	Zinc finger, Sec23/Sec24-type||WD40/YVTN repeat-like-containing domain superfamily||Zinc finger, Sec23/Sec24-type superfamily||Sec23/Sec24 beta-sandwich||Gelsolin-like domain superfamily||Sec23/Sec24, trunk domain||Sec23/Sec24, helical domain||Sec23/Sec24 helical domain superfamily||-||ADF-H/Gelsolin-like domain superfamily||von Willebrand factor A-like domain superfamily||Gelsolin-like domain
ENSMUSG00000001053	N4bp3	NEDD4-binding protein 3
ENSMUSG00000001054	Rmnd5b	CTLH, C-terminal LisH motif||LIS1 homology motif||Zinc finger, RING/FYVE/PHD-type||RING-type zinc-finger, LisH dimerisation motif||-||CTLH/CRA C-terminal to LisH motif domain||CRA domain
ENSMUSG00000001056	Nhp2	Ribosomal protein L7Ae/L8/Nhp2 family||Ribosomal protein L7Ae/L30e/S12e/Gadd45||50S ribosomal protein L30e-like||H/ACA ribonucleoprotein complex, subunit Nhp2, eukaryote
ENSMUSG00000001062	Vps9d1	MIT domain superfamily||VPS9 domain||VPS9 domain superfamily||-
ENSMUSG00000001065	Zfp276	Zinc finger C2H2-type||Zinc finger, AD-type||Zinc finger, RING/FYVE/PHD-type||Zinc finger C2H2 superfamily
ENSMUSG00000001082	Mfsd10	Major facilitator superfamily domain||MFS transporter superfamily||Major facilitator superfamily||-||Sugar transporter, conserved site
ENSMUSG00000001089	Luzp1	Leucine zipper protein 1||-
ENSMUSG00000001098	Kctd10	BTB/POZ domain||Potassium channel tetramerisation-type BTB domain||-||SKP1/BTB/POZ domain superfamily
ENSMUSG00000001100	Poldip2	ApaG domain||ApaG domain superfamily||Hemimethylated DNA-binding domain superfamily||-||Hemimethylated DNA-binding domain
ENSMUSG00000001123	Lgals9	Concanavalin A-like lectin/glucanase domain superfamily||Galectin, carbohydrate recognition domain
ENSMUSG00000001138	Cnnm3	RmlC-like jelly roll fold||CBS domain
ENSMUSG00000001151	Pcnt	A-kinase anchor protein 9/Pericentrin||-||Pericentrin/AKAP-450 centrosomal targeting domain
ENSMUSG00000001155	Ftcd	Formiminotransferase catalytic domain||Formiminotransferase, C-terminal subdomain||Formiminotransferase, N-terminal subdomain superfamily||Formiminotransferase catalytic domain superfamily||Formiminotransferase, C-terminal subdomain superfamily||Cyclodeaminase/cyclohydrolase||Formiminotransferase, N-terminal subdomain||Formimidoyltransferase-cyclodeaminase-like superfamily
ENSMUSG00000001156	Mxd1	Helix-loop-helix DNA-binding domain superfamily||-||Myc-type, basic helix-loop-helix (bHLH) domain
ENSMUSG00000001157	Gmcl1	SKP1/BTB/POZ domain superfamily||BTB/Kelch-associated||BTB/POZ domain
ENSMUSG00000001158	Snrnp27	U4/U6.U5 small nuclear ribonucleoprotein 27kDa protein
ENSMUSG00000001175	Calm1	EF-hand domain||EF-hand domain pair||EF-Hand 1, calcium-binding site
ENSMUSG00000001211	Agpat3	Phospholipid/glycerol acyltransferase||-||Acyltransferase, C-terminal domain
ENSMUSG00000001228	Uhrf1	Zinc finger, PHD-finger||SRA-YDG||Ubiquitin domain||Zinc finger, FYVE/PHD-type||Zinc finger, RING/FYVE/PHD-type||UHRF1, tandem tudor domain||Zinc finger, PHD-type||Ribosomal protein L2, domain 2||Ubiquitin||SRA-YDG superfamily||PUA-like superfamily||Ubiquitin-like domain superfamily||Zinc finger, RING-type||Zinc finger, RING-type, conserved site
ENSMUSG00000001229	Dpp9	Dipeptidylpeptidase IV, N-terminal domain||Alpha/Beta hydrolase fold||Peptidase S9, prolyl oligopeptidase, catalytic domain
ENSMUSG00000001247	Lsr	Immunoglobulin-like domain superfamily||-||LISCH7||Immunoglobulin-like fold||Immunoglobulin subtype
ENSMUSG00000001249	Hpn	-||Serine proteases, trypsin family, histidine active site||SRCR-like domain superfamily||Serine proteases, trypsin domain||SRCR-like domain||Serine proteases, trypsin family, serine active site||Hepsin, SRCR domain||Peptidase S1, PA clan||Peptidase S1A,
ENSMUSG00000001280	Sp1	Zinc finger C2H2-type||Transcription factor Sp1||-||Zinc finger C2H2 superfamily
ENSMUSG00000001281	Itgb7	Integrin beta subunit||Integrin beta N-terminal||Cytochrome c1, transmembrane anchor, C-terminal||Integrin domain superfamily||von Willebrand factor A-like domain superfamily||-||EGF-like domain, extracellular||Integrin beta subunit, VWA domain||Integrin beta-7 subunit||Integrin beta tail domain superfamily||Integrin beta subunit, cytoplasmic domain||Integrin beta subunit, tail||PSI domain||Integ…
ENSMUSG00000001288	Rarg	Nuclear hormone receptor||Zinc finger, NHR/GATA-type||Nuclear hormone receptor-like domain superfamily||Zinc finger, nuclear hormone receptor-type||-||Nuclear hormone receptor, ligand-binding domain||Retinoic acid receptor
ENSMUSG00000001289	Pfdn5	Prefoldin alpha-like||-||Prefoldin alpha subunit, archaea-type
ENSMUSG00000001305	Rrp15	Ribosomal RNA-processing protein 15
ENSMUSG00000001313	Rnd2	Small GTP-binding protein domain||P-loop containing nucleoside triphosphate hydrolase||Small GTPase superfamily||Small GTPase superfamily, Rho type
ENSMUSG00000001323	Srr	Serine/threonine dehydratase, pyridoxal-phosphate-binding site||Pyridoxal-phosphate dependent enzyme||Tryptophan synthase beta subunit-like PLP-dependent enzyme
ENSMUSG00000001333	Sync	Syncoilin||Intermediate filament protein
ENSMUSG00000001348	Acp5	Metallo-dependent phosphatase-like||Calcineurin-like phosphoesterase domain, ApaH type||Acid phosphatase, type 5
ENSMUSG00000001366	Fbxo9	F-box-like domain superfamily||MIT domain superfamily||F-box domain||-||Tetratricopeptide-like helical domain superfamily
ENSMUSG00000001376	Vps50	Vacuolar protein sorting-associated protein 54, N-terminal||Protein of unknown function DUF2451, C-terminal
ENSMUSG00000001415	Smg5	PIN-like domain superfamily||Telomerase activating protein Est1||DNA/RNA-binding domain, Est1-type||Tetratricopeptide-like helical domain superfamily||PIN domain||-
ENSMUSG00000001416	Cct3	Chaperonin Cpn60/TCP-1 family||GroEL-like apical domain superfamily||Chaperonin Cpn60/TCP-1 domain superfamily||Chaperonin TCP-1, conserved site||GroEL-like equatorial domain superfamily||T-complex protein 1, gamma subunit||Chaperone tailless complex polypeptide 1 (TCP-1)
ENSMUSG00000001418	Glmp	-||Lysosomal transcription factor, NCU-G1
ENSMUSG00000001419	Mef2d	Holliday junction regulator protein family C-terminal||Transcription factor, MADS-box superfamily||Transcription factor, MADS-box||MADS MEF2-like
ENSMUSG00000001420	Tmem79	Transmembrane protein 79||Membrane associated eicosanoid/glutathione metabolism-like domain superfamily
ENSMUSG00000001424	Snd1	SNase-like, OB-fold/extended TUDOR domain superfamily||Staphylococcal nuclease (SNase-like), OB-fold||-||Thermonuclease active site||RNA-induced silencing complex, nuclease component Tudor-SN||Tudor domain
ENSMUSG00000001435	Col18a1	Frizzled cysteine-rich domain superfamily||Laminin G domain||Concanavalin A-like lectin/glucanase domain superfamily||Collagen alpha-1(XVIII) chain, frizzled domain||Insect cysteine-rich antifreeze protein||Collagenase NC10/endostatin||-||C-type lectin fold||Frizzled domain||Domain of unknown function DUF959, collagen XVIII, N-terminal||Collagen triple helix repeat||C-type lectin-like/link domain…
ENSMUSG00000001440	Kpnb1	Importin-beta, N-terminal domain||Armadillo-type fold||Armadillo-like helical||Armadillo||HEAT, type 2
ENSMUSG00000001441	Npepps	Aminopeptidase N-type||Peptidase M1, membrane alanine aminopeptidase, N-terminal||-||ERAP1-like C-terminal domain||Peptidase M1, alanine aminopeptidase/leukotriene A4 hydrolase
ENSMUSG00000001445	Mrpl10	-
ENSMUSG00000001467	Cyp51	Cytochrome P450 superfamily||Cytochrome P450, conserved site||Cytochrome P450, E-class, group IV||Cytochrome P450
ENSMUSG00000001472	Tcf25	Tetratricopeptide-like helical domain superfamily||Transcription factor 25
ENSMUSG00000001473	Tubb6	Tubulin/FtsZ, GTPase domain superfamily||Tubulin/FtsZ, C-terminal domain superfamily||Beta tubulin||Tubulin/FtsZ, 2-layer sandwich domain||Tubulin/FtsZ, C-terminal||Beta tubulin, autoregulation binding site||Tubulin/FtsZ, GTPase domain||Tubulin||Tubulin, conserved site
ENSMUSG00000001482	Def8	Putative zinc-RING and/or ribbon||Protein kinase C-like, phorbol ester/diacylglycerol-binding domain||-
ENSMUSG00000001497	Pax9	Winged helix-like DNA-binding domain superfamily||Homeobox-like domain superfamily||Paired box protein PAX9||Paired domain
ENSMUSG00000001508	Sgca	Dystroglycan-type cadherin-like||Cadherin-like||Alpha-sarcoglycan||Sarcoglycan alpha/epsilon
ENSMUSG00000001510	Dlx3	Homeobox-like domain superfamily||Homeobox domain||Homeobox, conserved site||Homeobox domain, metazoa||Distal-less-like homeobox protein, N-terminal domain||Helix-turn-helix motif
ENSMUSG00000001520	Nrip2	-||Aspartic peptidase domain superfamily||Aspartic peptidase, DDI1-type
ENSMUSG00000001525	Tubb5	Tubulin/FtsZ, C-terminal||Tubulin/FtsZ, C-terminal domain superfamily||Tubulin/FtsZ, 2-layer sandwich domain||Beta tubulin||Tubulin/FtsZ, GTPase domain superfamily||Tubulin, conserved site||Tubulin||Tubulin/FtsZ, GTPase domain||Beta tubulin, autoregulation binding site
ENSMUSG00000001542	Ell2	ELL/occludin family||Occludin homology domain||RNA polymerase II elongation factor ELL2||Winged helix DNA-binding domain superfamily||RNA polymerase II elongation factor ELL, N-terminal||-
ENSMUSG00000001552	Jup	Beta-catenin||Armadillo-type fold||Armadillo-like helical||Junction plakoglobin/protein humpback-2||Armadillo
ENSMUSG00000001569	Nom1	Initiation factor eIF-4 gamma, MA3||Armadillo-type fold||MIF4G-like, type 3
ENSMUSG00000001576	Ergic1	Endoplasmic reticulum vesicle transporter, C-terminal||-
ENSMUSG00000001588	Acap1	Ankyrin repeat-containing domain||ARFGAP/RecO-like zinc finger||AH/BAR domain superfamily||Phosphatidylinositol-specific phospholipase C, X domain||Ankyrin repeat||Ankyrin repeat-containing domain superfamily||Arf GTPase activating protein||PH-like domain superfamily||Pleckstrin homology domain
ENSMUSG00000001604	Tcea3	Transcription factor IIS, N-terminal||Transcription elongation factor S-II, central domain||TFIIS/LEDGF domain superfamily||Transcription elongation factor S-II, central domain superfamily||Transcription elongation factor, IIS-type||Zinc finger, TFIIS-type||Transcription elongation factor, TFIIS/CRSP70, N-terminal, sub-type||Transcription elongation factor, TFIIS
ENSMUSG00000001627	Ifrd1	Interferon-related developmental regulator, C-terminal||Interferon-related developmental regulator, N-terminal||-||Armadillo-type fold||Armadillo-like helical
ENSMUSG00000001630	Stk38l	Protein kinase, ATP binding site||Protein kinase-like domain superfamily||Serine/threonine-protein kinase, active site||-||AGC-kinase, C-terminal||Protein kinase domain||Protein kinase, C-terminal
ENSMUSG00000001632	Brpf1	Bromodomain, conserved site||BR140-related, PWWD domain||Bromodomain-like superfamily||Bromodomain||Zinc finger, PHD-type, conserved site||Zinc finger C2H2-type||Enhancer of polycomb-like, N-terminal||PWWP domain||Zinc finger, PHD-finger||Zinc finger, PHD-type||Zinc finger, RING/FYVE/PHD-type||Extended PHD (ePHD) domain||Zinc finger, FYVE/PHD-type
ENSMUSG00000001657	Hoxc8	Homeobox protein, antennapedia type, conserved site||Helix-turn-helix motif||Homeobox domain||Homeobox-like domain superfamily||Homeobox domain, metazoa||Homeobox, conserved site
ENSMUSG00000001661	Hoxc6	Homeobox-like domain superfamily||Homeobox domain||Homeobox, conserved site||Homeobox domain, metazoa||Homeobox protein, antennapedia type, conserved site
ENSMUSG00000001663	Gstt1	Thioredoxin-like superfamily||Glutathione S-transferase, C-terminal||Glutathione S-transferase, N-terminal||Glutathione S-transferase, C-terminal-like||Glutathione S-transferase, C-terminal domain superfamily
ENSMUSG00000001670	Tat	Tyrosine aminotransferase||Tyrosine aminotransferase ubiquitination region||Tyrosine/nicotianamine aminotransferase||Aminotransferase, class I/classII||Pyridoxal phosphate-dependent transferase, subdomain 2||Pyridoxal phosphate-dependent transferase, major region, subdomain 1||Pyridoxal phosphate-dependent transferase||Aminotransferases, class-I, pyridoxal-phosphate-binding site
ENSMUSG00000001674	Ddx18	Helicase superfamily 1/2, ATP-binding domain||Domain of unknown function DUF4217||RNA helicase, DEAD-box type, Q motif||P-loop containing nucleoside triphosphate hydrolase||DEAD/DEAH box helicase domain||Helicase, C-terminal||ATP-dependent RNA helicase DEAD-box, conserved site
ENSMUSG00000001687	Ubl3	Ubiquitin domain||Ubiquitin-like domain superfamily||Membrane-anchored ubiquitin-fold protein
ENSMUSG00000001700	Gramd3	GRAM domain
ENSMUSG00000001707	Eef1e1	Glutathione S-transferase, C-terminal domain superfamily||Glutathione S-transferase, C-terminal-like||Glutathione S-transferase, C-terminal
ENSMUSG00000001729	Akt1	Protein kinase-like domain superfamily||AGC-kinase, C-terminal||Serine/threonine-protein kinase, active site||Protein kinase domain||Protein kinase, ATP binding site||Protein kinase, C-terminal||Pleckstrin homology domain||PH-like domain superfamily||Protein kinase B alpha, catalytic domain
ENSMUSG00000001750	Tcirg1	-||V-type ATPase, V0 complex, 116kDa subunit family||ATPase, V0 complex, subunit 116kDa, eukaryotic
ENSMUSG00000001751	Naglu	Alpha-N-acetylglucosaminidase, C-terminal||Alpha-N-acetylglucosaminidase||Alpha-N-acetylglucosaminidase, tim-barrel domain||Chitobiase/beta-hexosaminidase-like, domain 2||Alpha-N-acetylglucosaminidase, N-terminal
ENSMUSG00000001755	Ppat	Cytidyltransferase-like domain||P-loop containing nucleoside triphosphate hydrolase||Dephospho-CoA kinase||Rossmann-like alpha/beta/alpha sandwich fold
ENSMUSG00000001761	Smo	Smoothened||Frizzled cysteine-rich domain superfamily||Smoothened, transmembrane domain||Frizzled domain||Frizzled/secreted frizzled-related protein||GPCR, family 2-like||Frizzled/Smoothened, transmembrane domain
ENSMUSG00000001763	Tspan33	Tetraspanin/Peripherin||Tetraspanin, EC2 domain superfamily||Tetraspanin
ENSMUSG00000001768	Rin2	SH2 domain superfamily||Ras-associating (RA) domain||SH2 domain||Ubiquitin-like domain superfamily||Ras and Rab interactor 2, SH2 domain||VPS9 domain||VPS9 domain superfamily||-
ENSMUSG00000001774	Chordc1	-||CHORD domain||CS domain||HSP20-like chaperone
ENSMUSG00000001783	Rtcb	tRNA-splicing ligase, RtcB||tRNA-splicing ligase RtcB-like superfamily||tRNA-splicing ligase RtcB homologue, eukaryotic
ENSMUSG00000001786	Fbxo7	F-box domain||F-box-like domain superfamily||-||PI31 proteasome regulator, N-terminal||Ubiquitin-like domain superfamily
ENSMUSG00000001794	Capns1	Calpain small subunit 1||EF-Hand 1, calcium-binding site||EF-hand domain||EF-hand domain pair
ENSMUSG00000001802	Lrp3	CUB domain||Low-density lipoprotein (LDL) receptor class A, conserved site||Low-density lipoprotein (LDL) receptor class A repeat||LDL receptor-like superfamily||Spermadhesin, CUB domain superfamily
ENSMUSG00000001804	Dsg4	Desmoglein||Cadherin, cytoplasmic domain||Desmosomal cadherin||Cadherin-like||Catenin binding domain superfamily||Cadherin conserved site||Cadherin
ENSMUSG00000001829	Clpb	P-loop containing nucleoside triphosphate hydrolase||Ankyrin repeat-containing domain||Clp ATPase, C-terminal||ClpA/B family||Ankyrin repeat-containing domain superfamily||ATPase, AAA-type, core||-||AAA+ ATPase domain||Ankyrin repeat
ENSMUSG00000001833	2022-09-07	P-loop containing nucleoside triphosphate hydrolase||Septin-type guanine nucleotide-binding (G) domain||Septin||Septin 7
ENSMUSG00000001847	Rac1	Small GTPase superfamily||Small GTP-binding protein domain||P-loop containing nucleoside triphosphate hydrolase||Small GTPase superfamily, Rho type
ENSMUSG00000001855	Nup214	WD40/YVTN repeat-like-containing domain superfamily||-||Nuclear pore complex protein||WD40 repeat
ENSMUSG00000001891	Ugp2	Nucleotide-diphospho-sugar transferases||UDPGP family||UTP--glucose-1-phosphate uridylyltransferase
ENSMUSG00000001909	Trmt1	S-adenosyl-L-methionine-dependent methyltransferase||tRNA methyltransferase, Trm1||Zinc finger, CCCH-type superfamily||-||Zinc finger, CCCH-type
ENSMUSG00000001910	Nacc1	SKP1/BTB/POZ domain superfamily||BTB/POZ domain||BEN domain
ENSMUSG00000001911	Nfix	CTF transcription factor/nuclear factor 1, DNA-binding domain||MAD homology 1, Dwarfin-type||CTF transcription factor/nuclear factor 1, conserved site||CTF transcription factor/nuclear factor 1||CTF transcription factor/nuclear factor 1, N-terminal
ENSMUSG00000001924	Uba1	Ubiquitin-activating enzyme E1, C-terminal||THIF-type NAD/FAD binding fold||Ubiquitin-activating enzyme E1, four-helix bundle||Ubiquitin-activating enzyme E1, conserved site||Ubiquitin-activating enzyme E1||Ubiquitin-activating enzyme||Ubiquitin-activating enzyme, catalytic cysteine domain||Ubiquitin-activating enzyme E1, Cys active site||Ubiquitin-activating enzyme E1, FCCH domain||Ubiquitin/SUM…
ENSMUSG00000001930	Vwf	Cystine knot, C-terminal||Uncharacterised domain, cysteine-rich||VWFC domain||von Willebrand factor, type D domain||von Willebrand factor A-like domain superfamily||Trypsin Inhibitor-like, cysteine rich domain||von Willebrand factor, VWA N-terminal domain||Von Willebrand factor-related||SCO-spondin||-||von Willebrand factor, type A||Serine protease inhibitor-like superfamily
ENSMUSG00000001942	Siae	SGNH hydrolase superfamily||Sialate O-acetylesterase domain
ENSMUSG00000001946	Esam	Immunoglobulin-like domain||Immunoglobulin V-set domain||Cytochrome c1, transmembrane anchor, C-terminal||Immunoglobulin-like domain superfamily||Immunoglobulin subtype 2||Immunoglobulin subtype||Immunoglobulin-like fold||-
ENSMUSG00000001964	Emd	Emerin, LEM domain||LEM/LEM-like domain superfamily||-||LEM domain||Emerin
ENSMUSG00000001995	Sipa1l2	PDZ domain||Rap/Ran-GAP superfamily||Signal-induced proliferation-associated 1-like protein, C-terminal||Rap GTPase activating protein domain||PDZ superfamily||Signal-induced proliferation-associated 1-like protein 2
ENSMUSG00000002010	Idh3g	Isocitrate/isopropylmalate dehydrogenase, conserved site||Isocitrate dehydrogenase NAD-dependent||Isopropylmalate dehydrogenase-like domain
ENSMUSG00000002017	Fam98a	FAM98
ENSMUSG00000002020	Ltbp2	EGF-type aspartate/asparagine hydroxylation site||EGF-like calcium-binding domain||TGF-beta binding (TB) domain superfamily||Growth factor receptor cysteine-rich domain superfamily||EGF-like, conserved site||TB domain||EGF-like domain||EGF-like calcium-binding, conserved site
ENSMUSG00000002028	Kmt2a	Zinc finger, PHD-finger||Methyltransferase, trithorax||-||SET domain||Zinc finger, RING/FYVE/PHD-type||Extended PHD (ePHD) domain||Zinc finger, FYVE/PHD-type||Zinc finger, CXXC-type||Zinc finger, PHD-type||FY-rich, N-terminal||FY-rich, C-terminal||Post-SET domain||Bromodomain||Bromodomain-like superfamily
ENSMUSG00000002031	Ift46	-||Intraflagellar transport complex B protein 46
ENSMUSG00000002052	Supt6	Death-like domain of Spt6||Transcription elongation factor Spt6, helix-hairpin-helix motif||YqgF/RNase H-like domain||S1 domain||Transcription elongation factor Spt6||Spt6 acidic, N-terminal domain||Spt6, SH2 domain, N terminus||Transcription elongation factor Spt6, YqgF domain||Nucleic acid-binding, OB-fold||SH2 domain||Helix-turn-helix DNA-binding domain of Spt6||RNA-binding domain, S1||YqgF/RN…
ENSMUSG00000002058	Unc119	Immunoglobulin E-set||GMP phosphodiesterase, delta subunit||Protein unc-119 homologue A-like||GMP phosphodiesterase, delta subunit superfamily
ENSMUSG00000002059	Rab34	-||P-loop containing nucleoside triphosphate hydrolase||Small GTP-binding protein domain||Small GTPase superfamily
ENSMUSG00000002064	Sdf2	Mir domain superfamily||MIR motif||Glycosyltransferase 39-like
ENSMUSG00000002068	Ccne1	Cyclin, N-terminal||-||Cyclin-like||Cyclin, C-terminal domain||Cyclin-like superfamily||Cyclin E
ENSMUSG00000002076	Hsf2bp	-||Armadillo-type fold||Armadillo-like helical
ENSMUSG00000002083	Bbc3	Bcl-2-binding component 3
ENSMUSG00000002102	Psmc3	P-loop containing nucleoside triphosphate hydrolase||26S Proteasome regulatory subunit 6A||26S proteasome regulatory subunit P45-like||ATPase, AAA-type, conserved site||AAA+ ATPase domain||-||ATPase, AAA-type, core
ENSMUSG00000002104	Rapsn	Tetratricopeptide repeat-containing domain||43kDa postsynaptic protein||Zinc finger, RING/FYVE/PHD-type||Tetratricopeptide-like helical domain superfamily||Rapsyn, myristoylation/linker region, N-terminal||43kDa postsynaptic, conserved site||Tetratricopeptide repeat||Zinc finger, RING-type
ENSMUSG00000002105	Slc39a13	Zinc/iron permease||-
ENSMUSG00000002107	Celf2	-||CELF1/2, RNA recognition motif 1||CELF1/2, RNA recognition motif 2||Paraneoplastic encephalomyelitis antigen||RNA-binding domain superfamily||RNA recognition motif domain||CELF1/2, RNA recognition motif 3
ENSMUSG00000002108	Nr1h3	Nuclear hormone receptor-like domain superfamily||Zinc finger, NHR/GATA-type||Nuclear hormone receptor||Zinc finger, nuclear hormone receptor-type||Liver X receptor||Nuclear hormone receptor, ligand-binding domain
ENSMUSG00000002109	Ddb2	DNA damage-binding protein 2||WD40/YVTN repeat-like-containing domain superfamily||WD40 repeat||WD40-repeat-containing domain superfamily||WD40-repeat-containing domain||WD40 repeat, conserved site
ENSMUSG00000002129	Sf3a1	Ubiquitin domain||Splicing factor 3A subunit 1||SWAP/Surp||Ubiquitin-like domain superfamily||SWAP/Surp superfamily||Splicing factor 3A subunit 1, ubiquitin domain
ENSMUSG00000002147	Stat6	STAT6, SH2 domain||STAT transcription factor, protein interaction||Transcription factor STAT||STAT transcription factor, all-alpha domain||STAT transcription factor, N-terminal domain superfamily||STAT6, C-terminal||p53-like transcription factor, DNA-binding||SH2 domain superfamily||STAT transcription factor, DNA-binding, N-terminal||STAT transcription factor, DNA-binding||SH2 domain||STAT transc…
ENSMUSG00000002205	Vrk3	Protein kinase-like domain superfamily||Protein kinase domain||Methionyl-tRNA synthetase, Zn-domain||-||Zinc-ribbon domain
ENSMUSG00000002210	Smg9	Smg8/Smg9||-
ENSMUSG00000002221	Paxip1	BRCT domain||BRCT domain superfamily||-
ENSMUSG00000002222	Rmnd5a	CTLH, C-terminal LisH motif||Zinc finger, RING/FYVE/PHD-type||LIS1 homology motif||RING-type zinc-finger, LisH dimerisation motif||CRA domain||CTLH/CRA C-terminal to LisH motif domain
ENSMUSG00000002227	Mov10	P-loop containing nucleoside triphosphate hydrolase||Putative helicase MOV-10||-
ENSMUSG00000002233	Rhoc	Small GTPase superfamily, Rho type||Small GTPase superfamily||P-loop containing nucleoside triphosphate hydrolase||Small GTP-binding protein domain
ENSMUSG00000002249	Tead3	TEA/ATTS domain||Transcriptional enhancer factor TEF-5 (TEAD3)||Transcriptional enhancer factor, metazoa
ENSMUSG00000002250	Ppard	Zinc finger, nuclear hormone receptor-type||Nuclear hormone receptor-like domain superfamily||Zinc finger, NHR/GATA-type||Nuclear hormone receptor||Peroxisome proliferator-activated receptor, beta||Peroxisome proliferator-activated receptor||Nuclear hormone receptor, ligand-binding domain
ENSMUSG00000002265	Peg3	-||Zinc finger C2H2 superfamily||Zinc finger C2H2-type
ENSMUSG00000002274	Metrn	-
ENSMUSG00000002280	Narfl	-||Iron hydrogenase||Iron hydrogenase, large subunit, C-terminal||Iron hydrogenase, small subunit superfamily||Iron hydrogenase, small subunit
ENSMUSG00000002289	Angptl4	Fibrinogen, conserved site||Fibrinogen, alpha/beta/gamma chain, C-terminal globular, subdomain 2||Fibrinogen, alpha/beta/gamma chain, C-terminal globular, subdomain 1||Angiopoietin-related protein 4||Fibrinogen, alpha/beta/gamma chain, C-terminal globular domain||-||Fibrinogen-like, C-terminal
ENSMUSG00000002307	Daxx	WD40/YVTN repeat-like-containing domain superfamily||Daxx, N-terminal Rassf1C-interacting domain||Daxx protein
ENSMUSG00000002319	Ipo4	Armadillo-type fold||-||Importin-beta, N-terminal domain||HEAT repeat||Armadillo-like helical
ENSMUSG00000002320	Tm9sf1	-||Nonaspanin (TM9SF)
ENSMUSG00000002324	Rec8	Winged helix DNA-binding domain superfamily||Rad21/Rec8-like protein, N-terminal||Rad21/Rec8-like protein, C-terminal, eukaryotic
ENSMUSG00000002332	Dhrs1	Short-chain dehydrogenase/reductase SDR||NAD(P)-binding domain superfamily
ENSMUSG00000002346	Slc25a42	Mitochondrial carrier domain superfamily||Mitochondrial substrate/solute carrier||Graves disease carrier protein||DNA mismatch repair, conserved site||Mitochondrial carrier protein
ENSMUSG00000002365	Snx9	Sorting nexin protein, WASP-binding domain||Sorting nexin-9, BAR domain||SH3-like domain superfamily||PX domain superfamily||Sorting nexin-9||Sorting nexin-9, PX domain||Phox homologous domain||AH/BAR domain superfamily||Sorting nexin 9 family||SNX9, SH3 domain||SH3 domain
ENSMUSG00000002372	Ranbp3	Ran binding domain||PH-like domain superfamily
ENSMUSG00000002379	Ndufa11	Mitochondrial inner membrane translocase subunit Tim17/Tim22/Tim23/peroxisomal protein PMP24
ENSMUSG00000002384	Bmp8b	Transforming growth factor beta, conserved site||TGF-beta, propeptide||Cystine-knot cytokine||Transforming growth factor-beta, C-terminal||Transforming growth factor-beta-related
ENSMUSG00000002393	Nr2f6	Nuclear hormone receptor, ligand-binding domain||Transcription factor COUP||Nuclear hormone receptor||Nuclear hormone receptor-like domain superfamily||Zinc finger, NHR/GATA-type||Zinc finger, nuclear hormone receptor-type
ENSMUSG00000002395	Use1	Vesicle transport protein, Use1
ENSMUSG00000002396	Ocel1	ELL/occludin family||Occludin/ELL domain-containing protein 1||Occludin homology domain
ENSMUSG00000002409	Dyrk1b	Protein kinase, ATP binding site||Protein kinase-like domain superfamily||Dual specificity tyrosine-phosphorylation-regulated kinase 1B||Serine/threonine-protein kinase, active site||Protein kinase domain
ENSMUSG00000002413	Braf	Protein kinase C-like, phorbol ester/diacylglycerol-binding domain||Protein kinase, ATP binding site||Serine-threonine/tyrosine-protein kinase, catalytic domain||Diacylglycerol/phorbol-ester binding||Protein kinase-like domain superfamily||Ubiquitin-like domain superfamily||Serine/threonine-protein kinase, active site||Protein kinase domain||Raf-like Ras-binding
ENSMUSG00000002428	Hltf	P-loop containing nucleoside triphosphate hydrolase||Zinc finger, RING-type, conserved site||Helicase superfamily 1/2, ATP-binding domain||Zinc finger, RING-type||Helicase, C-terminal||-||SNF2-related, N-terminal domain||HIRAN domain||Zinc finger, RING/FYVE/PHD-type
ENSMUSG00000002455	Prpf6	Tetratricopeptide repeat-containing domain||Tetratricopeptide repeat||HAT (Half-A-TPR) repeat||Pre-mRNA-processing factor 6/Prp1/STA1||PRP1 splicing factor, N-terminal||Tetratricopeptide-like helical domain superfamily
ENSMUSG00000002459	Rgs20	-||RGS domain||RGS domain superfamily||RGS, subdomain 1
ENSMUSG00000002477	Snrpd1	Like-Sm (LSM) domain containing protein, LSm4/SmD1/SmD3||LSM domain, eukaryotic/archaea-type||LSM domain superfamily||Small nuclear ribonucleoprotein D1
ENSMUSG00000002486	Tchp	Nuclear transcription factor Y subunit A||Trichoplein keratin filament-binding protein
ENSMUSG00000002496	Tsc2	Rap/Ran-GAP superfamily||Tuberin/Ral GTPase-activating protein subunit alpha||Tuberin, N-terminal||Tuberin-type domain||Armadillo-type fold||Tuberin||Armadillo-like helical||Rap GTPase activating protein domain||-
ENSMUSG00000002500	Rpl3l	Ribosomal protein L3, conserved site||Ribosomal protein L3||Translation protein, beta-barrel domain superfamily
ENSMUSG00000002504	Slc9a3r2	PDZ domain||Na(+)/H(+) exchange regulatory cofactor NHERF-2||EBP50, C-terminal||PDZ superfamily||Na(+)/H(+) exchange regulatory cofactor NHERF
ENSMUSG00000002524	Puf60	PUF60, RNA recognition motif 1||Poly-U binding splicing factor, half-pint||RNA recognition motif domain||RNA-binding domain superfamily||PUF60, RNA recognition motif 3||RNA recognition motif domain, eukaryote||-||PUF60, RNA recognition motif 2
ENSMUSG00000002546	Golga2	Golgin subfamily A||-
ENSMUSG00000002550	Uck1	Phosphoribulokinase/uridine kinase||Uridine-cytidine kinase 1||P-loop containing nucleoside triphosphate hydrolase||Uridine kinase-like
ENSMUSG00000002565	Scin	Gelsolin-like domain||Villin/Gelsolin||Gelsolin-like domain superfamily||ADF-H/Gelsolin-like domain superfamily||Adseverin
ENSMUSG00000002580	Mien1	Selenoprotein, Rdx-type||Thioredoxin-like superfamily
ENSMUSG00000002608	Ccdc97	Protein of unknown function DUF2052, coiled-coil
ENSMUSG00000002617	Zfp40	Zinc finger C2H2-type||Zinc finger, RING/FYVE/PHD-type||Zinc finger C2H2 superfamily||-||KRAB domain superfamily||Krueppel-associated box
ENSMUSG00000002625	Akap8l	Zinc finger C2H2 AKAP95-type||At2g23090-like||A-kinase anchoring protein 95 (AKAP95)
ENSMUSG00000002633	Shh	Hedgehog protein||Hint domain superfamily||Hint domain N-terminal||Hedgehog signalling/DD-peptidase zinc-binding domain superfamily||Intein N-terminal splicing region||Hint domain C-terminal||Hedgehog, N-terminal signalling domain||Hedgehog protein, Hint domain
ENSMUSG00000002635	Pdcd2l	Programmed cell death protein 2, C-terminal||YwqG-like superfamily
ENSMUSG00000002658	Gtf2f1	Winged helix-like DNA-binding domain superfamily||Transcription initiation factor IIF, alpha subunit||Winged helix DNA-binding domain superfamily||Transcription Factor IIF, Rap30/Rap74, interaction
ENSMUSG00000002660	Clpp	ClpP, Ser active site||ClpP, histidine active site||Clp protease proteolytic subunit /Translocation-enhancing protein TepA||ATP-dependent Clp protease proteolytic subunit||ClpP/crotonase-like domain superfamily
ENSMUSG00000002661	Alkbh7	Alpha-ketoglutarate-dependent dioxygenase alkB homologue 7||Alpha-ketoglutarate-dependent dioxygenase AlkB-like||Alpha-ketoglutarate-dependent dioxygenase AlkB-like superfamily
ENSMUSG00000002679	Med6	Mediator complex, subunit Med6||Mediator complex, subunit Med6, metazoa/plant
ENSMUSG00000002718	Cse1l	-||Armadillo-type fold||Importin-beta, N-terminal domain||CAS/CSE, C-terminal||Exportin/Importin, Cse1-like||Armadillo-like helical
ENSMUSG00000002728	Naa20	GNAT domain||Acyl-CoA N-acyltransferase||-
ENSMUSG00000002731	Prkra	Double-stranded RNA-binding domain||Interferon-inducible double-stranded RNA-dependent protein kinase activator A||Staufen, C-terminal
ENSMUSG00000002732	Fkbp7	EF-Hand 1, calcium-binding site||Peptidyl-prolyl cis-trans isomerase, FKBP-type||-||FKBP-type peptidyl-prolyl cis-trans isomerase domain||EF-hand domain pair||EF-hand domain
ENSMUSG00000002748	Baz1b	Zinc finger, PHD-finger||Zinc finger, RING/FYVE/PHD-type||Zinc finger, FYVE/PHD-type||Armadillo-like helical||Tyrosine-protein kinase BAZ1B, bromodomain||Zinc finger, PHD-type||WHIM1 domain||Bromodomain, conserved site||DDT domain||Zinc finger, RING-type||WHIM2 domain||WSTF/Acf1/Cbp146||Bromodomain||Bromodomain-like superfamily||Zinc finger, PHD-type, conserved site
ENSMUSG00000002763	Pex6	P-loop containing nucleoside triphosphate hydrolase||ATPase, AAA-type, conserved site||AAA+ ATPase domain||ATPase, AAA-type, core
ENSMUSG00000002767	Mrpl2	Ribosomal Proteins L2, RNA binding domain||Ribosomal protein L2, domain 3||Translation protein SH3-like domain superfamily||Ribosomal protein L2||Ribosomal protein L2, C-terminal||Ribosomal protein L2, domain 2||Nucleic acid-binding, OB-fold
ENSMUSG00000002768	Mea1	Male enhanced antigen 1
ENSMUSG00000002769	Gnmt	S-adenosyl-L-methionine-dependent methyltransferase||Methyltransferase domain||Glycine/Sarcosine N-methyltransferase
ENSMUSG00000002771	Grin2d	-||Periplasmic binding protein-like I||Ionotropic glutamate receptor||Receptor, ligand binding region||Ionotropic glutamate receptor, metazoa||Ionotropic glutamate receptor, L-glutamate and glycine-binding domain
ENSMUSG00000002778	Kdelr1	ER lumen protein retaining receptor
ENSMUSG00000002781	Tmem143	-||Protein of unknown function DUF3754
ENSMUSG00000002791	--	--
ENSMUSG00000002797	Ggct	Gamma-glutamylcyclotransferase||-||Gamma-glutamyl cyclotransferase-like||Gamma-glutamyl cyclotransferase-like superfamily
ENSMUSG00000002803	Btbd6	BTB/Kelch-associated||BTB/POZ domain||PHR||-||SKP1/BTB/POZ domain superfamily
ENSMUSG00000002804	Nudt14	NUDIX hydrolase-like domain superfamily||Nucleoside diphosphate pyrophosphatase||NUDIX hydrolase domain
ENSMUSG00000002812	Flii	Protein flightless-1||Leucine-rich repeat||Leucine rich repeat 4||Gelsolin-like domain superfamily||ADF-H/Gelsolin-like domain superfamily||Leucine-rich repeat, typical subtype||Villin/Gelsolin||Gelsolin-like domain||Leucine-rich repeat domain superfamily
ENSMUSG00000002814	Top3a	DNA topoisomerase, type IA, active site||DNA topoisomerase, type IA, domain 2||DNA topoisomerase, type IA, DNA-binding domain||DNA topoisomerase, type IA, central region, subdomain 2||DNA topoisomerase, type IA, core domain||Zinc finger, CCHC-type superfamily||DNA topoisomerase, type IA, central||Zinc finger, GRF-type||DNA topoisomerase, type IA||TOPRIM domain||DNA topoisomerase 3-like, TOPRIM do…
ENSMUSG00000002820	Atg4d	Peptidase C54||-
ENSMUSG00000002833	Hdgfl2	HIV integrase-binding domain superfamily||PWWP domain||Lens epithelium-derived growth factor, integrase-binding domain||HDGF-related, PWWP domain||TFIIS/LEDGF domain superfamily
ENSMUSG00000002835	Chaf1a	Chromatin assembly factor 1 subunit A, N-terminal||Chromatin assembly factor 1 subunit A||Chromatin assembly factor 1 subunit A, C-terminal
ENSMUSG00000002844	Adprh	ADP-ribosylarginine hydrolase||ADP-ribosylation/Crystallin J1 superfamily||ADP-ribosylation/Crystallin J1
ENSMUSG00000002845	Tmem39a	Uncharacterised protein family TMEM39||-
ENSMUSG00000002846	Timmdc1	Mitochondrial inner membrane translocase subunit Tim17/Tim22/Tim23/peroxisomal protein PMP24
ENSMUSG00000002847	Pla1a	Triacylglycerol lipase family||Lipase, LIPH-type||Lipase, N-terminal||Lipase/vitellogenin||Alpha/Beta hydrolase fold
ENSMUSG00000002870	Mcm2	DNA replication licensing factor Mcm2||MCM domain||P-loop containing nucleoside triphosphate hydrolase||Mini-chromosome maintenance protein||MCM N-terminal domain||Nucleic acid-binding, OB-fold||MCM OB domain||Mini-chromosome maintenance, conserved site||-
ENSMUSG00000002871	Tpra1	-||Transmembrane protein adipocyte-associated 1
ENSMUSG00000002881	Nab1	Nab1, C-terminal||NAB co-repressor, domain||Nab, N-terminal
ENSMUSG00000002897	Il17ra	Interleukin-17 receptor, fibronectin-III-like domain 1||SEFIR domain
ENSMUSG00000002908	Kcnn1	SK, calmodulin-binding domain superfamily||-||Calmodulin-binding domain||Potassium channel domain||Potassium channel, calcium-activated, SK
ENSMUSG00000002910	Arrdc2	-||Arrestin C-terminal-like domain||Immunoglobulin E-set||Arrestin-like, N-terminal
ENSMUSG00000002944	Cd36	CD36 family||CD36/scavenger receptor class B member 1||CD36
ENSMUSG00000002948	Map2k7	Protein kinase domain||Serine/threonine-protein kinase, active site||Protein kinase-like domain superfamily
ENSMUSG00000002949	Timm44	Tim44-like domain||NTF2-like domain superfamily||Mitochondrial import inner membrane translocase subunit Tim44
ENSMUSG00000002957	Ap2a2	Armadillo-like helical||Clathrin adaptor, alpha/beta/gamma-adaptin, appendage, Ig-like subdomain||Coatomer/calthrin adaptor appendage, C-terminal subdomain||Adaptor protein complex AP-2, alpha subunit||Clathrin/coatomer adaptor, adaptin-like, N-terminal||Clathrin adaptor, alpha-adaptin, appendage, C-terminal subdomain||Clathrin adaptor, appendage, Ig-like subdomain superfamily||Armadillo-type fold
ENSMUSG00000002968	Med25	von Willebrand factor A-like domain superfamily||Mediator complex, subunit Med25, NR box||Mediator complex, subunit Med25, von Willebrand factor type A||Mediator complex, subunit Med25, synapsin 1||Mediator complex, subunit Med25, PTOV activation and synapsin 2||-
ENSMUSG00000002981	Clptm1	Cleft lip and palate transmembrane 1
ENSMUSG00000002983	Relb	Rel homology domain (RHD), DNA-binding domain||-||NFkappaB IPT domain||Immunoglobulin-like fold||Rel homology dimerisation domain||Transcription factor RelB||Rel homology domain, conserved site||Immunoglobulin E-set||IPT domain||RelB leucine zipper||Rel homology domain (RHD), DNA-binding domain superfamily||NF-kappa-B/Dorsal||p53-like transcription factor, DNA-binding||RelB transactivation domain
ENSMUSG00000002984	Tomm40	Eukaryotic porin/Tom40
ENSMUSG00000002985	Apoe	-||Apolipoprotein A/E
ENSMUSG00000002992	Apoc2	Apolipoprotein C-II
ENSMUSG00000002996	Hbp1	Ataxin, AXH domain||Ataxin, AXH domain superfamily||High mobility group box domain superfamily||High mobility group box domain
ENSMUSG00000002997	Prkar2b	cAMP-dependent protein kinase regulatory subunit||Cyclic nucleotide-binding, conserved site||RmlC-like jelly roll fold||Cyclic nucleotide-binding-like||Cyclic nucleotide-binding domain||cAMP-dependent protein kinase regulatory subunit, dimerization-anchoring domain||cAMP-dependent protein kinase regulatory subunit, dimerization-anchoring domain superfamily
ENSMUSG00000003031	Cdkn1b	Cyclin-dependent kinase inhibitor 1B||Cyclin-dependent kinase inhibitor
ENSMUSG00000003032	Klf4	Zinc finger C2H2-type||Zinc finger C2H2 superfamily||-
ENSMUSG00000003033	Ap1m1	Mu homology domain||Clathrin adaptor, mu subunit||-||Clathrin adaptor, mu subunit, conserved site||AP complex, mu/sigma subunit||Longin-like domain superfamily||AP-2 complex subunit mu, C-terminal superfamily
ENSMUSG00000003037	Rab8a	Small GTPase superfamily||P-loop containing nucleoside triphosphate hydrolase||Small GTP-binding protein domain
ENSMUSG00000003038	Hmgn2	High mobility group protein HMGN
ENSMUSG00000003039	Fam32a	Protein of unknown function DUF1754, eukaryotic
ENSMUSG00000003051	Elf3	Pointed domain||Sterile alpha motif/pointed domain superfamily||ETS-related transcription factor Elf-3||Ets domain||Winged helix-like DNA-binding domain superfamily||Winged helix DNA-binding domain superfamily
ENSMUSG00000003062	Stard3nl	MENTAL domain||-
ENSMUSG00000003068	Stk11	-||Serine/threonine-protein kinase, active site||Protein kinase domain||Protein kinase-like domain superfamily||Protein kinase, ATP binding site
ENSMUSG00000003072	Atp5d	ATP synthase delta/epsilon subunit, C-terminal domain superfamily||ATP synthase, F1 complex, delta/epsilon subunit||F0F1 ATP synthase delta/epsilon subunit, N-terminal||ATP synthase, F1 complex, delta/epsilon subunit, N-terminal
ENSMUSG00000003099	Ppp5c	Metallo-dependent phosphatase-like||Tetratricopeptide repeat-containing domain||Methylthioribose-1-phosphate isomerase-like, N-terminal||Tetratricopeptide repeat 1||Calcineurin-like phosphoesterase domain, ApaH type||Serine/threonine protein phosphatase 5||Tetratricopeptide-like helical domain superfamily||PPP domain||Tetratricopeptide repeat||Serine/threonine-specific protein phosphatase/bis(5-n…
ENSMUSG00000003119	Cdk12	Protein kinase-like domain superfamily||Serine/threonine-protein kinase, active site||Protein kinase domain||Protein kinase, ATP binding site
ENSMUSG00000003123	Lipe	Hormone-sensitive lipase, N-terminal||Lipase, GDXG, putative histidine active site||Alpha/beta hydrolase fold-3||Alpha/Beta hydrolase fold||Lipase, GDXG, putative serine active site||-
ENSMUSG00000003131	Pafah1b2	-||SGNH hydrolase-type esterase domain||SGNH hydrolase superfamily
ENSMUSG00000003134	Tbc1d8	Rab-GTPase-TBC domain superfamily||EF-hand domain pair||-||GRAM domain||TBC1D8, PH-GRAM domain 2||Rab-GTPase-TBC domain||TBC1D8, PH-GRAM domain 1
ENSMUSG00000003135	Cnot11	CCR4-NOT transcription complex subunit 11
ENSMUSG00000003154	Foxj2	Winged helix-like DNA-binding domain superfamily||Fork head domain conserved site 2||Fork head domain||Winged helix DNA-binding domain superfamily
ENSMUSG00000003161	Sri	EF-hand domain pair||EF-hand domain||EF-Hand 1, calcium-binding site
ENSMUSG00000003166	Dgcr2	C-type lectin-like/link domain superfamily||DGCR2-like, C-type lectin-like domain||C-type lectin fold||Low-density lipoprotein (LDL) receptor class A, conserved site||C-type lectin-like||LDL receptor-like superfamily||Low-density lipoprotein (LDL) receptor class A repeat||VWFC domain
ENSMUSG00000003184	Irf3	SMAD/FHA domain superfamily||Winged helix-like DNA-binding domain superfamily||SMAD-like domain superfamily||Interferon regulatory factor, conserved site||-||Interferon regulatory factor DNA-binding domain||Winged helix DNA-binding domain superfamily||Interferon regulatory factor-3
ENSMUSG00000003190	Bcl2l12	-||Blc2-like superfamily
ENSMUSG00000003198	Zfp959	Zinc finger C2H2-type||Krueppel-associated box||Zinc finger C2H2 superfamily||KRAB domain superfamily
ENSMUSG00000003199	Mpnd	JAB domain, prokaryotic||-||MPN domain||JAB1/MPN/MOV34 metalloenzyme domain
ENSMUSG00000003200	Sh3gl1	AH/BAR domain superfamily||Endophilin-A, SH3 domain||SH3-like domain superfamily||BAR domain||SH3 domain||Endophilin-A
ENSMUSG00000003208	Ccdc94	CWC16 protein
ENSMUSG00000003226	Ranbp2	Zinc finger, RanBP2-type||Ran binding domain||Tetratricopeptide repeat-containing domain||Zinc finger, RanBP2-type superfamily||Cyclophilin-type peptidyl-prolyl cis-trans isomerase, conserved site||PH-like domain superfamily||Nup358/RanBP2 E3 ligase domain||Cyclophilin-type peptidyl-prolyl cis-trans isomerase domain||Tetratricopeptide-like helical domain superfamily||Tetratricopeptide repeat||Cyc…
ENSMUSG00000003228	Grk5	RGS domain superfamily||Protein kinase, ATP binding site||GPCR kinase||AGC-kinase, C-terminal||Protein kinase domain||Protein kinase-like domain superfamily||RGS domain
ENSMUSG00000003233	Dvl3	Dishevelled-related protein||Dishevelled protein domain||Dishevelled family||Dishevelled C-terminal||Winged helix-like DNA-binding domain superfamily||DIX domain||Ubiquitin-like domain superfamily||Winged helix DNA-binding domain superfamily||PDZ superfamily||Dishevelled-3||DEP domain||PDZ domain
ENSMUSG00000003234	Abcf3	AAA+ ATPase domain||ABC-transporter extension domain||ABC transporter, conserved site||ABC transporter-like||P-loop containing nucleoside triphosphate hydrolase
ENSMUSG00000003235	Eif2b5	Translation initiation factor eIF-2B subunit epsilon, N-terminal||W2 domain||Trimeric LpxA-like superfamily||Hexapeptide repeat||Armadillo-type fold||Nucleotide-diphospho-sugar transferases
ENSMUSG00000003269	Cyth2	Pleckstrin homology domain||PH-like domain superfamily||Sec7 domain||Sec7, C-terminal domain superfamily||-||Sec7 domain superfamily
ENSMUSG00000003279	Dlgap1	Disks large-associated protein 1||SAPAP family
ENSMUSG00000003282	Plag1	-||Zinc finger C2H2 superfamily||Zinc finger C2H2-type||Zinc finger protein PLAG1||Zinc finger, RING/FYVE/PHD-type
ENSMUSG00000003308	Keap1	Galactose oxidase, beta-propeller||Kelch repeat type 1||Kelch-like ECH-associated protein 1||BTB/Kelch-associated||BTB/POZ domain||BTB-kelch protein||Kelch-type beta propeller||SKP1/BTB/POZ domain superfamily
ENSMUSG00000003309	Ap1m2	-||AP complex, mu/sigma subunit||Clathrin adaptor, mu subunit, conserved site||Mu homology domain||Clathrin adaptor, mu subunit||AP-2 complex subunit mu, C-terminal superfamily||Longin-like domain superfamily
ENSMUSG00000003316	Glg1	Cysteine-rich Golgi apparatus protein 1 repeat||WD40/YVTN repeat-like-containing domain superfamily||-||Cysteine-rich Golgi apparatus protein 1 repeat, eukaryote
ENSMUSG00000003344	Btbd2	PHR||SKP1/BTB/POZ domain superfamily||BTB/POZ domain||BTB/Kelch-associated
ENSMUSG00000003345	Csnk1g2	Protein kinase, ATP binding site||Protein kinase domain||-||Serine/threonine-protein kinase, active site||Casein kinase 1 gamma C-terminal||Protein kinase-like domain superfamily
ENSMUSG00000003346	Abhd17a	Serine aminopeptidase, S33||-||Alpha/Beta hydrolase fold
ENSMUSG00000003348	Mob3a	MOB kinase activator family||MOB kinase activator superfamily
ENSMUSG00000003352	Cacnb3	Voltage-dependent calcium channel, L-type, beta subunit||Voltage-dependent L-type calcium channel subunit beta-3, SH3 domain||SH3-like domain superfamily||P-loop containing nucleoside triphosphate hydrolase||Voltage-dependent calcium channel, L-type, beta-3 subunit||Guanylate kinase/L-type calcium channel beta subunit
ENSMUSG00000003360	Ddx23	ATP-dependent RNA helicase DEAD-box, conserved site||Helicase, C-terminal||-||DEAD/DEAH box helicase domain||P-loop containing nucleoside triphosphate hydrolase||Helicase superfamily 1/2, ATP-binding domain||RNA helicase, DEAD-box type, Q motif
ENSMUSG00000003363	Pld3	Phospholipase D/Transphosphatidylase||PLD-like domain||-
ENSMUSG00000003380	Rabac1	Prenylated rab acceptor PRA1
ENSMUSG00000003382	Etv3	Winged helix-like DNA-binding domain superfamily||Ets domain||Winged helix DNA-binding domain superfamily||ETS translocation variant 3
ENSMUSG00000003421	Nosip	-||Nitric oxide synthase-interacting protein, zinc-finger||Nitric oxide synthase-interacting protein||Zinc finger, RING/FYVE/PHD-type
ENSMUSG00000003423	Pih1d1	HSP20-like chaperone||PIH1 domain||-
ENSMUSG00000003429	Rps11	Ribosomal protein S17/S11||Nucleic acid-binding, OB-fold||Ribosomal protein S17, archaeal/eukaryotic||40S ribosomal protein S11, N-terminal||Ribosomal protein S17, conserved site
ENSMUSG00000003435	Supt5	-||KOW||NusG, N-terminal||NusG, N-terminal domain superfamily||Spt5 transcription elongation factor, N-terminal||Translation protein SH3-like domain superfamily||Ribosomal protein L2, domain 2||Transcription elongation factor Spt5, NGN domain||Transcripti
ENSMUSG00000003437	Paf1	RNA polymerase II associated factor Paf1
ENSMUSG00000003438	Timm50	Mitochondrial import inner membrane translocase subunit Tim50||FCP1 homology domain||HAD superfamily||HAD-like superfamily
ENSMUSG00000003464	Pex19	Pex19 protein
ENSMUSG00000003476	Crhr2	GPCR, family 2, corticotropin releasing factor receptor||GPCR family 2, extracellular hormone receptor domain superfamily||GPCR, family 2, secretin-like||-||GPCR, family 2, secretin-like, conserved site||GPCR, family 2-like||GPCR, family 2, extracellular hormone receptor domain||GPCR, family 2, corticotropin releasing factor receptor, type 2
ENSMUSG00000003500	Impdh1	IMP dehydrogenase/GMP reductase||Aldolase-type TIM barrel||IMP dehydrogenase / GMP reductase, conserved site||Inosine-5'-monophosphate dehydrogenase||CBS domain
ENSMUSG00000003518	Dusp3	-||Protein-tyrosine phosphatase, active site||Atypical dual specificity phosphatase||Tyrosine specific protein phosphatases domain||Dual specificity phosphatase, catalytic domain||Atypical dual specificity phosphatase, subfamily A||Protein-tyrosine phosph
ENSMUSG00000003526	Prodh	FAD-linked oxidoreductase-like||-||Proline dehydrogenase domain||Proline oxidase family
ENSMUSG00000003527	Dgcr14	Nuclear protein DGCR14
ENSMUSG00000003528	Slc25a1	Mitochondrial carrier domain superfamily||Mitochondrial substrate/solute carrier||Mitochondrial carrier protein
ENSMUSG00000003534	Ddr1	Tyrosine-protein kinase, receptor class II, conserved site||Serine-threonine/tyrosine-protein kinase, catalytic domain||Protein kinase-like domain superfamily||Protein kinase domain||Galactose-binding-like domain superfamily||Coagulation factor 5/8 C-terminal domain||Tyrosine-protein kinase, catalytic domain||Epithelial discoidin domain-containing receptor 1||-||Tyrosine-protein kinase, active si…
ENSMUSG00000003541	Ier3	Radiation-inducible immediate-early gene IEX-1
ENSMUSG00000003545	Fosb	Basic-leucine zipper domain||AP-1 transcription factor||Transcription factor, Skn-1-like, DNA-binding domain superfamily||Protein FosB
ENSMUSG00000003573	Homer3	-||WH1/EVH1 domain||PH-like domain superfamily
ENSMUSG00000003575	Crtc1	Transducer of regulated CREB activity, C-terminal||CREB-regulated transcription coactivator||Transducer of regulated CREB activity, N-terminal||Transducer of regulated CREB activity, middle domain
ENSMUSG00000003585	Sec14l2	GOLD domain||GOLD domain superfamily||CRAL/TRIO, N-terminal domain||CRAL-TRIO lipid binding domain||CRAL/TRIO, N-terminal domain superfamily||CRAL-TRIO lipid binding domain superfamily
ENSMUSG00000003604	Aven	Cell death regulator Aven
ENSMUSG00000003617	Cp	Multicopper oxidase, type 1||Cupredoxin||-||Multicopper oxidase, copper-binding site||Ceruloplasmin||Multicopper oxidase, type 2||Multicopper oxidase, type 3||Multicopper oxidases, conserved site||Coagulation factor 5/8-like
ENSMUSG00000003623	Crot	Acyltransferase ChoActase/COT/CPT
ENSMUSG00000003644	Rps6ka1	Protein kinase-like domain superfamily||AGC-kinase, C-terminal||Serine/threonine-protein kinase, active site||Protein kinase domain||Protein kinase, C-terminal||Ribosomal protein S6 kinase II||Protein kinase, ATP binding site
ENSMUSG00000003662	Ciao1	-||WD40-repeat-containing domain||Six-bladed beta-propeller, TolB-like||WD40 repeat, conserved site||G-protein beta WD-40 repeat||WD40/YVTN repeat-like-containing domain superfamily||WD40 repeat||WD40-repeat-containing domain superfamily||Probable cytosol
ENSMUSG00000003680	Taf6l	Transmembrane protein 179B||Armadillo-like helical||TATA box binding protein associated factor (TAF)||Armadillo-type fold||Histone-fold||TAF6, C-terminal HEAT repeat domain
ENSMUSG00000003721	Insig2	-||Insulin-induced protein family
ENSMUSG00000003731	Kpna6	Armadillo-type fold||Importin subunit alpha||Armadillo||Importin-alpha, importin-beta-binding domain||Atypical Arm repeat||Armadillo-like helical
ENSMUSG00000003746	Man1a	Glycoside hydrolase family 47||-||Seven-hairpin glycosidases
ENSMUSG00000003752	Itpkc	Inositol polyphosphate kinase
ENSMUSG00000003762	Coq8b	Atypical kinase COQ8B||UbiB domain||-||UbiB domain, ADCK3-like||Protein kinase-like domain superfamily
ENSMUSG00000003778	Brd8	Bromodomain||Bromodomain-like superfamily
ENSMUSG00000003808	Farsa	Winged helix-like DNA-binding domain superfamily||-||Phenylalanyl-tRNA synthetase||Phenylalanyl-tRNA synthetase, class IIc, alpha subunit||Aminoacyl-tRNA synthetase, class II||Winged helix DNA-binding domain superfamily
ENSMUSG00000003809	Gcdh	Acyl-CoA oxidase/dehydrogenase, central domain||Acyl-CoA dehydrogenase/oxidase, N-terminal||Acyl-CoA dehydrogenase-like, C-terminal||Acyl-CoA dehydrogenase, conserved site||Acyl-CoA dehydrogenase/oxidase C-terminal||Acyl-CoA dehydrogenase/oxidase, N-terminal domain superfamily||-||Acyl-CoA dehydrogenase/oxidase, N-terminal and middle domain superfamily
ENSMUSG00000003810	Mast2	Microtubule-associated serine/threonine-protein kinase 2||Microtubule-associated serine/threonine-protein kinase, pre-PK domain superfamily||AGC-kinase, C-terminal||Serine/threonine-protein kinase, active site||Protein kinase domain||Protein kinase-like domain superfamily||PDZ domain||PDZ superfamily||Microtubule-associated serine/threonine-protein kinase, domain
ENSMUSG00000003812	Dnase2a	Deoxyribonuclease II
ENSMUSG00000003813	Rad23a	Ubiquitin-associated domain||Ubiquitin-like domain superfamily||UV excision repair protein Rad23||UBA-like superfamily||Heat shock chaperonin-binding||XPC-binding domain superfamily||XPC-binding domain||Ubiquitin domain
ENSMUSG00000003814	Calr	Concanavalin A-like lectin/glucanase domain superfamily||Calreticulin/calnexin||Calreticulin/calnexin, conserved site||Calreticulin||Calreticulin/calnexin, P domain superfamily
ENSMUSG00000003824	Syce2	-||Synaptonemal complex central element protein 2
ENSMUSG00000003847	Nfat5	IPT domain||Immunoglobulin E-set||Rel homology dimerisation domain||Immunoglobulin-like fold||-||Nuclear factor of activated T-cells 5||Nuclear factor of activated T cells (NFAT)||Rel homology domain (RHD), DNA-binding domain||p53-like transcription factor, DNA-binding||Rel homology domain (RHD), DNA-binding domain superfamily
ENSMUSG00000003849	Nqo1	Flavoprotein-like superfamily||Flavodoxin-like fold
ENSMUSG00000003868	Ruvbl2	AAA+ ATPase domain||-||Nucleic acid-binding, OB-fold||P-loop containing nucleoside triphosphate hydrolase||RuvB-like||TIP49, C-terminal
ENSMUSG00000003873	Bax	Apoptosis regulator, Bcl-2, BH2 motif, conserved site||Bcl2-like||Blc2 family||Blc2-like superfamily||Apoptosis regulator, Bcl-2, BH1 motif, conserved site||Apoptosis regulator, Bcl-2, BH3 motif, conserved site||Apoptosis regulator BAX
ENSMUSG00000003882	Il7r	Fibronectin type III||Short hematopoietin receptor, family 1, conserved site||Fibronectin type III superfamily||Immunoglobulin-like fold
ENSMUSG00000003929	Zfp81	Zinc finger C2H2 superfamily||Krueppel-associated box||KRAB domain superfamily||Zinc finger C2H2-type||Zinc finger, RING/FYVE/PHD-type
ENSMUSG00000003948	Mmd	AdipoR/Haemolysin-III-related||Hly-III
ENSMUSG00000003949	Hlf	Basic-leucine zipper domain||Hepatic leukemia factor
ENSMUSG00000003970	Rpl8	Ribosomal protein L2, archaeal-type||Ribosomal protein L2||Ribosomal protein L2, conserved site||Ribosomal protein L2, domain 3||Ribosomal Proteins L2, RNA binding domain||Ribosomal protein L2, C-terminal||Ribosomal protein L2, domain 2||Nucleic acid-binding, OB-fold||Translation protein SH3-like domain superfamily
ENSMUSG00000003992	Ssbp2	LIS1 homology motif||-||Sequence-specific single-strand DNA-binding protein
ENSMUSG00000004018	Fancl	Fanconi anemia complex, subunit FancL, WD-repeat containing domain||FANCL C-terminal domain||E3 ubiquitin-protein ligase FANCL||Zinc finger, RING/FYVE/PHD-type
ENSMUSG00000004032	Gstm5	Glutathione S-transferase, N-terminal||Thioredoxin-like superfamily||Glutathione S-transferase, Mu class||-||Glutathione S-transferase, C-terminal||Glutathione S-transferase, C-terminal-like||Glutathione S-transferase, C-terminal domain superfamily
ENSMUSG00000004038	Gstm3	Glutathione S-transferase, N-terminal||Glutathione S-transferase, C-terminal||Glutathione S-transferase, Mu class||Thioredoxin-like superfamily||Glutathione S-transferase, C-terminal domain superfamily||Glutathione S-transferase, C-terminal-like
ENSMUSG00000004040	Stat3	p53-like transcription factor, DNA-binding||SH2 domain superfamily||STAT transcription factor, DNA-binding, N-terminal||STAT transcription factor, DNA-binding||SH2 domain||STAT transcription factor, coiled coil||STAT transcription factor, protein interaction||Transcription factor STAT||STAT transcription factor, all-alpha domain||STAT3, SH2 domain||STAT transcription factor, N-terminal domain sup…
ENSMUSG00000004043	Stat5a	p53-like transcription factor, DNA-binding||SH2 domain superfamily||STAT transcription factor, DNA-binding, N-terminal||STAT transcription factor, DNA-binding||SH2 domain||STAT transcription factor, coiled coil||STAT transcription factor, protein interaction||Transcription factor STAT||STAT transcription factor, all-alpha domain||STAT transcription factor, N-terminal domain superfamily||STAT5a/5b
ENSMUSG00000004056	Akt2	Protein kinase, C-terminal||Protein Kinase B beta, catalytic domain||PH-like domain superfamily||Pleckstrin homology domain||AGC-kinase, C-terminal||Serine/threonine-protein kinase, active site||Protein kinase domain||Protein kinase-like domain superfamily||Protein kinase, ATP binding site
ENSMUSG00000004069	Dnaja3	Heat shock protein DnaJ, cysteine-rich domain superfamily||DnaJ domain, conserved site||Chaperone DnaJ||DnaJ domain superfamily||DnaJ domain||Heat shock protein DnaJ, cysteine-rich domain||HSP40/DnaJ peptide-binding||Chaperone DnaJ, C-terminal
ENSMUSG00000004070	Hmox2	Haem oxygenase-like, multi-helical||Haem oxygenase-like||Haem oxygenase||Haem oxygenase conserved site
ENSMUSG00000004071	Cdip1	LPS-induced tumour necrosis factor alpha factor||LITAF domain containing protein
ENSMUSG00000004085	Map3k20	Serine-threonine/tyrosine-protein kinase, catalytic domain||Mitogen-activated protein kinase kinase kinase MLT||Sterile alpha motif/pointed domain superfamily||Protein kinase-like domain superfamily||Protein kinase domain||Serine/threonine-protein kinase, active site||Sterile alpha motif domain
ENSMUSG00000004096	Cwc15	Pre-mRNA-splicing factor Cwf15/Cwc15
ENSMUSG00000004099	Dnmt1	DNA (cytosine-5)-methyltransferase 1-like||DNA methylase, C-5 cytosine-specific, conserved site||DNA methylase, C-5 cytosine-specific, active site||DMAP1-binding domain||C-5 cytosine methyltransferase||Bromo adjacent homology (BAH) domain||Zinc finger, CXXC-type||DNA (cytosine-5)-methyltransferase 1, replication foci domain||S-adenosyl-L-methionine-dependent methyltransferase
ENSMUSG00000004100	Ppan	Anticodon-binding domain superfamily||Brix domain||-
ENSMUSG00000004110	Cacna1e	Voltage-dependent L-type calcium channel, IQ-associated domain||Voltage-dependent calcium channel, R-type, alpha-1 subunit||Voltage-dependent calcium channel, alpha-1 subunit, IQ domain||EF-hand domain||Ion transport domain||Voltage-dependent calcium channel, alpha-1 subunit
ENSMUSG00000004113	Cacna1b	Voltage-dependent L-type calcium channel, IQ-associated domain||-||Voltage-dependent calcium channel, N-type, alpha-1 subunit||Voltage-dependent calcium channel, alpha-1 subunit, IQ domain||Voltage-dependent calcium channel, alpha-1 subunit||EF-hand domain||Ion transport domain
ENSMUSG00000004127	Trmt10a	tRNA methyltransferase TRM10-type domain||tRNA (guanine-N1-)-methyltransferase, eukaryotic||tRNA (guanine(9)-N(1))-methyltransferase TRM10||RmlC-like jelly roll fold||tRNA methyltransferase TRMD/TRM10-type domain||-
ENSMUSG00000004187	Kifc2	-||Kinesin motor domain, conserved site||Kinesin motor domain superfamily||Kinesin motor domain||Kinesin-like protein||P-loop containing nucleoside triphosphate hydrolase
ENSMUSG00000004207	Psap	Saposin B type domain||Saposin-like||Saposin, chordata||Saposin||Saposin-like type B, region 1||Saposin A-type domain||Saposin B type, region 2
ENSMUSG00000004221	Ikbkg	NF-kappa-B essential modulator NEMO, N-terminal||NF-kappa-B essential modulator NEMO, CC2-LZ domain||NEMO, Zinc finger||-
ENSMUSG00000004231	Pax2	Paired-box protein 2 C-terminal||Paired domain||Homeobox-like domain superfamily||Winged helix-like DNA-binding domain superfamily
ENSMUSG00000004233	Wars2	Tryptophan-tRNA ligase||Rossmann-like alpha/beta/alpha sandwich fold||Tryptophan-tRNA ligase, bacterial-type||-||Aminoacyl-tRNA synthetase, class Ic||Aminoacyl-tRNA synthetase, class I, conserved site
ENSMUSG00000004263	Atn1	Atrophin-like||Atrophin-1
ENSMUSG00000004264	Phb2	Prohibitin||Band 7 domain||Band 7/SPFH domain superfamily
ENSMUSG00000004267	Eno2	Enolase-like superfamily||Enolase||Enolase, conserved site||-||Enolase, N-terminal||Enolase, C-terminal TIM barrel domain||Enolase-like, C-terminal||Enolase-like, N-terminal
ENSMUSG00000004268	Emg1	Ribosomal biogenesis, methyltransferase, EMG1/NEP1||Alpha/beta knot methyltransferases
ENSMUSG00000004270	Lpcat3	-||Membrane bound O-acyl transferase, MBOAT
ENSMUSG00000004285	Atp6v1f	ATPase, V1 complex, subunit F superfamily||ATPase, V1 complex, subunit F, eukaryotic||ATPase, V1 complex, subunit F
ENSMUSG00000004317	Clcn5	Chloride channel, voltage gated||Chloride channel ClC-5||Chloride channel, core||CBS domain
ENSMUSG00000004319	Clcn3	Chloride channel, voltage gated||Chloride channel, core||Chloride channel ClC-3||CBS domain
ENSMUSG00000004341	Gpx6	Glutathione peroxidase conserved site||Thioredoxin-like superfamily||Glutathione peroxidase active site||Glutathione peroxidase
ENSMUSG00000004344	Gpx5	Glutathione peroxidase active site||Thioredoxin-like superfamily||Glutathione peroxidase conserved site||Glutathione peroxidase
ENSMUSG00000004347	Pde1c	3'5'-cyclic nucleotide phosphodiesterase, catalytic domain||-||HD/PDEase domain||3'5'-cyclic nucleotide phosphodiesterase||3'5'-cyclic nucleotide phosphodiesterase, catalytic domain superfamily||3'5'-cyclic nucleotide phosphodiesterase, conserved site||3'5'-cyclic nucleotide phosphodiesterase N-terminal
ENSMUSG00000004356	Utp20	Down-regulated-in-metastasis protein||-||Armadillo-type fold||Armadillo-like helical
ENSMUSG00000004360	9330159F19Rik	Domain of unknown function DUF4482||-
ENSMUSG00000004364	Cul3	-||Cullin, conserved site||Cullin protein, neddylation domain||Winged helix-like DNA-binding domain superfamily||Cullin, N-terminal||Cullin homology domain superfamily||Cullin homology domain||Winged helix DNA-binding domain superfamily||Cullin repeat-lik
ENSMUSG00000004371	Il11	Four-helical cytokine-like, core||Interleukin-11||Interleukin-11, mammalian
ENSMUSG00000004383	Large1	Glycosyl transferase, family 8||Nucleotide-diphospho-sugar transferases
ENSMUSG00000004394	Tmed4	GOLD domain||TMP21-related
ENSMUSG00000004446	Bid	BH3-interacting domain death agonist||Apoptosis regulator, Bcl-2, BH3 motif, conserved site||Blc2-like superfamily||-
ENSMUSG00000004451	Ralb	Small GTPase superfamily||P-loop containing nucleoside triphosphate hydrolase||Small GTP-binding protein domain||Small GTPase superfamily, Ras type||Ras-related protein Ral
ENSMUSG00000004455	Ppp1cc	Metallo-dependent phosphatase-like||-||Calcineurin-like phosphoesterase domain, ApaH type||Serine/threonine-specific protein phosphatase/bis(5-nucleosyl)-tetraphosphatase||Serine-threonine protein phosphatase, N-terminal
ENSMUSG00000004460	Dnajb11	HSP40/DnaJ peptide-binding||DnaJ domain, conserved site||Chaperone DnaJ, C-terminal||DnaJ domain superfamily||DnaJ domain
ENSMUSG00000004473	Clec11a	C-type lectin-like/link domain superfamily||C-type lectin-like||C-type lectin, conserved site||C-type lectin fold
ENSMUSG00000004500	Zfp324	-||Zinc finger C2H2 superfamily||KRAB domain superfamily||Krueppel-associated box||Zinc finger C2H2-type
ENSMUSG00000004508	Gab2	Pleckstrin homology domain||PH-like domain superfamily
ENSMUSG00000004530	Coro1c	WD40 repeat||WD40-repeat-containing domain superfamily||Domain of unknown function DUF1899||WD40/YVTN repeat-like-containing domain superfamily||WD40-repeat-containing domain||WD40 repeat, conserved site||Coronin 1C||-||Coronin
ENSMUSG00000004535	Tax1bp1	Calcium binding and coiled-coil domain-like||Zinc finger, RING/FYVE/PHD-type
ENSMUSG00000004558	Ndrg2	NDRG||Protein NDRG2||Alpha/Beta hydrolase fold
ENSMUSG00000004561	Mettl17	S-adenosyl-L-methionine-dependent methyltransferase||Ribosomal protein Rsm22-like||-
ENSMUSG00000004562	Arhgef40	Pleckstrin homology domain||PH-like domain superfamily||Dbl homology (DH) domain superfamily||Dbl homology (DH) domain||-
ENSMUSG00000004565	Pnpla6	-||RmlC-like jelly roll fold||Patatin-like phospholipase domain||Acyl transferase/acyl hydrolase/lysophospholipase||Cyclic nucleotide-binding-like||Cyclic nucleotide-binding domain||Cytochrome c1, transmembrane anchor, C-terminal||Lysophospholipase patati
ENSMUSG00000004567	Mcoln1	-||Polycystin cation channel, PKD1/PKD2
ENSMUSG00000004568	Arhgef18	Dbl homology (DH) domain superfamily||PH-like domain superfamily||Pleckstrin homology domain||-||Dbl homology (DH) domain
ENSMUSG00000004591	Pkn2	HR1 rho-binding domain||-||Protein kinase, C-terminal||C2 domain superfamily||C2 domain||Protein kinase, ATP binding site||Protein kinase-like domain superfamily||HR1 repeat superfamily||AGC-kinase, C-terminal||Serine/threonine-protein kinase, active site||Protein kinase domain||Serine/threonine-protein kinase N, first HR1 domain
ENSMUSG00000004610	Etfb	Electron transfer flavoprotein, beta subunit||Electron transfer flavoprotein, beta subunit, N-terminal||Rossmann-like alpha/beta/alpha sandwich fold||Electron transfer flavoprotein, alpha/beta-subunit, N-terminal||Electron transfer flavoprotein, beta-subunit, conserved site
ENSMUSG00000004633	Chn2	Chimaerin, SH2 domain||Chimaerin||Rho GTPase-activating protein domain||-||SH2 domain superfamily||Protein kinase C-like, phorbol ester/diacylglycerol-binding domain||Diacylglycerol/phorbol-ester binding||SH2 domain||Rho GTPase activation protein
ENSMUSG00000004637	Wwox	WW domain superfamily||WW domain||Short-chain dehydrogenase/reductase SDR||NAD(P)-binding domain superfamily
ENSMUSG00000004642	Slbp	Histone RNA hairpin-binding protein, RNA-binding domain||-||Histone RNA stem-loop-binding protein SLBP1/SLBP2
ENSMUSG00000004661	Arid3b	REKLES domain||-||ARID DNA-binding domain||ARID DNA-binding domain superfamily
ENSMUSG00000004667	Polr2e	RNA polymerase, subunit H/Rpb5, conserved site||Archaeal RpoH /eukaryotic RPB5 RNA polymerase subunit||DNA-directed RNA polymerase RPB5 subunit, eukaryote/virus||RNA polymerase Rpb5, N-terminal domain superfamily||RNA polymerase, Rpb5, N-terminal||RPB5-like RNA polymerase subunit||RNA polymerase, subunit H/Rpb5 C-terminal
ENSMUSG00000004677	Myo9b	Myosin head, motor domain||Rho GTPase activation protein||Ubiquitin-like domain superfamily||Unconventional myosin-IXb||Ras-associating (RA) domain||Protein kinase C-like, phorbol ester/diacylglycerol-binding domain||Class IX myosin, motor domain||P-loop containing nucleoside triphosphate hydrolase||IQ motif, EF-hand binding site||Rho GTPase-activating protein domain
ENSMUSG00000004748	Mtfp1	Mitochondrial 18kDa protein
ENSMUSG00000004768	Rab23	P-loop containing nucleoside triphosphate hydrolase||Small GTP-binding protein domain||Small GTPase superfamily||Ras-related protein Rab-23||-
ENSMUSG00000004771	Rab11a	P-loop containing nucleoside triphosphate hydrolase||Small GTP-binding protein domain||Small GTPase superfamily
ENSMUSG00000004798	Ulk2	Serine/threonine-protein kinase, Ulk1/Ulk2||Serine/threonine-protein kinase, C-terminal||Protein kinase, ATP binding site||Protein kinase-like domain superfamily||Protein kinase domain||Serine/threonine-protein kinase, active site
ENSMUSG00000004815	Dgkq	Inorganic polyphosphate/ATP-NAD kinase, N-terminal||NAD kinase/diacylglycerol kinase-like domain superfamily||Diacylglycerol kinase, accessory domain||-||Ras-associating (RA) domain||Protein kinase C-like, phorbol ester/diacylglycerol-binding domain||Diacylglycerol kinase, catalytic domain||Diacylglycerol/phorbol-ester binding||Ubiquitin-like domain superfamily
ENSMUSG00000004837	Grap	SH2 domain||SH3 domain||SH2 domain superfamily||GRAP, N-terminal SH3 domain||SH3-like domain superfamily
ENSMUSG00000004843	Chmp2b	Snf7 family
ENSMUSG00000004849	Ap1s1	Longin-like domain superfamily||Clathrin adaptor complex, small chain||Adaptor protein complex, sigma subunit||AP complex, mu/sigma subunit
ENSMUSG00000004865	Srpk1	Protein kinase, ATP binding site||Protein kinase domain||-||Serine/threonine-protein kinase, active site||Protein kinase-like domain superfamily
ENSMUSG00000004872	Pax3	Paired box protein 7, C-terminal||Paired domain||Homeobox, conserved site||Winged helix-like DNA-binding domain superfamily||Homeobox-like domain superfamily||Homeobox domain
ENSMUSG00000004880	Lbr	Tudor domain||Lamin-B receptor of TUDOR domain||Sterol reductase, conserved site||Ergosterol biosynthesis ERG4/ERG24
ENSMUSG00000004892	Bcan	C-type lectin-like/link domain superfamily||Immunoglobulin-like domain superfamily||Immunoglobulin subtype||C-type lectin fold||Immunoglobulin-like fold||C-type lectin-like||Link domain||Sushi/SCR/CCP domain||Sushi/SCR/CCP superfamily||Immunoglobulin/major histocompatibility complex, conserved site||EGF-like, conserved site||C-type lectin, conserved site||EGF-like calcium-binding domain||-||Immun…
ENSMUSG00000004895	Prcc	Proline-rich protein PRCC
ENSMUSG00000004896	Rrnad1	Methyltransferase domain||S-adenosyl-L-methionine-dependent methyltransferase||-
ENSMUSG00000004897	Hdgf	HDGF-related, PWWP domain||-||PWWP domain
ENSMUSG00000004929	Thop1	Neurolysin/Thimet oligopeptidase, N-terminal||Peptidase M3A/M3B catalytic domain
ENSMUSG00000004931	Apba3	PDZ superfamily||PDZ domain||PH-like domain superfamily||PTB/PI domain||Amyloid beta A4 precursor protein-binding family A member 3
ENSMUSG00000004934	Pias4	E3 SUMO-protein ligase PIAS4||SAP domain superfamily||Zinc finger, MIZ-type||PINIT domain||SAP domain
ENSMUSG00000004936	Map2k1	Protein kinase, ATP binding site||Protein kinase-like domain superfamily||Serine/threonine-protein kinase, active site||Protein kinase domain
ENSMUSG00000004937	Sgta	Tetratricopeptide repeat 1||Tetratricopeptide-like helical domain superfamily||Tetratricopeptide repeat-containing domain||SGTA, homodimerisation domain||Tetratricopeptide repeat
ENSMUSG00000004945	Tmem242	Transmembrane protein 242
ENSMUSG00000004947	Dtx2	Zinc finger, C3HC4 RING-type||Zinc finger, RING-type||Zinc finger, RING/FYVE/PHD-type||WWE domain, subgroup||WWE domain||-||WWE domain superfamily
ENSMUSG00000004951	Hspb1	Alpha crystallin/Heat shock protein||Alpha crystallin/Hsp20 domain||Small heat shock protein HSP20||HSP20-like chaperone
ENSMUSG00000004952	Rasa4	-||Ras GTPase-activating protein, conserved site||Zinc finger, Btk motif||Pleckstrin homology domain||PH-like domain superfamily||Ras GTPase-activating protein||Rho GTPase activation protein||C2 domain superfamily||C2 domain
ENSMUSG00000004980	Hnrnpa2b1	RNA-binding domain superfamily||hnRNP A2/B1||RNA recognition motif domain||hnRNP A2/B1, RNA recognition motif 1||Nuclear factor hnRNPA1||-
ENSMUSG00000004994	Ccdc130	CWC16 protein||-
ENSMUSG00000004996	Mri1	Methylthioribose-1-phosphate isomerase-like, N-terminal||NagB/RpiA transferase-like||Initiation factor 2B alpha/beta/delta||Initiation factor 2B-related||-||Methylthioribose-1-phosphate isomerase
ENSMUSG00000005034	Prkacb	Protein kinase-like domain superfamily||Serine/threonine-protein kinase, active site||AGC-kinase, C-terminal||Protein kinase domain||Protein kinase, ATP binding site
ENSMUSG00000005054	Cstb	Cystatin domain||Proteinase inhibitor I25, cystatin, conserved site||Proteinase inhibitor I25A, stefin
ENSMUSG00000005057	Sh2b2	SH2B2, SH2 domain||Phenylalanine zipper superfamily||PH-like domain superfamily||Pleckstrin homology domain||SH2 domain||SH2B adapter protein 2||SH2B adapter protein||Phenylalanine zipper||SH2 domain superfamily
ENSMUSG00000005069	Pex5	Mitochondrial outer membrane translocase complex, Tom20 domain superfamily||Peroxisomal targeting signal 1 receptor family||Tetratricopeptide-like helical domain superfamily||Tetratricopeptide repeat-containing domain||Peroxisomal targeting signal 1 receptor||Tetratricopeptide repeat
ENSMUSG00000005078	Jkamp	JNK1/MAPK8-associated membrane protein
ENSMUSG00000005087	Cd44	C-type lectin fold||CD44 antigen||C-type lectin-like/link domain superfamily||Link domain
ENSMUSG00000005089	Slc1a2	Sodium:dicarboxylate symporter||Sodium:dicarboxylate symporter, conserved site||Sodium:dicarboxylate symporter superfamily
ENSMUSG00000005103	Wdr1	WD40/YVTN repeat-like-containing domain superfamily||Nitrous oxide reductase, N-terminal||G-protein beta WD-40 repeat||WD40 repeat, conserved site||WD40-repeat-containing domain superfamily||WD40 repeat||WD40-repeat-containing domain
ENSMUSG00000005107	Slc2a9	Major facilitator superfamily domain||MFS transporter superfamily||-||Major facilitator, sugar transporter-like||Sugar transporter, conserved site||Sugar/inositol transporter
ENSMUSG00000005124	Wisp1	Insulin-like growth factor binding protein, N-terminal, Cys-rich conserved site||Growth factor receptor cysteine-rich domain superfamily||Insulin-like growth factor-binding protein, IGFBP||Glycoprotein hormone subunit beta||-||Thrombospondin type-1 (TSP1) repeat superfamily||Cystine knot, C-terminal||VWFC domain||Thrombospondin type-1 (TSP1) repeat||IGFBP-related, CNN
ENSMUSG00000005125	Ndrg1	Alpha/Beta hydrolase fold||NDRG||-||Protein NDRG1
ENSMUSG00000005148	Klf5	Zinc finger C2H2 superfamily||Krueppel-like factor 5||Zinc finger, RING/FYVE/PHD-type||Zinc finger C2H2-type
ENSMUSG00000005198	Polr2a	RNA polymerase Rpb1, domain 1||RNA polymerase, N-terminal||RNA polymerase Rpb1, domain 7||RNA polymerase Rpb1, domain 5||RNA polymerase II, heptapeptide repeat, eukaryotic||RNA polymerase, alpha subunit||RNA polymerase Rpb1, domain 3||RNA polymerase Rpb1, domain 4||RNA polymerase Rpb1, domain 6
ENSMUSG00000005204	Senp3	Ulp1 protease family, C-terminal catalytic domain
ENSMUSG00000005225	Plekha8	Glycolipid transfer protein superfamily||PH-like domain superfamily||Pleckstrin homology domain||Glycolipid transfer protein domain
ENSMUSG00000005251	Ripk4	Protein kinase, ATP binding site||Serine-threonine/tyrosine-protein kinase, catalytic domain||Protein kinase domain||Serine/threonine-protein kinase, active site||Ankyrin repeat-containing domain||Protein kinase-like domain superfamily||Ankyrin repeat-containing domain superfamily||Ankyrin repeat
ENSMUSG00000005268	Prlr	Fibronectin type III||Growth hormone/erythropoietin receptor, ligand binding||Fibronectin type III superfamily||Prolactin receptor||Long hematopoietin receptor, single chain, conserved site||-||Immunoglobulin-like fold
ENSMUSG00000005299	Letm1	LETM1-like||EF-hand domain pair||EF-Hand 1, calcium-binding site||-||Letm1 ribosome-binding domain
ENSMUSG00000005312	Ubqln1	Ubiquitin-associated domain||Ubiquilin-1||Heat shock chaperonin-binding||UBA-like superfamily||Ubiquitin domain||Ubiquitin-like domain superfamily||Ubiquilin
ENSMUSG00000005320	Fgfr4	Immunoglobulin-like domain superfamily||Immunoglobulin I-set||Tyrosine-protein kinase, active site||Immunoglobulin-like fold||Immunoglobulin subtype 2||Tyrosine-protein kinase, catalytic domain||Immunoglobulin subtype||Serine-threonine/tyrosine-protein kinase, catalytic domain||Protein kinase, ATP binding site||Immunoglobulin-like domain||Fibroblast growth factor receptor family||Protein kinase d…
ENSMUSG00000005354	Txn2	Thioredoxin, conserved site||-||Thioredoxin||Thioredoxin domain||Thioredoxin-like superfamily
ENSMUSG00000005360	Slc1a3	Sodium:dicarboxylate symporter, conserved site||Sodium:dicarboxylate symporter||Sodium:dicarboxylate symporter superfamily
ENSMUSG00000005362	Crbn	CULT domain||Yippee/Mis18/Cereblon||Lon, substrate-binding domain||PUA-like superfamily
ENSMUSG00000005370	Msh6	DNA mismatch repair protein MutS-like, N-terminal||DNA mismatch repair protein MutS, N-terminal||DNA mismatch repair protein MutS/MSH||PWWP domain||P-loop containing nucleoside triphosphate hydrolase||DNA mismatch repair protein MutS, core||DNA mismatch repair protein MutS, core domain superfamily||DNA mismatch repair protein MutS, C-terminal||MutS, connector domain superfamily||DNA mismatch repa…
ENSMUSG00000005371	Fbxo11	Pectin lyase fold/virulence factor||-||Periplasmic copper-binding protein NosD, beta helix domain||Carbohydrate-binding/sugar hydrolysis domain||F-box only protein 11||F-box-like domain superfamily||Zinc finger, UBR-type||F-box domain||Pectin lyase fold||Parallel beta-helix repeat||Parallel beta-helix repeat-2
ENSMUSG00000005373	Mlxipl	-||Helix-loop-helix DNA-binding domain superfamily||Myc-type, basic helix-loop-helix (bHLH) domain
ENSMUSG00000005374	Tbl2	WD40/YVTN repeat-like-containing domain superfamily||-||WD40-repeat-containing domain superfamily||WD40 repeat||WD40-repeat-containing domain||G-protein beta WD-40 repeat||WD40 repeat, conserved site
ENSMUSG00000005378	Bud23	-||18S rRNA (guanine(1575)-N(7))-methyltransferase Bud23-like||Methyltransferase type 11||S-adenosyl-L-methionine-dependent methyltransferase
ENSMUSG00000005397	Nid1	Thyroglobulin type-1||Green fluorescent protein||EGF-like calcium-binding, conserved site||LDLR class B repeat||EGF domain||G2 nidogen/fibulin G2F||EGF-like domain||Growth factor receptor cysteine-rich domain superfamily||Thyroglobulin type-1 superfamily||Complement Clr-like EGF domain||EGF-like, conserved site||Six-bladed beta-propeller, TolB-like||EGF-type aspartate/asparagine hydroxylation sit…
ENSMUSG00000005410	Mcm5	Mini-chromosome maintenance, conserved site||MCM domain||DNA replication licensing factor Mcm||P-loop containing nucleoside triphosphate hydrolase||Nucleic acid-binding, OB-fold||Mini-chromosome maintenance protein||MCM N-terminal domain||MCM OB domain
ENSMUSG00000005413	Hmox1	Haem oxygenase-like||Haem oxygenase-like, multi-helical||Haem oxygenase||Haem oxygenase conserved site
ENSMUSG00000005417	Mprip	PH-like domain superfamily||Pleckstrin homology domain||-
ENSMUSG00000005442	Cic	Domain of unknown function DUF4819||High mobility group box domain||High mobility group box domain superfamily||-
ENSMUSG00000005447	Pafah1b3	SGNH hydrolase superfamily||SGNH hydrolase-type esterase domain
ENSMUSG00000005469	Prkaca	Serine/threonine-protein kinase, active site||Protein kinase domain||AGC-kinase, C-terminal||Protein kinase-like domain superfamily||Protein kinase, ATP binding site
ENSMUSG00000005481	Ddx39	RNA helicase, DEAD-box type, Q motif||Helicase superfamily 1/2, ATP-binding domain||P-loop containing nucleoside triphosphate hydrolase||DEAD/DEAH box helicase domain||Helicase, C-terminal||-
ENSMUSG00000005483	Dnajb1	DnaJ domain superfamily||DnaJ domain||Chaperone DnaJ, C-terminal||HSP40/DnaJ peptide-binding||DnaJ domain, conserved site
ENSMUSG00000005501	Usp40	Peptidase C19, ubiquitin carboxyl-terminal hydrolase||-||Ubiquitin specific protease domain||Ubiquitin specific protease, conserved site
ENSMUSG00000005505	Kbtbd4	BTB/POZ domain||BTB/Kelch-associated||SKP1/BTB/POZ domain superfamily||Kelch-type beta propeller||BTB-kelch protein
ENSMUSG00000005506	Celf1	CELF1/2, RNA recognition motif 2||CELF1/2, RNA recognition motif 1||RNA recognition motif domain||CELF1/2, RNA recognition motif 3||RNA-binding domain superfamily
ENSMUSG00000005510	Ndufs3	NADH:ubiquinone oxidoreductase, 30kDa subunit, conserved site||NADH:ubiquinone oxidoreductase, 30kDa subunit||NADH:ubiquinone oxidoreductase, 30kDa subunit superfamily||NADH dehydrogenase, subunit C
ENSMUSG00000005514	Por	Flavodoxin/nitric oxide synthase||Flavoprotein pyridine nucleotide cytochrome reductase||FAD-binding, type 1||Flavoprotein-like superfamily||Flavodoxin-like||Oxidoreductase FAD/NAD(P)-binding||Riboflavin synthase-like beta-barrel||Ferredoxin reductase-type FAD-binding domain||NADPH-cytochrome P450 reductase
ENSMUSG00000005533	Igf1r	Receptor L-domain||Protein kinase-like domain superfamily||Furin-like repeat||Furin-like cysteine-rich domain||Protein kinase, ATP binding site||Tyrosine-protein kinase, receptor class II, conserved site||Tyrosine-protein kinase, catalytic domain||Immunoglobulin-like fold||Growth factor receptor cysteine-rich domain superfamily||Fibronectin type III||Receptor L-domain superfamily||Fibronectin typ…
ENSMUSG00000005534	Insr	Growth factor receptor cysteine-rich domain superfamily||Fibronectin type III||Tyrosine-protein kinase, catalytic domain||Insulin receptor-related protein||Immunoglobulin-like fold||Furin-like cysteine-rich domain||Protein kinase, ATP binding site||Tyrosine-protein kinase, receptor class II, conserved site||Receptor L-domain||Protein kinase-like domain superfamily||Furin-like repeat||Leucine-rich…
ENSMUSG00000005547	Cyp2a5	Cytochrome P450, E-class, group I||Cytochrome P450, E-class, group I, CYP2A-like||Cytochrome P450||-||Cytochrome P450 superfamily||Cytochrome P450, conserved site
ENSMUSG00000005553	Atp4a	P-type ATPase subfamily IIC, subunit alpha||HAD-like superfamily||P-type ATPase, cytoplasmic domain N||P-type ATPase, transmembrane domain superfamily||P-type ATPase, A domain superfamily||P-type ATPase, phosphorylation site||-||Cation-transporting P-type ATPase, N-terminal||P-type ATPase||Gastric H+/K+-transporter P-type ATPase, N-terminal||Cation-transporting P-type ATPase, C-terminal
ENSMUSG00000005566	Trim28	Zinc finger, PHD-finger||Transcription intermediary factor 1-beta||B-box, C-terminal||Zinc finger, RING/FYVE/PHD-type||Zinc finger, FYVE/PHD-type||Zinc finger, PHD-type||B-box-type zinc finger||Zinc finger, RING-type||Bromodomain-like superfamily||Zinc finger, PHD-type, conserved site||Bromodomain
ENSMUSG00000005575	Ube2m	Ubiquitin-conjugating enzyme, active site||Ubiquitin-conjugating enzyme E2||Ubiquitin-conjugating enzyme/RWD-like
ENSMUSG00000005580	Adcy9	Nucleotide cyclase||Adenylyl cyclase class-3/4/guanylyl cyclase||Adenylyl cyclase class-4/guanylyl cyclase, conserved site
ENSMUSG00000005609	Ctr9	Tetratricopeptide repeat-containing domain||Tetratricopeptide repeat||Methylthioribose-1-phosphate isomerase-like, N-terminal||RNA polymerase-associated protein Ctr9||Tetratricopeptide-like helical domain superfamily
ENSMUSG00000005610	Eif4g2	Armadillo-type fold||-||Initiation factor eIF-4 gamma, MA3||W2 domain||MIF4G-like, type 3
ENSMUSG00000005611	Mrvi1	MRVI1
ENSMUSG00000005615	Pcyt1a	Cytidyltransferase-like domain||Rossmann-like alpha/beta/alpha sandwich fold
ENSMUSG00000005621	Zfp592	Zinc finger C2H2-type||Zinc finger C2H2 superfamily
ENSMUSG00000005625	Psmd4	Ubiquitin interacting motif||Proteasome subunit Rpn10||von Willebrand factor, type A||von Willebrand factor A-like domain superfamily
ENSMUSG00000005656	Snx6	Sorting nexin Vps5-like, C-terminal||AH/BAR domain superfamily||Phox homologous domain||PX domain superfamily||Sorting nexin-5/6/32||-||Sorting nexin-6
ENSMUSG00000005667	Mthfd2	Tetrahydrofolate dehydrogenase/cyclohydrolase, conserved site||Tetrahydrofolate dehydrogenase/cyclohydrolase||-||Tetrahydrofolate dehydrogenase/cyclohydrolase, NAD(P)-binding domain||NAD(P)-binding domain superfamily||Tetrahydrofolate dehydrogenase/cyclohydrolase, catalytic domain
ENSMUSG00000005677	Nr1i3	Nuclear hormone receptor||Nuclear hormone receptor-like domain superfamily||Zinc finger, NHR/GATA-type||Zinc finger, nuclear hormone receptor-type||-||Nuclear hormone receptor, ligand-binding domain||Thyroid hormone receptor
ENSMUSG00000005682	Pan2	WD40/YVTN repeat-like-containing domain superfamily||Ubiquitin specific protease domain||WD40-repeat-containing domain superfamily||Ribonuclease H superfamily||Ribonuclease H-like superfamily||Exonuclease, RNase T/DNA polymerase III||PAN2 domain||PAN2-PAN3 deadenylation complex catalytic subunit PAN2
ENSMUSG00000005683	Cs	Citrate synthase||Citrate synthase superfamily||Citrate synthase-like, small alpha subdomain||Citrate synthase, eukaryotic-type||Citrate synthase-like, large alpha subdomain||Citrate synthase active site
ENSMUSG00000005686	Ampd3	AMP deaminase||AMP deaminase 3||Adenosine/AMP deaminase active site||Metal-dependent hydrolase||Adenosine/AMP deaminase domain
ENSMUSG00000005698	Ctcf	Zinc finger C2H2 superfamily||Zinc finger C2H2-type
ENSMUSG00000005718	Tfap4	Myc-type, basic helix-loop-helix (bHLH) domain||Helix-loop-helix DNA-binding domain superfamily
ENSMUSG00000005732	Ranbp1	PH-like domain superfamily||Ran binding domain
ENSMUSG00000005779	Psmb4	Proteasome endopeptidase complex, beta subunit||Proteasome, subunit alpha/beta||Nucleophile aminohydrolases, N-terminal||Proteasome B-type subunit||Proteasome beta-type subunit, conserved site
ENSMUSG00000005803	Sqor	FAD/NAD(P)-binding domain superfamily||Sulphide quinone-reductase||FAD/NAD(P)-binding domain||-
ENSMUSG00000005813	Metap1	MYND-like zinc finger, mRNA-binding||Peptidase M24A, methionine aminopeptidase, subfamily 1||Peptidase M24, methionine aminopeptidase||Creatinase/aminopeptidase-like||Peptidase M24
ENSMUSG00000005823	Gpr108	Lung seven transmembrane receptor-like
ENSMUSG00000005824	Tnfsf14	Tumour necrosis factor domain||Tumour necrosis factor-like domain superfamily||Tumour necrosis factor
ENSMUSG00000005871	Apc	Adenomatous polyposis coli protein repeat||Armadillo-like helical||-||EB-1 binding||Adenomatous polyposis coli (APC) family||Adenomatous polyposis coli protein basic domain||Armadillo||Adenomatous polyposis coli protein||Adenomatous polyposis coli||Armadillo-type fold||Adenomatous polyposis coli protein, 15 residue repeat||APC, N-terminal coiled-coil domain superfamily||Adenomatous polyposis coli…
ENSMUSG00000005873	Reep5	TB2/DP1/HVA22-related protein
ENSMUSG00000005881	Ergic3	Endoplasmic reticulum vesicle transporter, C-terminal
ENSMUSG00000005882	Uqcc1	Ubiquinol-cytochrome c chaperone, CBP3||-||Ubiquinol-cytochrome c chaperone/UPF0174
ENSMUSG00000005886	Ncoa2	Nuclear receptor coactivator, Ncoa-type, interlocking domain superfamily||Nuclear receptor coactivator 2||PAS domain superfamily||PAS fold||Nuclear receptor coactivator, interlocking||Nuclear receptor coactivator, Ncoa-type, interlocking||Myc-type, basic helix-loop-helix (bHLH) domain||PAS domain||Nuclear receptor coactivator||Nuclear receptor coactivator, receptor-binding domain||Domain of unkno…
ENSMUSG00000005893	Nr2c2	Nuclear hormone receptor, ligand-binding domain||-||Nuclear hormone receptor-like domain superfamily||Zinc finger, NHR/GATA-type||Nuclear hormone receptor||Zinc finger, nuclear hormone receptor-type
ENSMUSG00000005897	Nr2c1	Zinc finger, nuclear hormone receptor-type||Nuclear hormone receptor-like domain superfamily||Zinc finger, NHR/GATA-type||Nuclear hormone receptor||Nuclear hormone receptor, ligand-binding domain
ENSMUSG00000005899	Smpd4	Sphingomyelin phosphodiesterase 4
ENSMUSG00000005917	Otx1	Transcription factor Otx1||Transcription factor Otx, C-terminal||Homeobox, conserved site||Transcription factor Otx||Homeobox domain||Homeobox-like domain superfamily
ENSMUSG00000005936	Kctd20	BTB/POZ domain||SKP1/BTB/POZ domain superfamily
ENSMUSG00000005951	Shpk	Carbohydrate kinase, FGGY, N-terminal||-
ENSMUSG00000005952	Trpv1	Ion transport domain||Transient receptor potential channel||Transient receptor potential cation channel subfamily V||Ankyrin repeat||Ankyrin repeat-containing domain superfamily||Transient receptor potential channel, vanilloid 1-4||Ankyrin repeat-containing domain||Transient receptor potential cation channel subfamily V member 1
ENSMUSG00000005958	Ephb3	Galactose-binding-like domain superfamily||Fibronectin type III||Immunoglobulin-like fold||Tyrosine-protein kinase, catalytic domain||Sterile alpha motif domain||Tyrosine-protein kinase, receptor class V, conserved site||Protein kinase, ATP binding site||Sterile alpha motif/pointed domain superfamily||Ephrin receptor, transmembrane domain||Protein kinase-like domain superfamily||Ephrin receptor l…
ENSMUSG00000005981	Trap1	Ribosomal protein S5 domain 2-type fold||Heat shock protein Hsp90, N-terminal||Heat shock protein Hsp90 family||-||Histidine kinase/HSP90-like ATPase||HSP90, C-terminal domain||Histidine kinase/HSP90-like ATPase superfamily
ENSMUSG00000005986	Ankrd13d	Ankyrin repeat domain-containing protein 13||-||Ubiquitin interacting motif||Ankyrin repeat||Ankyrin repeat-containing domain||Ankyrin repeat-containing domain superfamily
ENSMUSG00000005994	Tyrp1	Uncharacterised domain, di-copper centre||Tyrosinase copper-binding domain
ENSMUSG00000006005	Tpr	-||Nucleoprotein TPR/MLP1
ENSMUSG00000006014	Prg4	Somatomedin B-like domain superfamily||Somatomedin B, chordata||Hemopexin-like domain||Hemopexin-like repeats||Hemopexin-like domain superfamily||Hemopexin, conserved site||Somatomedin B domain
ENSMUSG00000006019	Dhx34	Helicase superfamily 1/2, ATP-binding domain||Domain of unknown function DUF1605||P-loop containing nucleoside triphosphate hydrolase||Helicase, C-terminal||Helicase-associated domain
ENSMUSG00000006024	Napa	NSF attachment protein||Tetratricopeptide-like helical domain superfamily||-
ENSMUSG00000006057	Atp5g1	F1F0 ATP synthase subunit C superfamily||ATP synthase, F0 complex, subunit C||V-ATPase proteolipid subunit C-like domain||ATP synthase, F0 complex, subunit C, DCCD-binding site
ENSMUSG00000006058	Snf8	Winged helix DNA-binding domain superfamily||ESCRT-2 complex, Snf8||Winged helix-like DNA-binding domain superfamily||EAP30
ENSMUSG00000006095	Tbcb	CAP Gly-rich domain superfamily||Ubiquitin-like domain superfamily||Ubiquitin domain||CAP Gly-rich domain
ENSMUSG00000006127	Inpp5k	Endonuclease/exonuclease/phosphatase||Endonuclease/exonuclease/phosphatase superfamily||Inositol polyphosphate-related phosphatase||-
ENSMUSG00000006134	Crkl	SH2 domain superfamily||SH3-like domain superfamily||CRK, N-terminal SH3 domain||CRK, C-terminal SH3 domain||SH2 domain||SH3 domain
ENSMUSG00000006169	Clint1	Clathrin interactor 1||ENTH/VHS||ENTH domain
ENSMUSG00000006179	Prss16	Peptidase S28||Alpha/Beta hydrolase fold
ENSMUSG00000006191	Cdkal1	Radical SAM, alpha/beta horseshoe||-||Methylthiotransferase, N-terminal||Elp3/MiaB/NifB||MiaB-like tRNA modifying enzyme, archaeal-type||Aldolase-type TIM barrel||Methylthiotransferase, conserved site||Methylthiotransferase||Radical SAM||TRAM domain
ENSMUSG00000006205	Htra1	PDZ superfamily||PDZ domain||Peptidase S1, PA clan||Kazal domain||Insulin-like growth factor-binding protein, IGFBP||Growth factor receptor cysteine-rich domain superfamily||Peptidase S1C||Kazal domain superfamily
ENSMUSG00000006215	Zbtb17	Zinc finger C2H2-type||Zinc finger, RING/FYVE/PHD-type||BTB/POZ domain||SKP1/BTB/POZ domain superfamily||Zinc finger C2H2 superfamily
ENSMUSG00000006219	Fblim1	-||Zinc finger, LIM-type
ENSMUSG00000006262	Mob1b	MOB kinase activator family||MOB kinase activator superfamily
ENSMUSG00000006270	Vax1	Homeobox-like domain superfamily||Homeobox domain||Homeobox, conserved site||Ventral anterior homeobox 1||Helix-turn-helix motif
ENSMUSG00000006273	Atp6v1b2	P-loop containing nucleoside triphosphate hydrolase||ATPase, alpha/beta subunit, nucleotide-binding domain, active site||ATPase, V1 complex, subunit B||V-type ATP synthase regulatory subunit B/beta||ATPase, F1/V1/A1 complex, alpha/beta subunit, nucleotide-binding domain||ATPase, F1/V1/A1 complex, alpha/beta subunit, N-terminal domain||ATPase, F1/V1 complex, beta/alpha subunit, C-terminal
ENSMUSG00000006281	Tep1	-||TEP1, N-terminal||Domain of unknown function DUF4062||WD40-repeat-containing domain||WD40 repeat, conserved site||TROVE domain||WD40/YVTN repeat-like-containing domain superfamily||TROVE domain superfamily||WD40-repeat-containing domain superfamily||NA
ENSMUSG00000006288	Ttc5	Tetratricopeptide-like helical domain superfamily||-||Tetratricopeptide repeat protein 5, OB fold domain||Tetratricopeptide repeat||Tetratricopeptide repeat-containing domain
ENSMUSG00000006289	Osgep	-||Peptidase M22, conserved site||Kae1/TsaD family||Gcp-like domain||tRNA N6-adenosine threonylcarbamoyltransferase Kae1/OSGEP
ENSMUSG00000006301	Tmbim1	Bax inhibitor 1-related||-
ENSMUSG00000006304	Arpc2	Arp2/3 complex subunit 2/4||Actin-related protein 2/3 complex subunit 2||-
ENSMUSG00000006307	Kmt2b	Post-SET domain||Bromodomain-like superfamily||FY-rich, C-terminal||Zinc finger, CXXC-type||Armadillo-like helical||Extended PHD (ePHD) domain||Zinc finger, RING/FYVE/PHD-type||Zinc finger, FYVE/PHD-type||Zinc finger, PHD-type||FY-rich, N-terminal||Methyltransferase, trithorax||Zinc finger, PHD-finger||SET domain
ENSMUSG00000006311	Etv2	Winged helix-like DNA-binding domain superfamily||Ets domain||Winged helix DNA-binding domain superfamily
ENSMUSG00000006315	Tmem147	Transmembrane protein 147||-
ENSMUSG00000006333	Rps9	RNA-binding S4 domain superfamily||Ribosomal protein S4/S9||Ribosomal protein S4/S9, eukaryotic/archaeal||-||Ribosomal protein S4, conserved site||RNA-binding S4 domain||Ribosomal protein S4/S9, N-terminal
ENSMUSG00000006335	Tfpt	TCF3 fusion partner||-
ENSMUSG00000006356	Crip2	Zinc finger, LIM-type
ENSMUSG00000006362	Cbfa2t3	Zinc finger, MYND-type||NHR2-like||CBFA2T family||Protein CBFA2T3||TAFH/NHR1 domain superfamily||TAFH/NHR1
ENSMUSG00000006373	Pgrmc1	Cytochrome b5-like heme/steroid binding domain||Cytochrome b5-like heme/steroid binding domain superfamily
ENSMUSG00000006390	Elovl1	ELO family, conserved site||ELO family||Elongation of very long chain fatty acids protein 1
ENSMUSG00000006392	Med8	Mediator complex, subunit Med8, fungi/metazoa||-
ENSMUSG00000006395	Hyi	Xylose isomerase-like superfamily||Hydroxypyruvate isomerase-like||-||Xylose isomerase-like, TIM barrel domain
ENSMUSG00000006412	Pfdn2	Prefoldin subunit 2||Prefoldin beta-like
ENSMUSG00000006418	Rnf114	Zinc finger, RING/FYVE/PHD-type||-||Drought induced 19 protein type, zinc-binding domain||Zinc finger, RING-type, conserved site||Zinc finger, RING-type||Zinc finger C2H2-type||RING-type zinc-finger, LisH dimerisation motif||Zinc finger C2HC RNF-type
ENSMUSG00000006423	C330007P06Rik	UPF0428 family
ENSMUSG00000006435	Neurl1a	Zinc finger, RING-type||Neuralized homology repeat (NHR) domain
ENSMUSG00000006442	Srm	Polyamine biosynthesis domain||S-adenosyl-L-methionine-dependent methyltransferase||Spermidine/spermine synthases||Spermidine/spermine synthase, eukaryotes||Spermidine synthase, tetramerisation domain||Spermidine synthase, tetramerisation domain superfamily||Polyamine biosynthesis domain, conserved site
ENSMUSG00000006445	Epha2	Tyrosine-protein kinase, receptor class V, conserved site||Protein kinase, ATP binding site||Sterile alpha motif/pointed domain superfamily||Ephrin receptor, transmembrane domain||Protein kinase-like domain superfamily||Ephrin receptor ligand binding domain||Galactose-binding-like domain superfamily||Fibronectin type III||Growth factor receptor cysteine-rich domain superfamily||Immunoglobulin-lik…
ENSMUSG00000006462	--	--
ENSMUSG00000006469	Slc34a3	Sodium-dependent phosphate transport protein 2C||Sodium-dependent phosphate transport protein
ENSMUSG00000006471	Ndor1	Flavoprotein pyridine nucleotide cytochrome reductase||Flavodoxin/nitric oxide synthase||NADPH-dependent diflavin oxidoreductase 1||FAD-binding, type 1||-||Riboflavin synthase-like beta-barrel||Ferredoxin reductase-type FAD-binding domain||Flavodoxin-like||Flavoprotein-like superfamily||Oxidoreductase FAD/NAD(P)-binding
ENSMUSG00000006476	Nsmf	IQ motif, EF-hand binding site||NMDA receptor synaptonuclear signalling and neuronal migration factor||-
ENSMUSG00000006494	Pdk1	Histidine kinase/HSP90-like ATPase superfamily||Histidine kinase domain||Alpha-ketoacid/pyruvate dehydrogenase kinase, N-terminal domain superfamily||Histidine kinase/HSP90-like ATPase||Branched-chain alpha-ketoacid dehydrogenase kinase/Pyruvate dehydrogenase kinase, N-terminal
ENSMUSG00000006498	Ptbp1	-||Polypyrimidine tract-binding protein1/2/3, RNA recognition motif 2||PTBP1, RNA recognition motif 1||PTBP1, RNA recognition motif 3||RNA-binding domain superfamily||HnRNP-L/PTB||RNA recognition motif domain
ENSMUSG00000006517	Mvd	-||Diphosphomevalonate decarboxylase||GHMP kinase, C-terminal domain superfamily||Diphosphomevalonate/phosphomevalonate decarboxylase||GHMP kinase N-terminal domain||Ribosomal protein S5 domain 2-type fold, subgroup||Ribosomal protein S5 domain 2-type fol
ENSMUSG00000006522	Itih3	-||VIT domain||Inter-alpha-trypsin inhibitor heavy chain, C-terminal||von Willebrand factor, type A||von Willebrand factor A-like domain superfamily
ENSMUSG00000006526	Tmem110	-||Store-operated calcium entry regulator STIMATE/YPL162C
ENSMUSG00000006527	Sfmbt1	Sterile alpha motif domain||Mbt repeat||Sterile alpha motif/pointed domain superfamily||SLED domain
ENSMUSG00000006529	Itih1	VIT domain||von Willebrand factor, type A||Inter-alpha-trypsin inhibitor heavy chain, C-terminal||von Willebrand factor A-like domain superfamily
ENSMUSG00000006567	Atp7b	Heavy metal-associated domain superfamily||HAD superfamily||P-type ATPase||Heavy metal-associated domain, copper ion-binding||P-type ATPase, subfamily IB||Heavy metal-associated domain, HMA||Heavy-metal-associated, conserved site||P-type ATPase, A domain superfamily||P-type ATPase, transmembrane domain superfamily||P-type ATPase, phosphorylation site||P-type ATPase, cytoplasmic domain N||HAD-like…
ENSMUSG00000006585	Cdt1	Winged helix DNA-binding domain superfamily||CDT1 Geminin-binding domain-like||DNA replication factor Cdt1, C-terminal
ENSMUSG00000006587	Snai3	Zinc finger C2H2 superfamily||Zinc finger, RING/FYVE/PHD-type||Zinc finger C2H2-type
ENSMUSG00000006589	Aprt	Phosphoribosyltransferase domain||Phosphoribosyltransferase-like||-||Adenine phosphoribosyl transferase
ENSMUSG00000006611	Hfe	-||Immunoglobulin-like fold||MHC class I-like antigen recognition-like superfamily||MHC class I-like antigen recognition-like||Immunoglobulin/major histocompatibility complex, conserved site||Immunoglobulin-like domain superfamily||Hereditary hemochromato
ENSMUSG00000006638	--	--
ENSMUSG00000006641	Slc5a6	Sodium/solute symporter||Sodium/solute symporter, conserved site
ENSMUSG00000006642	Tcf23	Myc-type, basic helix-loop-helix (bHLH) domain||Helix-loop-helix DNA-binding domain superfamily
ENSMUSG00000006651	Aplp1	Amyloidogenic glycoprotein, extracellular||Amyloidogenic glycoprotein||Amyloidogenic glycoprotein, intracellular domain, conserved site||Amyloidogenic glycoprotein, heparin-binding domain superfamily||Amyloidogenic glycoprotein, copper-binding||Amyloidogenic glycoprotein, heparin-binding||Amyloidogenic glycoprotein, copper-binding domain superfamily||Amyloidogenic glycoprotein, extracellular doma…
ENSMUSG00000006673	Qrich1	-||Death-like domain superfamily||Protein of unknown function DUF3504
ENSMUSG00000006676	Usp19	-||Ubiquitin specific protease domain||Ubiquitin specific protease, conserved site||CS domain||HSP20-like chaperone||Zinc finger, MYND-type||Peptidase C19, ubiquitin carboxyl-terminal hydrolase
ENSMUSG00000006699	Cdc42	Small GTPase superfamily, Rho type||Small GTPase superfamily||P-loop containing nucleoside triphosphate hydrolase||Small GTP-binding protein domain
ENSMUSG00000006705	Pknox1	Homeobox protein PKNOX/Meis, N-terminal||Homeobox KN domain||Homeobox domain||Homeobox-like domain superfamily
ENSMUSG00000006711	D130043K22Rik	PKD/REJ-like domain||PKD/Chitinase domain||PKD domain superfamily||PKD domain||Seven cysteines, N-terminal||-||Immunoglobulin-like fold||MANSC domain
ENSMUSG00000006715	Gmnn	Geminin||Geminin/Multicilin||-
ENSMUSG00000006717	Acot13	Phenylacetic acid degradation-related domain||HotDog domain superfamily||Thioesterase domain
ENSMUSG00000006720	Zfp184	Krueppel-associated box||-||Zinc finger C2H2 superfamily||KRAB domain superfamily||Zinc finger C2H2-type
ENSMUSG00000006728	Cdk4	Protein kinase domain||-||Serine/threonine-protein kinase, active site||Protein kinase-like domain superfamily||Protein kinase, ATP binding site
ENSMUSG00000006731	B4galnt1	-||Nucleotide-diphospho-sugar transferases||Ganglioside GM2 synthase||Glycosyltransferase 2-like
ENSMUSG00000006732	Mettl1	tRNA (guanine-N-7) methyltransferase catalytic subunit Trm8, eukaryote||-||S-adenosyl-L-methionine-dependent methyltransferase||tRNA (guanine-N-7) methyltransferase, Trmb type
ENSMUSG00000006740	Kif5b	Kinesin-like protein||Kinesin motor domain||P-loop containing nucleoside triphosphate hydrolase||Kinesin motor domain superfamily||Kinesin motor domain, conserved site
ENSMUSG00000006763	Saal1	Armadillo-type fold||Armadillo-like helical
ENSMUSG00000006777	Krt23	Intermediate filament protein, conserved site||Keratin, type I||Intermediate filament protein
ENSMUSG00000006784	Ttc25	Tetratricopeptide repeat||Tetratricopeptide repeat-containing domain||Tetratricopeptide-like helical domain superfamily
ENSMUSG00000006800	Sulf2	Sulfatase, conserved site||Sulfatase, N-terminal||Extracellular sulfatase, C-terminal||Alkaline-phosphatase-like, core domain superfamily||Alkaline phosphatase-like, alpha/beta/alpha||Extracellular sulfatase||-
ENSMUSG00000006818	Sod2	Manganese/iron superoxide dismutase, binding site||Manganese/iron superoxide dismutase, N-terminal||Manganese/iron superoxide dismutase||Manganese/iron superoxide dismutase, C-terminal domain superfamily||Manganese/iron superoxide dismutase, C-terminal||Manganese/iron superoxide dismutase, N-terminal domain superfamily
ENSMUSG00000006850	Tmco6	Armadillo||Importin-alpha, importin-beta-binding domain||Armadillo-like helical||Armadillo-type fold
ENSMUSG00000006920	Ezh1	Histone-lysine N-methyltransferase EZH1||Tesmin/TSO1-like CXC domain||SANT/Myb domain||Histone-lysine N-methyltransferase EZH1/EZH2||SET domain||CXC domain
ENSMUSG00000006932	Ctnnb1	Armadillo-like helical||Armadillo||Beta-catenin||-||Armadillo-type fold
ENSMUSG00000006948	Klk4	Serine proteases, trypsin family, serine active site||Serine proteases, trypsin domain||Peptidase S1A, chymotrypsin family||Serine proteases, trypsin family, histidine active site||Peptidase S1, PA clan
ENSMUSG00000006958	Chrd	CHRD||Chordin||VWFC domain||-
ENSMUSG00000006998	Psmd2	Proteasome/cyclosome repeat||Armadillo-like helical||Armadillo-type fold||-||26S proteasome regulatory complex, non-ATPase subcomplex, Rpn1 subunit
ENSMUSG00000007029	Vars	Aminoacyl-tRNA synthetase, class Ia||Valyl-tRNA synthetase, tRNA-binding arm superfamily||Methionyl/Valyl/Leucyl/Isoleucyl-tRNA synthetase, anticodon-binding||Aminoacyl-tRNA synthetase, class Ia, anticodon-binding||Glutathione S-transferase, C-terminal domain superfamily||Valyl tRNA synthetase, anticodon-binding domain||Aminoacyl-tRNA synthetase, class I, conserved site||Glutathione S-transferase…
ENSMUSG00000007036	Abhd16a	Abhydrolase domain-containing protein 16A||Alpha/Beta hydrolase fold||Alpha/beta hydrolase fold-1||-
ENSMUSG00000007038	Neu1	Sialidase family||Sialidase||Sialidase superfamily
ENSMUSG00000007039	Ddah2	N(G),N(G)-dimethylarginine dimethylaminohydrolase 2||Dimethylarginine dimethylaminohydrolase/arginine deiminase
ENSMUSG00000007041	Clic1	Chloride intracellular channel protein 1||Glutathione S-transferase, N-terminal||Thioredoxin-like superfamily||Glutathione S-transferase, C-terminal-like||Intracellular chloride channel||Glutathione S-transferase, C-terminal domain superfamily
ENSMUSG00000007050	Lsm2	LSM domain superfamily||LSM domain, eukaryotic/archaea-type||U6 snRNA-associated Sm-like protein LSm2
ENSMUSG00000007207	Stx1a	Syntaxin/epimorphin, conserved site||Syntaxin, N-terminal domain||Target SNARE coiled-coil homology domain||Syntaxin 1A||-||SNARE
ENSMUSG00000007279	Scube2	EGF-type aspartate/asparagine hydroxylation site||EGF-like calcium-binding domain||Growth factor receptor cysteine-rich domain superfamily||Tyrosine-protein kinase ephrin type A/B receptor-like||Complement Clr-like EGF domain||EGF-like, conserved site||Six-bladed beta-propeller, TolB-like||Spermadhesin, CUB domain superfamily||EGF domain||EGF-like domain||CUB domain||EGF-like calcium-binding, con…
ENSMUSG00000007411	Mark3	Protein kinase, ATP binding site||Serine/threonine-protein kinase MARK3||Ubiquitin-associated domain||Kinase associated domain 1 (KA1)||Serine/threonine-protein kinase, active site||Serine/threonine-protein kinase MARK/par1||Protein kinase domain||Protein kinase-like domain superfamily||-||KA1 domain/Ssp2, C-terminal
ENSMUSG00000007458	M6pr	Cation-dependent mannose-6-phosphate receptor||Mannose-6-phosphate receptor||Mannose-6-phosphate receptor binding domain superfamily
ENSMUSG00000007476	Lrrc8a	Leucine-rich repeat||Leucine-rich repeat, typical subtype||LRRC8, pannexin-like TM region||Leucine-rich repeat domain superfamily
ENSMUSG00000007564	Ppp2r1a	HEAT, type 2||HEAT repeat||Armadillo-like helical||Armadillo-type fold||-||Serine/threonine-protein phosphatase 2A subunit A, metazoa
ENSMUSG00000007570	Fance	Fanconi Anaemia group E protein, C-terminal
ENSMUSG00000007589	Tinf2	-||TERF1-interacting nuclear factor 2, N-terminal domain
ENSMUSG00000007594	Hapln4	Link domain||Immunoglobulin-like domain||Immunoglobulin V-set domain||Immunoglobulin-like domain superfamily||C-type lectin-like/link domain superfamily||Immunoglobulin-like fold||Immunoglobulin subtype||C-type lectin fold||Immunoglobulin subtype 2
ENSMUSG00000007603	Dus3l	tRNA-dihydrouridine synthase, conserved site||Zinc finger, CCCH-type superfamily||Aldolase-type TIM barrel||Zinc finger, CCCH-type||tRNA-dihydrouridine synthase||DUS-like, FMN-binding domain
ENSMUSG00000007613	Tgfbr1	Protein kinase-like domain superfamily||Protein kinase domain||Serine/threonine-protein kinase, active site||Ser/Thr protein kinase, TGFB receptor||Protein kinase, ATP binding site||GS domain||Activin types I and II receptor domain
ENSMUSG00000007617	Homer1	Testis-specific protein TEX28/transmembrane and coiled-coil domains protein||PH-like domain superfamily||WH1/EVH1 domain||-
ENSMUSG00000007646	Rad51c	Rad51/DMC1/RadA||DNA recombination and repair protein Rad51-like, C-terminal||P-loop containing nucleoside triphosphate hydrolase||-||DNA recombination and repair protein, RecA-like||DNA recombination and repair protein RecA-like, ATP-binding domain
ENSMUSG00000007656	Arpp19	-||Endosulphine
ENSMUSG00000007659	Bcl2l1	Apoptosis regulator, Bcl-2, BH4 motif, conserved site||Apoptosis regulator, Bcl-2/ BclX||Apoptosis regulator, Bcl-2 protein, BH4||Bcl2-like||Blc2-like superfamily||Apoptosis regulator, Bcl-2, BH2 motif, conserved site||Apoptosis regulator, Bcl-X||Blc2 family||Apoptosis regulator, Bcl-2, BH1 motif, conserved site||Apoptosis regulator, Bcl-2, BH3 motif, conserved site
ENSMUSG00000007670	Khsrp	K Homology domain, type 1 superfamily||K Homology domain, type 1||K Homology domain||Far upstream element-binding protein, C-terminal
ENSMUSG00000007721	Ccdc124	-||Coiled-coil domain-containing protein 124
ENSMUSG00000007739	Cct4	Chaperonin TCP-1, conserved site||Chaperonin Cpn60/TCP-1 domain superfamily||Chaperone tailless complex polypeptide 1 (TCP-1)||GroEL-like equatorial domain superfamily||TCP-1-like chaperonin intermediate domain superfamily||T-complex protein 1, delta subunit||-||GroEL-like apical domain superfamily||Chaperonin Cpn60/TCP-1 family
ENSMUSG00000007777	0610009B22Rik	Trafficking protein particle complex subunit 2||Longin-like domain superfamily
ENSMUSG00000007812	Zfp655	Krueppel-associated box||-||Zinc finger C2H2 superfamily||KRAB domain superfamily||Zinc finger C2H2-type
ENSMUSG00000007815	Rhoa	Small GTPase superfamily, Rho type||P-loop containing nucleoside triphosphate hydrolase||Small GTP-binding protein domain||Small GTPase superfamily
ENSMUSG00000007817	Zmiz1	Zinc finger, RING/FYVE/PHD-type||Zinc finger, MIZ-type
ENSMUSG00000007827	Ankrd26	Ankyrin repeat-containing domain||Ankyrin repeat||Ankyrin repeat-containing domain superfamily||Protein of unknown function DUF3496
ENSMUSG00000007836	Hnrnpa0	hnRNP A0, RNA recognition motif 1||RNA recognition motif domain||RNA-binding domain superfamily
ENSMUSG00000007850	Hnrnph1	Zinc finger, CHHC-type||RNA-binding domain superfamily||RNA recognition motif domain
ENSMUSG00000007867	Ift43	Intraflagellar transport protein 43
ENSMUSG00000007872	Id3	Myc-type, basic helix-loop-helix (bHLH) domain||Helix-loop-helix DNA-binding domain superfamily||DNA-binding protein inhibitor
ENSMUSG00000007880	Arid1a	Armadillo-type fold||WD40/YVTN repeat-like-containing domain superfamily||ARID DNA-binding domain||ARID DNA-binding domain superfamily||SWI/SNF-like complex subunit BAF250a||SWI/SNF-like complex subunit BAF250/Osa||SWI/SNF-like complex subunit BAF250, C-terminal||Armadillo-like helical
ENSMUSG00000007944	Ttc9b	Peptidyl-prolyl cis-trans isomerase, FKBP-type||Tetratricopeptide-like helical domain superfamily||Tetratricopeptide repeat 2||Tetratricopeptide repeat-containing domain||Tetratricopeptide repeat
ENSMUSG00000007946	Phox2a	Homeobox-like domain superfamily||Homeobox domain||Homeobox, conserved site
ENSMUSG00000007987	Ift22	P-loop containing nucleoside triphosphate hydrolase
ENSMUSG00000008035	Mid1ip1	Spot 14 family
ENSMUSG00000008036	Ap2s1	-||AP complex, mu/sigma subunit||AP-2 complex subunit sigma||Adaptor protein complex, sigma subunit||Clathrin adaptor complex, small chain||Longin-like domain superfamily
ENSMUSG00000008090	Fgfrl1	Immunoglobulin subtype 2||Immunoglobulin subtype||-||Immunoglobulin-like fold||Immunoglobulin-like domain||Immunoglobulin I-set||Immunoglobulin-like domain superfamily
ENSMUSG00000008129	4930432K21Rik	Protein of unknown function DUF4671
ENSMUSG00000008136	Fhl2	-||Zinc finger, LIM-type
ENSMUSG00000008153	Clstn3	Concanavalin A-like lectin/glucanase domain superfamily||Cadherin||Calsyntenin||Cadherin-like
ENSMUSG00000008167	Fbxw9	Six-bladed beta-propeller, TolB-like||F-box-like domain superfamily||WD40-repeat-containing domain||G-protein beta WD-40 repeat||F-box domain||WD40 repeat, conserved site||WD40/YVTN repeat-like-containing domain superfamily||WD40-repeat-containing domain superfamily||WD40 repeat
ENSMUSG00000008200	Fnbp4	WW domain||WW domain superfamily
ENSMUSG00000008226	Scrn3	Peptidase C69, dipeptidase A
ENSMUSG00000008305	Tle1	WD40 repeat||WD40-repeat-containing domain superfamily||Groucho/transducin-like enhancer||WD40/YVTN repeat-like-containing domain superfamily||WD40-repeat-containing domain||WD40 repeat, conserved site||-||Groucho/TLE, N-terminal Q-rich domain
ENSMUSG00000008333	Snrpb2	U2 small nuclear ribonucleoprotein B'', RNA recognition motif 2||RNA-binding domain superfamily||U2 small nuclear ribonucleoprotein B'', RNA recognition motif 1||RNA recognition motif domain
ENSMUSG00000008348	Ubc	Ubiquitin conserved site||Ubiquitin||Ubiquitin domain||Ubiquitin-like domain superfamily
ENSMUSG00000008384	Sertad1	SERTA domain
ENSMUSG00000008393	Carhsp1	Cold-shock protein, DNA-binding||Nucleic acid-binding, OB-fold||Cold shock domain||Cold-shock conserved site
ENSMUSG00000008429	Herpud2	Ubiquitin-like domain superfamily||Ubiquitin domain
ENSMUSG00000008435	Rdh13	NAD(P)-binding domain superfamily||-||Short-chain dehydrogenase/reductase, conserved site||Short-chain dehydrogenase/reductase SDR
ENSMUSG00000008450	Nutf2	Nuclear transport factor 2, eukaryote||NTF2-like domain superfamily||-||Nuclear transport factor 2
ENSMUSG00000008475	Arpc5	Actin-related protein 2/3 complex subunit 5 superfamily||Actin-related protein 2/3 complex subunit 5
ENSMUSG00000008496	Pou2f2	Octamer-binding transcription factor||Lambda repressor-like, DNA-binding domain superfamily||Homeobox, conserved site||POU-specific domain||Homeobox domain||Homeobox-like domain superfamily||POU domain
ENSMUSG00000008540	Mgst1	Membrane associated eicosanoid/glutathione metabolism-like domain superfamily||Membrane-associated, eicosanoid/glutathione metabolism (MAPEG) protein
ENSMUSG00000008575	Nfib	CTF transcription factor/nuclear factor 1, N-terminal||CTF transcription factor/nuclear factor 1, conserved site||MAD homology 1, Dwarfin-type||CTF transcription factor/nuclear factor 1||CTF transcription factor/nuclear factor 1, DNA-binding domain
ENSMUSG00000008604	Ubqln4	Ubiquilin||Ubiquitin-like domain superfamily||-||Ubiquitin domain||UBA-like superfamily||Heat shock chaperonin-binding||Ubiquitin-associated domain
ENSMUSG00000008658	Rbfox1	Fox-1 C-terminal domain||RNA-binding domain superfamily||RNA recognition motif domain||RNA binding protein Fox-1||FOX1, RNA recognition motif
ENSMUSG00000008668	Rps18	Ribosomal protein S13, conserved site||30s ribosomal protein S13, C-terminal||Ribosomal protein S13||Ribosomal protein S13-like, H2TH
ENSMUSG00000008682	Rpl10	Ribosomal protein L10e, conserved site||Ribosomal protein L10e/L16||Ribosomal protein L10e/L16 superfamily||Ribosomal protein L10e
ENSMUSG00000008683	Rps15a	Ribosomal protein S8 superfamily||Ribosomal protein S8
ENSMUSG00000008690	Ncaph2	-||Condensin II complex subunit H2, middle domain||Condensin-2 complex subunit H2||Condensin II complex subunit H2, N-terminal||Condensin-2 complex subunit H2, C-terminal
ENSMUSG00000008730	Hipk1	Protein kinase, ATP binding site||Protein kinase-like domain superfamily||Serine/threonine-protein kinase, active site||-||Protein kinase domain
ENSMUSG00000008734	Gprc5b	GPCR family 3, C-terminal
ENSMUSG00000008763	Man1a2	-||Glycoside hydrolase family 47||Seven-hairpin glycosidases
ENSMUSG00000008822	Acyp1	Acylphosphatase-like domain||Acylphosphatase-like domain superfamily||Acylphosphatase, conserved site||Acylphosphatase
ENSMUSG00000008843	Cldn13	Claudin||PMP-22/EMP/MP20/Claudin superfamily||Claudin, conserved site
ENSMUSG00000008855	Hdac5	WD40/YVTN repeat-like-containing domain superfamily||Histone deacetylase class II, eukaryotic||Histone deacetylase domain||Histone deacetylase, glutamine rich N-terminal domain||-||Histone deacetylase domain superfamily||Ureohydrolase domain superfamily||Histone deacetylase 5||Histone deacetylase superfamily
ENSMUSG00000008892	Vdac3	Eukaryotic porin/Tom40||Porin, eukaryotic type||Voltage-dependent anion-selective channel protein 3
ENSMUSG00000008958	Vps72	Vps72/YL1, C-terminal||Vps72/YL1 family
ENSMUSG00000009013	Dynll1	Dynein light chain superfamily||Dynein light chain, type 1/2||Dynein light chain, type 1/2, conserved site
ENSMUSG00000009030	Pdcl	-||Phosducin||Thioredoxin-like superfamily||Phosducin, N-terminal domain superfamily||Phosducin, thioredoxin-like domain
ENSMUSG00000009035	Tmem184b	Organic solute transporter subunit alpha/Transmembrane protein 184||-
ENSMUSG00000009073	Nf2	-||FERM conserved site||Ezrin/radixin/moesin-like||FERM superfamily, second domain||FERM, C-terminal PH-like domain||PH-like domain superfamily||Band 4.1 domain||FERM, N-terminal||Ezrin/radixin/moesin||Ubiquitin-like domain superfamily||FERM domain||Moesi
ENSMUSG00000009076	Zmat5	Zinc finger C2H2 superfamily||Zinc finger, CCCH-type superfamily||U1-C, C2H2-type zinc finger||Zinc finger, CCCH-type
ENSMUSG00000009079	Ewsr1	RNA-binding domain superfamily||Zinc finger, RanBP2-type superfamily||EWS, RNA recognition motif||RNA recognition motif domain||TAF15/EWS/TLS family||Zinc finger, RanBP2-type||RNA-binding protein EWS
ENSMUSG00000009108	Gnat2	Guanine nucleotide binding protein (G-protein), alpha subunit||G protein alpha subunit, helical insertion||P-loop containing nucleoside triphosphate hydrolase||G-protein alpha subunit, group I
ENSMUSG00000009112	Bcl2l13	Bcl2-like||-||Blc2 family||Blc2-like superfamily
ENSMUSG00000009207	Lnpk	-||Lunapark domain
ENSMUSG00000009281	Rarres2	Retinoic acid receptor responder protein 2
ENSMUSG00000009291	Pttg1ip	Cytochrome c1, transmembrane anchor, C-terminal||-||PSI domain
ENSMUSG00000009293	Ube2g2	Ubiquitin-conjugating enzyme E2||Ubiquitin-conjugating enzyme/RWD-like||Ubiquitin-conjugating enzyme, active site||-
ENSMUSG00000009376	Met	Serine-threonine/tyrosine-protein kinase, catalytic domain||Sema domain superfamily||Protein kinase domain||WD40/YVTN repeat-like-containing domain superfamily||PSI domain||Immunoglobulin E-set||Tyrosine-protein kinase, active site||Tyrosine-protein kinase, HGF/MSP receptor||-||Sema domain||Protein kinase, ATP binding site||Protein kinase-like domain superfamily||IPT domain||Immunoglobulin-like f…
ENSMUSG00000009378	Slc16a12	Major facilitator superfamily domain||MFS transporter superfamily||Major facilitator superfamily
ENSMUSG00000009394	Syn2	Synapsin, pre-ATP-grasp domain||ATP-grasp fold, subdomain 1||Synapsin, phosphorylation site||Synapsin, ATP-binding domain||Synapsin||Pre-ATP-grasp domain superfamily||Synapsin, conserved site
ENSMUSG00000009470	Tnpo1	Importin-beta, N-terminal domain||Armadillo-type fold||Armadillo-like helical
ENSMUSG00000009535	Rnmt	mRNA (guanine-N(7))-methyltransferase||mRNA (guanine-N(7))-methyltransferase domain||-||S-adenosyl-L-methionine-dependent methyltransferase
ENSMUSG00000009555	Cdk9	Protein kinase, ATP binding site||Protein kinase-like domain superfamily||Protein kinase domain||-||Serine/threonine-protein kinase, active site
ENSMUSG00000009563	Tor2a	P-loop containing nucleoside triphosphate hydrolase||ClpA/B family||Torsin||Torsin 1/2||-
ENSMUSG00000009566	Fpgs	Mur-like, catalytic domain superfamily||Folylpolyglutamate synthetase||Mur ligase, C-terminal domain superfamily||Folylpolyglutamate synthase, eukaryota||Folylpolyglutamate synthetase, conserved site||-
ENSMUSG00000009569	Mkl2	SAP domain||RPEL repeat||-||SAP domain superfamily
ENSMUSG00000009575	Cbx5	Chromo domain subgroup||Chromo-like domain superfamily||Chromo domain||Chromo/chromo shadow domain||Chromo domain, conserved site||Chromo shadow domain
ENSMUSG00000009614	Sardh	FAD dependent oxidoreductase, central domain||Glycine cleavage T-protein/YgfZ, C-terminal||-||Aminomethyltransferase, folate-binding domain||Glycine cleavage T-protein, C-terminal barrel domain||FAD dependent oxidoreductase||FAD/NAD(P)-binding domain superfamily
ENSMUSG00000009621	Vav2	SH3-like domain superfamily||Calmodulin-regulated spectrin-associated protein, CH domain||VAV2, SH2 domain||Calponin-like domain superfamily||SH2 domain||Dbl homology (DH) domain||Dbl homology (DH) domain superfamily||Pleckstrin homology domain||VAV2 protein, second SH3 domain||PH-like domain superfamily||SH2 domain superfamily||Protein kinase C-like, phorbol ester/diacylglycerol-binding domain||…
ENSMUSG00000009628	Tex15	Protein of unknown function DUF3715||-||Testis-expressed sequence 15 protein||Testis expressed sequence 15 domain
ENSMUSG00000009630	Ppp2cb	Serine/threonine-specific protein phosphatase/bis(5-nucleosyl)-tetraphosphatase||Metallo-dependent phosphatase-like||Calcineurin-like phosphoesterase domain, ApaH type
ENSMUSG00000009647	Mcu	Coiled-coil domain containing protein 109, C-terminal||-
ENSMUSG00000009654	Oit3	Zona pellucida domain||EGF-like calcium-binding domain||EGF-like domain
ENSMUSG00000009681	Bcr	Dbl homology (DH) domain||Bcr-Abl oncoprotein oligomerisation||Guanine-nucleotide dissociation stimulator, CDC24, conserved site||Rho GTPase activation protein||C2 domain||Bcr-Abl oncoprotein oligomerisation domain superfamily||C2 domain superfamily||PH-like domain superfamily||Pleckstrin homology domain||Rho GTPase-activating protein domain||Dbl homology (DH) domain superfamily
ENSMUSG00000009733	Tfcp2	CP2 transcription factor||-||Sterile alpha motif/pointed domain superfamily
ENSMUSG00000009734	Pou6f2	POU-specific domain||Homeobox domain||Homeobox-like domain superfamily||POU domain||POU domain, class 6, transcription factor 2||Lambda repressor-like, DNA-binding domain superfamily||-
ENSMUSG00000009739	Pou6f1	-||Lambda repressor-like, DNA-binding domain superfamily||POU-specific domain||Homeobox domain||Homeobox-like domain superfamily||POU domain
ENSMUSG00000009741	Ubp1	Sterile alpha motif/pointed domain superfamily||CP2 transcription factor
ENSMUSG00000009772	Nuak2	Protein kinase, ATP binding site||Protein kinase-like domain superfamily||Protein kinase domain||Serine/threonine-protein kinase, active site
ENSMUSG00000009828	Ick	Protein kinase, ATP binding site||Serine/threonine-protein kinase, active site||-||Protein kinase domain||Protein kinase-like domain superfamily
ENSMUSG00000009863	Sdhb	4Fe-4S ferredoxin-type, iron-sulphur binding domain||Succinate dehydrogenase/fumarate reductase iron-sulphur protein||2Fe-2S ferredoxin-like superfamily||2Fe-2S ferredoxin, iron-sulphur binding site||Succinate dehydogenase/fumarate reductase N-terminal||Beta-grasp domain superfamily||Alpha-helical ferredoxin||4Fe-4S ferredoxin, iron-sulphur binding, conserved site||2Fe-2S ferredoxin-type iron-sul…
ENSMUSG00000009894	Snap47	Target SNARE coiled-coil homology domain||PH-like domain superfamily||-
ENSMUSG00000009905	Kdsr	NAD(P)-binding domain superfamily||Short-chain dehydrogenase/reductase, conserved site||Short-chain dehydrogenase/reductase SDR
ENSMUSG00000009907	Vps4b	MIT||MIT domain superfamily||Vps4 oligomerisation, C-terminal||P-loop containing nucleoside triphosphate hydrolase||AAA+ ATPase domain||ATPase, AAA-type, core||ATPase, AAA-type, conserved site
ENSMUSG00000009927	Rps25	Ribosomal protein S25
ENSMUSG00000009995	Taz	-||Phospholipid/glycerol acyltransferase||Tafazzin
ENSMUSG00000010025	Aldh3a2	Aldehyde dehydrogenase, N-terminal||Aldehyde dehydrogenase, cysteine active site||Aldehyde dehydrogenase NAD(P)-dependent||Aldehyde dehydrogenase, glutamic acid active site||Aldehyde dehydrogenase domain||Aldehyde/histidinol dehydrogenase
ENSMUSG00000010045	Tmem115	Rhomboid-like superfamily||Transmembrane protein DUF1751, eukaryotic
ENSMUSG00000010047	Hyal2	Glycoside hydrolase superfamily||Aldolase-type TIM barrel||Hyaluronidase
ENSMUSG00000010048	Ifrd2	-||Armadillo-type fold||Interferon-related developmental regulator, N-terminal||Interferon-related developmental regulator, C-terminal||Armadillo-like helical
ENSMUSG00000010051	Hyal1	Hyaluronidase||Aldolase-type TIM barrel||Glycoside hydrolase superfamily
ENSMUSG00000010064	Slc38a3	-||Amino acid transporter, transmembrane domain
ENSMUSG00000010067	Rassf1	Ras-associating (RA) domain||Protein kinase C-like, phorbol ester/diacylglycerol-binding domain||C-terminal RASSF family||SARAH domain||Ras association domain-containing protein 1||Ubiquitin-like domain superfamily||-
ENSMUSG00000010095	Slc3a2	Glycosyl hydrolase, family 13, catalytic domain||Glycoside hydrolase superfamily||Solute carrier family 3 member 2, N-terminal domain
ENSMUSG00000010097	Nxf1	-||NTF2-like domain superfamily||TAP C-terminal (TAP-C) domain||Nuclear transport factor 2, eukaryote||Leucine-rich repeat domain superfamily||Nuclear transport factor 2||UBA-like superfamily||Transmembrane protein 223||Nuclear RNA export factor||Leucine-
ENSMUSG00000010110	Stx5a	Target SNARE coiled-coil homology domain||Syntaxin-5, N-terminal, Sly1p-binding domain||Syntaxin/epimorphin, conserved site||SNARE||-
ENSMUSG00000010154	Spire2	Protein Spire2||Protein Spire||Zinc finger, FYVE/PHD-type||Zinc finger, RING/FYVE/PHD-type||KIND domain
ENSMUSG00000010175	Prox1	Homeo-prospero domain||Homeobox-like domain superfamily||Prospero homeobox protein 1||Homeo-prospero domain superfamily
ENSMUSG00000010277	2610507B11Rik	FMP27, GFWDK domain||-||FMP27, N-terminal||FMP27, C-terminal
ENSMUSG00000010307	Tmem86a	YhhN-like
ENSMUSG00000010311	Optc	Leucine-rich repeat, typical subtype||Leucine-rich repeat||Leucine-rich repeat domain superfamily
ENSMUSG00000010358	Ifi35	Interferon-induced 35kDa protein||Nmi/IFP 35 domain, N-terminal||-||Nmi/IFP 35 domain
ENSMUSG00000010362	Rdm1	RDM1, RNA recognition motif||-||RNA recognition motif domain||RNA-binding domain superfamily
ENSMUSG00000010376	Nedd8	Ubiquitin domain||Ubiquitin-like domain superfamily||-||Ubiquitin conserved site||Ubiquitin
ENSMUSG00000010406	Mrpl52	39S ribosomal protein L52, mitochondrial
ENSMUSG00000010453	Kansl3	KAT8 regulatory NSL complex subunit 3/Testis-expressed sequence 30 protein||-||Alpha/Beta hydrolase fold
ENSMUSG00000010476	Ebf3	IPT domain||Transcription factor COE, helix-loop-helix domain||Transcription factor COE, DNA-binding domain||Immunoglobulin E-set||Transcription factor COE||Transcription factor COE, conserved site||Immunoglobulin-like fold
ENSMUSG00000010505	Myt1	WD40/YVTN repeat-like-containing domain superfamily||-||Myelin transcription factor 1||Zinc finger, C2HC-type||Zinc finger, C2HC-type superfamily
ENSMUSG00000010517	Faf1	UBX domain||FAS-associated factor 1, UBX domain||Ubiquitin-like domain superfamily||Thioredoxin-like superfamily||UAS
ENSMUSG00000010529	Gm266	Small GTPase superfamily, Ras type||P-loop containing nucleoside triphosphate hydrolase||Small GTP-binding protein domain||Small GTPase superfamily
ENSMUSG00000010538	Tsacc	TSSK6-activating co-chaperone protein
ENSMUSG00000010592	Dazl	Deleted in azoospermia-like||DAZ, RNA recognition motif, vertebrates||RNA recognition motif domain||RNA-binding domain superfamily||BOULE/DAZ family
ENSMUSG00000010607	Pigyl	Phosphatidylinositol N-acetylglucosaminyltransferase subunit Y||Phosphatidylinositol N-acetylglucosaminyltransferase subunit Y, chordates
ENSMUSG00000010608	Rbm25	PWI domain superfamily||RNA recognition motif domain||PWI domain||RNA-binding domain superfamily||RBM25, RNA recognition motif||-
ENSMUSG00000010609	Psen2	Presenilin/signal peptide peptidase||Peptidase A22A, presenilin||Peptidase A22A, presenilin 2
ENSMUSG00000010651	Acaa1b	Thiolase-like||Thiolase, N-terminal||Thiolase, acyl-enzyme intermediate active site||Thiolase, active site||Thiolase, C-terminal||Thiolase, conserved site||Thiolase
ENSMUSG00000010660	Plcd1	EF-Hand 1, calcium-binding site||EF-hand domain||PLC-like phosphodiesterase, TIM beta/alpha-barrel domain superfamily||Phosphoinositide-specific phospholipase C, EF-hand-like domain||C2 domain superfamily||Phosphatidylinositol-specific phospholipase C, X domain||EF-hand domain pair||C2 domain||1-phosphatidylinositol 4,5-bisphosphate phosphodiesterase delta-1||Phosphoinositide phospholipase C fami…
ENSMUSG00000010663	Fads1	Cytochrome b5-like heme/steroid binding domain||Cytochrome b5-like heme/steroid binding domain superfamily||Fatty acid desaturase||Fatty acid desaturase domain
ENSMUSG00000010721	Lmbr1	LMBR1-like membrane protein||Lipocalin-interacting membrane receptor||-
ENSMUSG00000010760	Phlda2	Pleckstrin homology domain||PH-like domain superfamily
ENSMUSG00000010841	1700006E09Rik	Hemingway/KIAA1430||-
ENSMUSG00000010911	Apip	Class II aldolase/adducin N-terminal domain superfamily||Methylthioribulose-1-phosphate dehydratase, eukaryotes||Class II aldolase/adducin N-terminal||Methylthioribulose-1-phosphate dehydratase
ENSMUSG00000010914	Pdhx	2-oxoacid dehydrogenase acyltransferase, catalytic domain||Peripheral subunit-binding domain||E3-binding domain superfamily||Biotin/lipoyl attachment||2-oxo acid dehydrogenase, lipoyl-binding site||Single hybrid motif
ENSMUSG00000010936	Vac14	Vacuole morphology and inheritance protein 14||Vacuole morphology and inheritance protein 14, Fab1-binding region||-||Armadillo-type fold||Armadillo-like helical||Vacuolar protein 14 C-terminal Fig4-binding domain
ENSMUSG00000011034	Slc5a1	Sodium/solute symporter, conserved site||Sodium/solute symporter
ENSMUSG00000011096	Akt1s1	-||Proline-rich AKT1 substrate 1 protein
ENSMUSG00000011114	Tbrg1	FY-rich, N-terminal||FY-rich, C-terminal||-
ENSMUSG00000011148	Adssl1	Adenylosuccinate synthase, active site||Adenylosuccinate synthetase isozyme 1, chordates||Adenylosuccinate synthetase||Adenylosuccinate synthase, GTP-binding site||P-loop containing nucleoside triphosphate hydrolase
ENSMUSG00000011158	Brf1	Cyclin-like superfamily||Zinc finger, TFIIB-type||Transcription factor IIIB subunit Brf1||Brf1, TBP-binding domain||Transcription factor TFIIB||Cyclin-like||Transcription factor TFIIB, cyclin-like domain
ENSMUSG00000011179	Odc1	Orn/DAP/Arg decarboxylase 2, C-terminal||Alanine racemase/group IV decarboxylase, C-terminal||Ornithine/DAP/Arg decarboxylase||Orn/DAP/Arg decarboxylase 2, N-terminal||Orn/DAP/Arg decarboxylase 2, pyridoxal-phosphate binding site||Orn/DAP/Arg decarboxylase 2, conserved site||Ornithine decarboxylase||PLP-binding barrel||-
ENSMUSG00000011256	Adam19	Peptidase M12B, ADAM/reprolysin||ADAM, cysteine-rich||Reprolysin domain, adamalysin-type||EGF-like, conserved site||EGF-like domain||Disintegrin, conserved site||Disintegrin domain superfamily||Metallopeptidase, catalytic domain superfamily||ADAM19 peptidase||Disintegrin domain||Peptidase M12B, propeptide
ENSMUSG00000011257	Pabpc4	Polyadenylate-binding protein/Hyperplastic disc protein||RNA recognition motif domain||RNA-binding domain superfamily||Polyadenylate binding protein, human types 1, 2, 3, 4||RNA recognition motif domain, eukaryote||PABC (PABP) domain||-
ENSMUSG00000011382	Dhdh	NAD(P)-binding domain superfamily||Oxidoreductase, N-terminal
ENSMUSG00000011427	Zfp790	-||Zinc finger C2H2 superfamily||KRAB domain superfamily||Krueppel-associated box||Zinc finger, RING/FYVE/PHD-type||Zinc finger C2H2-type
ENSMUSG00000011658	Fuz	Fuzzy protein||-
ENSMUSG00000011751	Sptbn4	Calponin homology domain||Spectrin, beta subunit||Actinin-type actin-binding domain, conserved site||PH-like domain superfamily||Pleckstrin homology domain||Spectrin repeat||Pleckstrin homology domain, spectrin-type||Spectrin/alpha-actinin||Calponin-like domain superfamily
ENSMUSG00000011752	Pgam1	Phosphoglycerate/bisphosphoglycerate mutase, active site||Histidine phosphatase superfamily||Phosphoglycerate mutase 1||Histidine phosphatase superfamily, clade-1
ENSMUSG00000011831	Evi5	Rab-GTPase-TBC domain superfamily||Ecotropic viral integration site 5 protein||Rab-GTPase-TBC domain
ENSMUSG00000011832	Evi5l	Rab-GTPase-TBC domain superfamily||-||Ecotropic viral integration site 5 protein||Rab-GTPase-TBC domain
ENSMUSG00000011837	Snapc2	Small nuclear RNA activating complex subunit 2-like||-
ENSMUSG00000011877	Git1	Arf GTPase activating protein||GIT, Spa2 homology (SHD) domain||Ankyrin repeat-containing domain superfamily||Ankyrin repeat||ARF GTPase-activating protein GIT1, C-terminal||Arf GTPase-activating protein GIT1/2, coiled-coil domain||Ankyrin repeat-containing domain||ARFGAP/RecO-like zinc finger
ENSMUSG00000011958	Bnip2	Bcl2-/adenovirus E1B 19kDa-interacting protein 2||-||CRAL-TRIO lipid binding domain||CRAL-TRIO lipid binding domain superfamily
ENSMUSG00000011960	Ccnt1	Cyclin-like superfamily||Cyclin-T1||-||Cyclin-like||Cyclin, N-terminal
ENSMUSG00000012017	Scarf2	Laminin EGF domain||EGF-like, conserved site||Growth factor receptor cysteine-rich domain superfamily||EGF-like domain||Scavenger receptor class F member 2
ENSMUSG00000012042	4930579F01Rik	Protein TBATA-like
ENSMUSG00000012114	Med15	Mediator of RNA polymerase II transcription subunit 15
ENSMUSG00000012123	Crybg2	Beta/gamma crystallin||Ricin B, lectin domain||-||Ricin B-like lectins||Gamma-crystallin-like
ENSMUSG00000012187	Mogat1	Diacylglycerol acyltransferase
ENSMUSG00000012211	Tex22	-
ENSMUSG00000012296	Tjap1	Tight junction-associated protein 1
ENSMUSG00000012350	Ehf	Winged helix DNA-binding domain superfamily||ETS homologous factor||Sterile alpha motif/pointed domain superfamily||Ets domain||Winged helix-like DNA-binding domain superfamily||Pointed domain
ENSMUSG00000012405	Rpl15	Ribosomal protein L23/L15e core domain superfamily||Ribosomal protein L15e core domain superfamily||Ribosomal protein L15e, conserved site||Ribosomal protein L15e
ENSMUSG00000012422	Tmem167	-||Protein kish
ENSMUSG00000012428	Steap4	Pyrroline-5-carboxylate reductase, catalytic, N-terminal||Ferric reductase transmembrane component-like domain||NAD(P)-binding domain superfamily
ENSMUSG00000012443	Kif11	Kinesin motor domain||Kinesin-like protein||P-loop containing nucleoside triphosphate hydrolase||Kinesin-associated microtubule-binding domain||Kinesin motor domain, conserved site||Kinesin motor domain superfamily
ENSMUSG00000012519	Mlkl	Protein kinase-like domain superfamily||-||Protein kinase domain||Serine-threonine/tyrosine-protein kinase, catalytic domain
ENSMUSG00000012535	Tnpo3	Armadillo-type fold||-||Exportin-1/Importin-beta-like||Armadillo-like helical
ENSMUSG00000012609	Ttll5	Tubulin-tyrosine ligase/Tubulin polyglutamylase||-
ENSMUSG00000012640	Zfp715	Krueppel-associated box||-||Zinc finger C2H2 superfamily||KRAB domain superfamily||Zinc finger, RING/FYVE/PHD-type||Zinc finger C2H2-type
ENSMUSG00000012819	Cdh23	Cadherin||Cadherin conserved site||Cadherin-23||Cadherin-like
ENSMUSG00000012848	Rps5	Ribosomal protein S5/S7||Ribosomal protein S7 domain||Ribosomal protein S7 domain superfamily||Ribosomal protein S5/S7, eukaryotic/archaeal||Ribosomal protein S7, conserved site
ENSMUSG00000013033	Adgrl1	GPS motif||WD40/YVTN repeat-like-containing domain superfamily||Latrophilin-1||GPCR, family 2, latrophilin, C-terminal||GAIN domain, N-terminal||GPCR, family 2, secretin-like||-||GPCR, family 2, secretin-like, conserved site||Olfactomedin-like domain||GPCR, family 2, extracellular hormone receptor domain||GPCR, family 2-like||D-galactoside/L-rhamnose binding SUEL lectin domain||GPCR, family 2, la…
ENSMUSG00000013083	2200002J24Rik	CD225/Dispanin family
ENSMUSG00000013089	Etv5	Winged helix DNA-binding domain superfamily||-||Winged helix-like DNA-binding domain superfamily||PEA3-type ETS-domain transcription factor, N-terminal||Ets domain
ENSMUSG00000013150	Gfod2	Oxidoreductase, N-terminal||NAD(P)-binding domain superfamily
ENSMUSG00000013158	4933405L10Rik	Protein of unknown function DUF4691
ENSMUSG00000013160	Atp6v0d1	ATPase, V0 complex, subunit d||V-type ATP synthase subunit C-like||V-type ATPase subunit c||ATPase, V0 complex, c/d subunit
ENSMUSG00000013236	Ptprs	Immunoglobulin-like domain||PTP type protein phosphatase||Protein-tyrosine phosphatase-like||Fibronectin type III superfamily||Fibronectin type III||Protein-tyrosine phosphatase, catalytic||Tyrosine specific protein phosphatases domain||Immunoglobulin I-set||Immunoglobulin-like domain superfamily||Immunoglobulin subtype 2||Protein-tyrosine phosphatase, active site||Immunoglobulin subtype||Immunog…
ENSMUSG00000013275	Slc41a1	SLC41 divalent cation transporters, integral membrane domain||SLC41 divalent cation transporters, integral membrane domain superfamily
ENSMUSG00000013465	Nelfb	Cofactor of BRCA1
ENSMUSG00000013495	Tmem175	Endosomal/lysomomal potassium channel TMEM175
ENSMUSG00000013523	Bcas1	Novel Amplified in Breast Cancer-1
ENSMUSG00000013539	Tango2	Transport and Golgi organisation protein 2||-
ENSMUSG00000013593	Ndufs2	NiFe hydrogenase-like||NADH:ubiquinone oxidoreductase, 49kDa subunit, conserved site||NADH-quinone oxidoreductase, subunit D||NAD(P)H-quinone oxidoreductase subunit D/H
ENSMUSG00000013629	Cad	Carbamoyl-phosphate synthetase large subunit-like, ATP-binding domain||Carbamoyl-phosphate synthase small subunit, N-terminal domain superfamily||Aspartate carbamoyltransferase||Carbamoyl-phosphate synthase small subunit, N-terminal domain||Aspartate/ornithine carbamoyltransferase, Asp/Orn-binding domain||Metal-dependent hydrolase, composite domain superfamily||Amidohydrolase-related||ATP-grasp f…
ENSMUSG00000013646	Sh3bp5l	SH3-binding 5
ENSMUSG00000013662	Atad1	ATPase, AAA-type, conserved site||ATPase, AAA-type, core||AAA+ ATPase domain||P-loop containing nucleoside triphosphate hydrolase
ENSMUSG00000013663	Pten	Bifunctional phosphatidylinositol trisphosphate phosphatase/dual specificity phosphatase PTEN||Protein-tyrosine phosphatase-like||C2 domain superfamily||Tensin-type phosphatase domain||Protein-tyrosine phosphatase, active site||Protein-tyrosine phosphatase, catalytic||Tensin phosphatase, C2 domain||Dual specificity phosphatase, catalytic domain
ENSMUSG00000013698	Pea15a	Death-like domain superfamily||Death effector domain||Astrocytic phosphoprotein PEA-15
ENSMUSG00000013701	Timm23	-||Mitochondrial inner membrane translocase complex, subunit Tim23||Mitochondrial inner membrane translocase subunit Tim17/Tim22/Tim23/peroxisomal protein PMP24
ENSMUSG00000013736	Trnt1	Poly A polymerase, head domain||tRNA nucleotidyltransferase/poly(A) polymerase, RNA and SrmB- binding domain||-
ENSMUSG00000013787	Ehmt2	Ankyrin repeat-containing domain superfamily||-||SET domain||Ankyrin repeat-containing domain||Ankyrin repeat||Pre-SET domain
ENSMUSG00000013833	Med16	WD40 repeat||WD40-repeat-containing domain superfamily||WD40-repeat-containing domain||Soluble quinoprotein glucose/sorbosone dehydrogenase||Mediator complex, subunit Med16||WD40/YVTN repeat-like-containing domain superfamily
ENSMUSG00000013846	St3gal1	Glycosyl transferase family 29||Sialyltransferase
ENSMUSG00000013858	Tmem259	Membralin
ENSMUSG00000013878	Rnf170	Protein of unknown function DUF1232||-||Zinc finger, C3HC4 RING-type||Zinc finger, RING/FYVE/PHD-type||Zinc finger, RING-type||Zinc finger, RING-type, conserved site
ENSMUSG00000013928	Thap8	-
ENSMUSG00000013973	Dedd	-||Death-like domain superfamily||Death effector domain
ENSMUSG00000014030	Pax5	Paired domain||Paired-box protein 2 C-terminal||-||Winged helix-like DNA-binding domain superfamily||Homeobox-like domain superfamily
ENSMUSG00000014039	Prdm15	Zinc finger C2H2-type||Zinc finger, RING/FYVE/PHD-type||Zinc finger C2H2 superfamily||-||SET domain
ENSMUSG00000014074	Rnf168	Zinc finger, RING/FYVE/PHD-type||Zinc finger, RING-type||E3 ubiquitin-protein ligase RNF168
ENSMUSG00000014077	Chp1	EF-Hand 1, calcium-binding site||-||EF-hand domain pair||EF-hand domain
ENSMUSG00000014177	Tvp23b	Golgi apparatus membrane protein TVP23-like
ENSMUSG00000014195	Dnajc7	Tetratricopeptide repeat||Tetratricopeptide repeat-containing domain||Tetratricopeptide repeat 2||Tetratricopeptide-like helical domain superfamily||DnaJ domain superfamily||DnaJ domain
ENSMUSG00000014198	Zfp385c	Zinc finger C2H2 superfamily||At2g23090-like||Matrin/U1-C-like, C2H2-type zinc finger||Zinc finger C2H2-type
ENSMUSG00000014232	Cluap1	-||Clusterin-associated protein-1
ENSMUSG00000014245	Pigl	N-acetylglucosaminyl phosphatidylinositol deacetylase-related||Putative deacetylase LmbE-like domain superfamily
ENSMUSG00000014294	Ndufa2	Ribosomal protein/NADH dehydrogenase domain||NADH dehydrogenase [ubiquinone] (complex I), alpha subcomplex, subunit 2||Thioredoxin-like superfamily
ENSMUSG00000014301	Pam16	-||DnaJ domain superfamily||Mitochondrial import inner membrane translocase subunit Tim16
ENSMUSG00000014303	Glis2	Zinc finger C2H2-type||-||Zinc finger C2H2 superfamily
ENSMUSG00000014313	Cox6c	Mitochondrial cytochrome c oxidase subunit VIc/VIIs superfamily||Mitochondrial cytochrome c oxidase subunit VIc/VIIs||-||Cytochrome c oxidase subunit 6C
ENSMUSG00000014349	Ube2z	Ubiquitin-conjugating enzyme/RWD-like||Ubiquitin-conjugating enzyme E2
ENSMUSG00000014353	Tmem87b	Lung seven transmembrane receptor-like
ENSMUSG00000014355	Anapc1	Anaphase-promoting complex subunit 1||Proteasome/cyclosome repeat||-
ENSMUSG00000014361	Mertk	Protein kinase-like domain superfamily||Immunoglobulin||Protein kinase domain||Fibronectin type III superfamily||Serine-threonine/tyrosine-protein kinase, catalytic domain||Immunoglobulin-like domain||Protein kinase, ATP binding site||Tyrosine-protein kinase, active site||Immunoglobulin-like fold||Tyrosine-protein kinase, catalytic domain||Immunoglobulin subtype||Immunoglobulin-like domain superf…
ENSMUSG00000014402	Tsg101	Ubiquitin E2 variant, N-terminal||-||Steadiness box (SB) domain||Ubiquitin-conjugating enzyme/RWD-like||ESCRT assembly domain
ENSMUSG00000014418	Hps5	WD40-repeat-containing domain superfamily||Hermansky-Pudlak syndrome 5 protein||-||WD40/YVTN repeat-like-containing domain superfamily
ENSMUSG00000014426	Map3k4	Protein kinase-like domain superfamily||Protein kinase domain||Serine/threonine-protein kinase, active site||Protein kinase, ATP binding site
ENSMUSG00000014444	Piezo1	-||Piezo domain||Piezo non-specific cation channel, R-Ras-binding domain||Piezo family
ENSMUSG00000014453	Blk	Tyrosine-protein kinase, catalytic domain||SH3-like domain superfamily||Serine-threonine/tyrosine-protein kinase, catalytic domain||SH2 domain superfamily||Protein kinase, ATP binding site||SH3 domain||Protein kinase-like domain superfamily||Protein kinase domain||SH2 domain||Tyrosine-protein kinase Blk, SH2 domain
ENSMUSG00000014496	Ankrd28	-||Ankyrin repeat||Ankyrin repeat-containing domain||Ankyrin repeat-containing domain superfamily
ENSMUSG00000014498	Ankrd52	Ankyrin repeat-containing domain superfamily||Ankyrin repeat-containing domain||Ankyrin repeat
ENSMUSG00000014504	Srp19	Signal recognition particle, SRP19 subunit||Signal recognition particle, subunit SRP19-like superfamily||-
ENSMUSG00000014547	Wdfy2	WD40/YVTN repeat-like-containing domain superfamily||WD40-repeat-containing domain superfamily||WD40 repeat||FYVE zinc finger||Zinc finger, FYVE-related||WD40-repeat-containing domain||WD40 repeat, conserved site||Zinc finger, RING/FYVE/PHD-type||G-protein beta WD-40 repeat
ENSMUSG00000014550	Rbsn	Zinc finger, FYVE-related||Rabenosyn, Rab binding domain||-||Zinc finger, FYVE/PHD-type||Zinc finger, RING/FYVE/PHD-type||Zinc finger C2H2-type||FYVE zinc finger||Rabenosyn, Rab binding domain superfamily
ENSMUSG00000014554	Dguok	-||Deoxynucleoside kinase domain||P-loop containing nucleoside triphosphate hydrolase||Deoxynucleoside kinase
ENSMUSG00000014592	Camta1	CG-1 DNA-binding domain||Ankyrin repeat-containing domain||P-loop containing nucleoside triphosphate hydrolase||IQ motif, EF-hand binding site||Ankyrin repeat-containing domain superfamily||-||Immunoglobulin-like fold||Ankyrin repeat||Immunoglobulin E-set||IPT domain
ENSMUSG00000014599	Csf1	Four-helical cytokine-like, core||Macrophage colony stimulating factor-1
ENSMUSG00000014606	Slc25a11	Mitochondrial carrier domain superfamily||Mitochondrial substrate/solute carrier
ENSMUSG00000014633	Cmc2	Cytochrome c oxidase biogenesis protein Cmc1-like||-
ENSMUSG00000014686	Ceacam16	Immunoglobulin-like domain superfamily||Immunoglobulin-like domain||Immunoglobulin-like fold||Immunoglobulin subtype||Immunoglobulin subtype 2
ENSMUSG00000014748	Tex261	Transmembrane adaptor Erv26
ENSMUSG00000014763	Fam120b	Constitutive coactivator of PPAR-gamma||PIN-like domain superfamily
ENSMUSG00000014767	Tbp	TATA-box binding protein, eukaryotic||WD40/YVTN repeat-like-containing domain superfamily||Tetratricopeptide-like helical domain superfamily||TATA-box binding protein, conserved site||TATA-box binding protein||Armadillo-like helical
ENSMUSG00000014769	Psmb1	Proteasome, subunit alpha/beta||Proteasome subunit beta 1||Nucleophile aminohydrolases, N-terminal||Proteasome B-type subunit||Proteasome beta-type subunit, conserved site
ENSMUSG00000014771	Pdcd2	Programmed cell death protein 2, C-terminal||YwqG-like superfamily||Zinc finger, MYND-type
ENSMUSG00000014773	Dll1	EGF-like domain||EGF-like calcium-binding, conserved site||Notch ligand, N-terminal domain||EGF-type aspartate/asparagine hydroxylation site||EGF-like calcium-binding domain||EGF-like, conserved site||Growth factor receptor cysteine-rich domain superfamily||Delta/Serrate/lag-2 (DSL) protein
ENSMUSG00000014776	Nol3	CARD domain||Death-like domain superfamily
ENSMUSG00000014786	Slc9a5	Cation/H+ exchanger, CPA1 family||Na+/H+ exchanger||Na+/H+ exchanger, isoforms 3/5||Cation/H+ exchanger
ENSMUSG00000014813	Stc1	Stanniocalcin
ENSMUSG00000014837	4931428F04Rik	Protein of unknown function DUF1704
ENSMUSG00000014850	Msh3	DNA mismatch repair protein MutS, N-terminal||DNA mismatch repair protein MutS-like, N-terminal||DNA mismatch repair protein MutS/MSH||-||P-loop containing nucleoside triphosphate hydrolase||DNA mismatch repair protein MutS, core||DNA mismatch repair protein MutS, C-terminal||DNA mismatch repair protein MutS, core domain superfamily||DNA mismatch repair protein MutS, connector domain||MutS, conne…
ENSMUSG00000014867	Surf4	Surfeit locus 4||-
ENSMUSG00000014873	Surf2	Surfeit locus protein 2
ENSMUSG00000014905	Dnajb9	DnaJ domain, conserved site||DnaJ domain||DnaJ domain superfamily
ENSMUSG00000014907	Naf1	Translation protein, beta-barrel domain superfamily||H/ACA ribonucleoprotein complex, subunit Gar1/Naf1||-
ENSMUSG00000014932	Yes1	Serine-threonine/tyrosine-protein kinase, catalytic domain||SH3-like domain superfamily||SH2 domain superfamily||Protein kinase, ATP binding site||SH3 domain||Protein kinase-like domain superfamily||Protein kinase domain||SH2 domain||Tyrosine-protein kinase Yes, SH3 domain||Tyrosine-protein kinase, active site||Tyrosine-protein kinase, catalytic domain
ENSMUSG00000014956	Ppp1cb	Calcineurin-like phosphoesterase domain, ApaH type||-||Metallo-dependent phosphatase-like||Serine-threonine protein phosphatase, N-terminal||Serine/threonine-specific protein phosphatase/bis(5-nucleosyl)-tetraphosphatase
ENSMUSG00000014959	Gorasp2	GRASP55/65||PDZ superfamily||GRASP55/65 PDZ-like domain
ENSMUSG00000014980	Tsen15	tRNA intron endonuclease, catalytic domain-like superfamily||tRNA-splicing endonuclease subunit Sen15
ENSMUSG00000015013	Trappc2l	Trafficking protein particle complex subunit 2||Longin-like domain superfamily
ENSMUSG00000015016	Acsf3	AMP-binding enzyme, C-terminal domain||AMP-dependent synthetase/ligase||AMP-binding, conserved site
ENSMUSG00000015023	Ddx19a	Helicase, C-terminal||RNA helicase, DEAD-box type, Q motif||Helicase superfamily 1/2, ATP-binding domain||P-loop containing nucleoside triphosphate hydrolase||DEAD/DEAH box helicase domain
ENSMUSG00000015027	Galns	Sulfatase, N-terminal||Sulfatase, conserved site||Alkaline-phosphatase-like, core domain superfamily||Alkaline phosphatase-like, alpha/beta/alpha||N-acetylgalactosamine-6-sulfatase
ENSMUSG00000015053	Gata2	Zinc finger, GATA-type||Zinc finger, NHR/GATA-type||Transcription factor GATA-2||Transcription factor, GATA-2/3
ENSMUSG00000015083	C8g	Calycin||Alpha-1-microglobulin||Lipocalin/cytosolic fatty-acid binding domain||Lipocalin family conserved site||Lipocalin
ENSMUSG00000015085	Entpd2	Nucleoside phosphatase GDA1/CD39
ENSMUSG00000015095	Fbxw5	F-box-like domain superfamily||WD40-repeat-containing domain||Six-bladed beta-propeller, TolB-like||F-box domain||Quinoprotein alcohol dehydrogenase-like superfamily||WD40 repeat||WD40-repeat-containing domain superfamily||WD40/YVTN repeat-like-containing domain superfamily
ENSMUSG00000015112	Slc25a13	Mitochondrial carrier protein||EF-hand domain||EF-hand domain pair||Mitochondrial carrier domain superfamily||Mitochondrial substrate/solute carrier
ENSMUSG00000015120	Ube2i	-||Ubiquitin-conjugating enzyme, active site||SUMO-conjugating enzyme Ubc9||Ubiquitin-conjugating enzyme E2||Ubiquitin-conjugating enzyme/RWD-like
ENSMUSG00000015126	Tsr3	RNase L inhibitor RLI, possible metal-binding domain||Ribosome biogenesis protein, C-terminal||Ribosome biogenesis protein
ENSMUSG00000015127	Unkl	-||Zinc finger, CCCH-type superfamily||Zinc finger, CCCH-type||Zinc finger, RING-type
ENSMUSG00000015133	Lrrk1	Quinoprotein amine dehydrogenase, beta chain-like||P-loop containing nucleoside triphosphate hydrolase||Leucine-rich repeat||Roc domain||Ankyrin repeat-containing domain||Protein kinase-like domain superfamily||WD40/YVTN repeat-like-containing domain superfamily||Protein kinase domain||Leucine-rich repeat domain superfamily||Ankyrin repeat-containing domain superfamily||C-terminal of Roc (COR) do…
ENSMUSG00000015143	Actn1	Calponin homology domain||Alpha-actinin 1||Actinin-type actin-binding domain, conserved site||Spectrin repeat||Calponin-like domain superfamily||EF-hand, Ca insensitive||EF-Hand 1, calcium-binding site||Spectrin/alpha-actinin||EF-hand domain||EF-hand domain pair
ENSMUSG00000015149	Sirt2	DHS-like NAD/FAD-binding domain superfamily||Sirtuin family, catalytic core domain||Sirtuin, class I||Sirtuin family||Sirtuin, catalytic core small domain superfamily
ENSMUSG00000015165	Hnrnpl	hnRNP-L, RNA recognition motif 4||RNA recognition motif domain||RNA-binding domain superfamily||hnRNP-L, RNA recognition motif 1||HnRNP-L/PTB||hnRNP-L, RNA recognition motif 2||-||hnRNP-L, RNA recognition motif 3
ENSMUSG00000015176	Nolc1	SRP40, C-terminal||-||LIS1 homology motif
ENSMUSG00000015189	Casd1	Cas1p 10 TM acyl transferase domain||-||Cyclin-like superfamily
ENSMUSG00000015202	Magi1	CRIC domain||Connector enhancer of kinase suppressor of ras 2||Sterile alpha motif domain||PDZ superfamily||PDZ domain||Sterile alpha motif/pointed domain superfamily
ENSMUSG00000015217	Hmgb3	High mobility group box domain superfamily||HMG box A DNA-binding domain, conserved site||High mobility group box domain||High mobility group protein HMGB3
ENSMUSG00000015224	Cyp2j9	Cytochrome P450 superfamily||Cytochrome P450, conserved site||Cytochrome P450, E-class, group I, CYP2J-like||Cytochrome P450||Cytochrome P450, E-class, group I
ENSMUSG00000015243	Abca1	P-loop containing nucleoside triphosphate hydrolase||ABC transporter A||ABC transporter, conserved site||ABC transporter-like||AAA+ ATPase domain
ENSMUSG00000015290	Ubl4a	Ubiquitin-like domain superfamily||-||Ubiquitin domain||Ubiquitin conserved site||Ubiquitin
ENSMUSG00000015291	Gdi1	FAD/NAD(P)-binding domain superfamily||GDP dissociation inhibitor||Rab GDI protein
ENSMUSG00000015305	Sash1	Sterile alpha motif domain||-||SH3 domain||SAM and SH3 domain-containing protein 1, SH3 domain||Sterile alpha motif/pointed domain superfamily||SAM/SH3 domain-containing||SH3-like domain superfamily
ENSMUSG00000015312	Gadd45b	50S ribosomal protein L30e-like||Growth arrest and DNA damage-inducible protein GADD45||Ribosomal protein L7Ae/L30e/S12e/Gadd45
ENSMUSG00000015335	Zdhhc12	Palmitoyltransferase, DHHC domain
ENSMUSG00000015337	Endog	DNA/RNA non-specific endonuclease, active site||DNA/RNA non-specific endonuclease||Extracellular Endonuclease, subunit A
ENSMUSG00000015341	Golga7	Golgin subfamily A member 7/ERF4
ENSMUSG00000015357	Clpx	P-loop containing nucleoside triphosphate hydrolase||Clp ATPase, C-terminal||ATPase, AAA-type, core||Clp protease, ATP-binding subunit ClpX||AAA+ ATPase domain
ENSMUSG00000015363	Trabd	Pheromone shutdown, TraB||-
ENSMUSG00000015396	Cd83	Immunoglobulin-like fold||Immunoglobulin V-set domain||Immunoglobulin subtype||Immunoglobulin-like domain superfamily||Immunoglobulin-like domain
ENSMUSG00000015451	--	--
ENSMUSG00000015461	Atf6b	cAMP-dependent transcription factor ATF-6 beta||-||Basic-leucine zipper domain
ENSMUSG00000015468	Notch4	EGF-like domain||EGF-like, conserved site||Neurogenic locus Notch 4||Notch||Notch domain||-||EGF-like calcium-binding domain||Ankyrin repeat||EGF-like calcium-binding, conserved site||Notch, NODP domain||Ankyrin repeat-containing domain||Growth factor receptor cysteine-rich domain superfamily||EGF-type aspartate/asparagine hydroxylation site||Notch-like domain superfamily||Notch, NOD domain||Anky…
ENSMUSG00000015474	Ppt2	Lysosomal thioesterase PPT2||Alpha/beta hydrolase fold-1||Palmitoyl protein thioesterase||Alpha/Beta hydrolase fold
ENSMUSG00000015476	Prrt1	CD225/Dispanin family
ENSMUSG00000015478	Rnf5	Zinc finger, RING/FYVE/PHD-type||Zinc finger, RING-type||Zinc finger, RING-type, conserved site
ENSMUSG00000015488	Cacfd1	TVP18/Calcium channel flower
ENSMUSG00000015501	Hivep2	Zinc finger C2H2 superfamily||Zinc finger, RING/FYVE/PHD-type||Zinc finger C2H2-type
ENSMUSG00000015519	2310057J18Rik	Leg1
ENSMUSG00000015522	Arnt	Helix-loop-helix DNA-binding domain superfamily||PAS domain||Myc-type, basic helix-loop-helix (bHLH) domain||PAC motif||PAS fold||-||PAS domain superfamily||Nuclear translocator
ENSMUSG00000015533	Itga2	FG-GAP repeat||von Willebrand factor, type A||Integrin alpha chain, C-terminal cytoplasmic region, conserved site||von Willebrand factor A-like domain superfamily||Integrin domain superfamily||Integrin alpha chain||Integrin alpha beta-propellor||Integrin alpha-2
ENSMUSG00000015536	Mocs2	Molybdopterin synthase catalytic subunit, eukaryotes||Sulfur carrier ThiS/MoaD-like||-||Molybdopterin converting factor, subunit 1||Molybdopterin biosynthesis MoaE||Beta-grasp domain superfamily||Molybdopterin synthase/thiamin biosynthesis sulphur carrier, beta-grasp||Molybdopterin biosynthesis MoaE subunit superfamily||Molybdopterin synthase sulfur carrier subunit
ENSMUSG00000015542	Nat9	GNAT domain||Acyl-CoA N-acyltransferase
ENSMUSG00000015575	Atp6v0e	ATPase, V0 complex, subunit e1/e2, metazoa||ATPase, V0 complex, subunit e1/e2
ENSMUSG00000015597	Zfp318	-||Matrin/U1-C-like, C2H2-type zinc finger
ENSMUSG00000015605	Srf	MADS SRF-like||Transcription factor, MADS-box||Transcription factor, MADS-box superfamily
ENSMUSG00000015619	Gata3	Transcription factor, GATA-2/3||Zinc finger, GATA-type||Transcription factor GATA-3||Zinc finger, NHR/GATA-type
ENSMUSG00000015647	Lama5	Galactose-binding-like domain superfamily||Laminin EGF domain||Laminin domain II||Laminin, N-terminal||Concanavalin A-like lectin/glucanase domain superfamily||Laminin alpha, domain I||Laminin IV||EGF-like domain||Laminin G domain
ENSMUSG00000015653	Steap2	NAD(P)-binding domain superfamily||Pyrroline-5-carboxylate reductase, catalytic, N-terminal||Ferric reductase transmembrane component-like domain
ENSMUSG00000015656	Hspa8	Heat shock protein 70 family||Heat shock protein 70kD, C-terminal domain superfamily||Heat shock protein 70, conserved site||Heat shock protein 70kD, peptide-binding domain superfamily
ENSMUSG00000015659	Serac1	Armadillo-like helical||Alpha/Beta hydrolase fold||Armadillo-type fold
ENSMUSG00000015672	Mrpl32	-||Ribosomal protein L32p||Zinc-binding ribosomal protein
ENSMUSG00000015697	Setdb1	Histone-lysine N-methyltransferase SETDB1||SET domain||DNA-binding domain superfamily||Methyl-CpG DNA binding||Tudor domain||Pre-SET domain||Post-SET domain
ENSMUSG00000015711	Prune1	DDH domain||DHHA2 domain
ENSMUSG00000015714	Cers2	Homeobox domain||Homeobox-like domain superfamily||Sphingosine N-acyltransferase Lag1/Lac1-like||TRAM/LAG1/CLN8 homology domain
ENSMUSG00000015733	Capza2	F-actin-capping protein subunit alpha/beta||F-actin-capping protein subunit alpha||F-actin capping protein, alpha subunit, conserved site||-
ENSMUSG00000015747	Vps45	Sec1-like superfamily||Sec1-like protein
ENSMUSG00000015749	Anp32e	Leucine-rich repeat domain superfamily||-||Leucine-rich repeat
ENSMUSG00000015750	Aph1a	Gamma-secretase subunit Aph-1
ENSMUSG00000015755	Tab2	Zinc finger, RanBP2-type superfamily||Ubiquitin system component Cue||-||Zinc finger, RanBP2-type
ENSMUSG00000015776	Med22	Mediator of RNA polymerase II transcription subunit 22
ENSMUSG00000015804	Med28	Mediator complex, subunit Med28
ENSMUSG00000015806	Qdpr	Short-chain dehydrogenase/reductase SDR||NAD(P)-binding domain superfamily||Short-chain dehydrogenase/reductase, conserved site
ENSMUSG00000015837	Sqstm1	Zinc finger, ZZ-type||UBA-like superfamily||Sequestosome-1, UBA domain||PB1 domain||Ubiquitin-associated domain||Sequestosome-1, PB1 domain
ENSMUSG00000015839	Nfe2l2	Basic-leucine zipper domain||Basic leucine zipper domain, Maf-type||Nuclear factor erythroid 2-related factor 2||Transcription factor, Skn-1-like, DNA-binding domain superfamily
ENSMUSG00000015843	Rxrg	Nuclear/hormone receptor activator site AF-1||Nuclear hormone receptor, ligand-binding domain||Zinc finger, nuclear hormone receptor-type||Nuclear hormone receptor||Retinoid X receptor/HNF4||Zinc finger, NHR/GATA-type||Nuclear hormone receptor-like domain superfamily
ENSMUSG00000015846	Rxra	Nuclear/hormone receptor activator site AF-1||Nuclear hormone receptor, ligand-binding domain||Zinc finger, nuclear hormone receptor-type||Nuclear hormone receptor||Retinoid X receptor/HNF4||Zinc finger, NHR/GATA-type||Nuclear hormone receptor-like domain superfamily
ENSMUSG00000015850	Adamtsl4	ADAM-TS Spacer 1||PLAC||Thrombospondin type-1 (TSP1) repeat||Thrombospondin type-1 (TSP1) repeat superfamily
ENSMUSG00000015869	Prpsap1	Phosphoribosyltransferase domain||Ribose-phosphate pyrophosphokinase||Ribose-phosphate pyrophosphokinase, N-terminal domain||Phosphoribosyltransferase-like
ENSMUSG00000015879	Fam184b	Protein FAM184B||FAM184 family
ENSMUSG00000015880	Ncapg	Condensin complex subunit 3||Armadillo-type fold||Armadillo-like helical||Nuclear condensin complex subunit 3, C-terminal domain||Lipovitellin-phosvitin complex-like, superhelical domain
ENSMUSG00000015882	Lcorl	Homeobox-like domain superfamily||Winged helix-like DNA-binding domain superfamily||DNA binding HTH domain, Psq-type||-
ENSMUSG00000015889	Lta4h	Leukotriene A4 hydrolase||Peptidase M1, alanine aminopeptidase/leukotriene A4 hydrolase||Peptidase M1, leukotriene A4 hydrolase/aminopeptidase C-terminal||Armadillo-type fold||Leukotriene A4 hydrolase-like||Peptidase M1, membrane alanine aminopeptidase, N-terminal
ENSMUSG00000015890	Amdhd1	Amidohydrolase-related||Metal-dependent hydrolase||Metal-dependent hydrolase, composite domain superfamily||Imidazolonepropionase
ENSMUSG00000015932	Dstn	ADF/Cofilin||Destrin||Actin-depolymerising factor homology domain||ADF-H/Gelsolin-like domain superfamily
ENSMUSG00000015937	H2afy	Core histone macro-H2A||Core histone macro-H2A, macro domain||Histone H2A/H2B/H3||Histone H2A||Histone-fold||Histone H2A, C-terminal domain||Macro domain
ENSMUSG00000015942	Gtf2ird2	-||GTF2I-like repeat||GTF2I-like repeat superfamily
ENSMUSG00000015943	Bola1	BolA protein||BolA-like superfamily
ENSMUSG00000015944	Gatsl2	GATS-like family||GATS-like ACT domain
ENSMUSG00000015957	Wnt11	-||Wnt-11 protein||Wnt protein, conserved site||Wnt
ENSMUSG00000015961	Adss	Adenylosuccinate synthetase||Adenylosuccinate synthetase isozyme 2, chordates||Adenylosuccinate synthase, active site||P-loop containing nucleoside triphosphate hydrolase||Adenylosuccinate synthase, GTP-binding site
ENSMUSG00000015962	1700016C15Rik	-
ENSMUSG00000015966	Il17rb	SEFIR domain||Interleukin-17 receptor, fibronectin-III-like domain 1||-
ENSMUSG00000015970	Chdh	Glucose-methanol-choline oxidoreductase, N-terminal||Oxygen-dependent choline dehydrogenase||Glucose-methanol-choline oxidoreductase||Glucose-methanol-choline oxidoreductase, C-terminal||FAD/NAD(P)-binding domain superfamily
ENSMUSG00000015971	Actr8	Actin-related protein 8/Plant actin-related protein 9||Actin family
ENSMUSG00000015981	Stk32c	Protein kinase, ATP binding site||Protein kinase-like domain superfamily||Protein kinase domain||Serine/threonine-protein kinase, active site
ENSMUSG00000015994	Fnta	Protein prenyltransferase, alpha subunit
ENSMUSG00000016018	Skiv2l2	ATP-dependent RNA helicase Ski2||Helicase, C-terminal||ATP-dependent RNA helicase Ski2, C-terminal||Helicase superfamily 1/2, ATP-binding domain||rRNA-processing arch domain||DEAD/DEAH box helicase domain||P-loop containing nucleoside triphosphate hydrolase
ENSMUSG00000016024	Lbp	Lipopolysaccharide-binding protein||Lipid binding protein BPI/LBP||Lipid-binding serum glycoprotein, C-terminal||Bactericidal permeability-increasing protein, alpha/beta domain superfamily||Lipid-binding serum glycoprotein, N-terminal||BPI/LBP/Plunc family||Lipid-binding serum glycoprotein, conserved site
ENSMUSG00000016028	Celsr1	Cadherin-like||-||EGF-like calcium-binding domain||GPCR, family 2, secretin-like||EGF-like, conserved site||EGF-like domain||Concanavalin A-like lectin/glucanase domain superfamily||EGF-type aspartate/asparagine hydroxylation site||GAIN domain, N-terminal||Growth factor receptor cysteine-rich domain superfamily||Cadherin conserved site||Laminin EGF domain||GPCR, family 2, extracellular hormone re…
ENSMUSG00000016128	Stard13	Sterile alpha motif/pointed domain superfamily||Rho GTPase-activating protein domain||START domain||START-like domain superfamily||Sterile alpha motif domain||Rho GTPase activation protein
ENSMUSG00000016181	Diexf	-||Digestive organ expansion factor, predicted||P-loop containing nucleoside triphosphate hydrolase
ENSMUSG00000016200	Syt14	-||Synaptotagmin-14||C2 domain||C2 domain superfamily
ENSMUSG00000016239	Lonrf3	Zinc finger, RING-type, conserved site||Tetratricopeptide repeat||Zinc finger, RING-type||RING-type zinc-finger, LisH dimerisation motif||PUA-like superfamily||Tetratricopeptide-like helical domain superfamily||Tetratricopeptide repeat-containing domain||Zinc finger, RING/FYVE/PHD-type||Lon, substrate-binding domain
ENSMUSG00000016252	Atp5e	ATP synthase, F1 complex, epsilon subunit superfamily, mitochondrial||ATP synthase, F1 complex, epsilon subunit, mitochondrial
ENSMUSG00000016253	Nelfcd	TH1 protein||Armadillo-like helical
ENSMUSG00000016256	Ctsz	Peptidase C1A, papain C-terminal||Peptidase C1A||Cathepsin X||Cysteine peptidase, asparagine active site
ENSMUSG00000016257	Prelid3b	PRELI/MSF1 domain||Slowmo/Ups family
ENSMUSG00000016308	Ube2a	Ubiquitin-conjugating enzyme/RWD-like||Ubiquitin-conjugating enzyme E2||Ubiquitin-conjugating enzyme, active site
ENSMUSG00000016319	Slc25a5	Mitochondrial substrate/solute carrier||Mitochondrial carrier domain superfamily||Mitochondrial carrier protein||Adenine nucleotide translocator 1
ENSMUSG00000016344	Ppdpf	Pancreatic progenitor cell differentiation and proliferation factor
ENSMUSG00000016382	Pls3	EF-hand domain||Actinin-type actin-binding domain, conserved site||EF-hand domain pair||Calponin homology domain||Calponin-like domain superfamily||EF-Hand 1, calcium-binding site
ENSMUSG00000016386	Mpped2	Calcineurin-like phosphoesterase||-||Calcineurin-like phosphoesterase domain, ApaH type||Metallo-dependent phosphatase-like
ENSMUSG00000016477	E2f3	E2F-DP heterodimerization region||Winged helix DNA-binding domain superfamily||E2F transcription factor, CC-MB domain||E2F/DP family, winged-helix DNA-binding domain||E2F Family||Winged helix-like DNA-binding domain superfamily
ENSMUSG00000016481	Cr1l	-||Cytochrome c1, transmembrane anchor, C-terminal||Sushi/SCR/CCP domain||Sushi/SCR/CCP superfamily
ENSMUSG00000016487	Ppfibp1	Sterile alpha motif/pointed domain superfamily||LAR-interacting protein, Liprin||Sterile alpha motif domain||Liprin-beta-1||-
ENSMUSG00000016494	Cd34	CD34/Podocalyxin||-||CD34 antigen
ENSMUSG00000016495	Plgrkt	-||Protein of unknown function DUF2368
ENSMUSG00000016503	Gtf3a	Zinc finger C2H2 superfamily||Zinc finger C2H2-type
ENSMUSG00000016510	Mtif3	Translation initiation factor 3||Translation initiation factor 3 (IF-3), N-terminal domain superfamily||Translation initiation factor 3, N-terminal||Translation initiation factor 3 (IF-3), C-terminal domain superfamily||Translation initiation factor 3, C-terminal
ENSMUSG00000016520	Lnx2	PDZ superfamily||Zinc finger, RING-type, conserved site||PDZ domain||Zinc finger, RING-type||Zinc finger, RING/FYVE/PHD-type
ENSMUSG00000016526	Dyrk3	Protein kinase-like domain superfamily||Serine/threonine-protein kinase, active site||-||Protein kinase domain||Protein kinase, ATP binding site
ENSMUSG00000016528	Mapkapk2	MAP kinase activated protein kinase, C-terminal||Protein kinase, ATP binding site||Protein kinase-like domain superfamily||Protein kinase domain||Serine/threonine-protein kinase, active site
ENSMUSG00000016534	Lamp2	Lysosome-associated membrane glycoprotein, conserved site||Lysosome-associated membrane glycoprotein
ENSMUSG00000016541	Atxn10	Armadillo-type fold||Armadillo-like helical||Ataxin-10 domain
ENSMUSG00000016552	Foxred2	FAD/NAD(P)-binding domain superfamily
ENSMUSG00000016554	Eif3d	Armadillo-like helical||Eukaryotic translation initiation factor 3 subunit D
ENSMUSG00000016559	H3f3b	Histone H3/CENP-A||Histone H2A/H2B/H3||Histone-fold
ENSMUSG00000016619	Nup50	Nuclear pore complex, NUP2/50/61||PH-like domain superfamily||Ran binding domain
ENSMUSG00000016624	Phf21b	Zinc finger, RING/FYVE/PHD-type||Zinc finger, FYVE/PHD-type||Zinc finger, PHD-type||Zinc finger, PHD-finger||-
ENSMUSG00000016637	Ift27	Small GTPase superfamily||Small GTP-binding protein domain||P-loop containing nucleoside triphosphate hydrolase
ENSMUSG00000016664	Pacsin2	AH/BAR domain superfamily||FCH domain||SH3-like domain superfamily||SH3 domain||PACSIN1/PACSIN2, SH3 domain||Protein kinase C and casein kinase substrate in neurons protein 2||PACSIN2, F-BAR domain||F-BAR domain
ENSMUSG00000016756	Cmah	Cytidine monophosphate-N-acetylneuraminic acid hydroxylase, Rieske domain||Rieske [2Fe-2S] iron-sulphur domain||Rieske [2Fe-2S] iron-sulphur domain superfamily||Metallo-hydrolase/oxidoreductase superfamily||Cytidine monophosphate-N-acetylneuraminic acid hydroxylase
ENSMUSG00000016757	Ttll12	Tubulin--tyrosine ligase-like protein 12||-||Tubulin-tyrosine ligase/Tubulin polyglutamylase||ATP-grasp fold, subdomain 1
ENSMUSG00000016758	Bik	Bcl-2-interacting killer
ENSMUSG00000016763	Scube1	EGF-like calcium-binding, conserved site||CUB domain||EGF-like domain||EGF domain||Spermadhesin, CUB domain superfamily||Six-bladed beta-propeller, TolB-like||EGF-like, conserved site||Complement Clr-like EGF domain||Tyrosine-protein kinase ephrin type A/B receptor-like||Growth factor receptor cysteine-rich domain superfamily||EGF-like calcium-binding domain||EGF-type aspartate/asparagine hydroxy…
ENSMUSG00000016833	Mrps18c	-||Ribosomal protein S18 superfamily||Ribosomal protein S18||Ribosomal protein S18, conserved site
ENSMUSG00000016921	Srsf6	RNA-binding domain superfamily||RNA recognition motif domain||SRSF6, RNA recognition motif 1||-
ENSMUSG00000016933	Plcg1	EF-Hand 1, calcium-binding site||SH3 domain||PLC-gamma, N-terminal SH2 domain||Phosphatidylinositol-specific phospholipase C, X domain||SH2 domain superfamily||C2 domain||PLC-like phosphodiesterase, TIM beta/alpha-barrel domain superfamily||C2 domain superfamily||Phospholipase C, phosphatidylinositol-specific, Y domain||-||Phosphoinositide phospholipase C family||1-phosphatidylinositol 4,5-bispho…
ENSMUSG00000016940	Kctd2	BTB/POZ domain||Potassium channel tetramerisation-type BTB domain||SKP1/BTB/POZ domain superfamily
ENSMUSG00000016942	Tmprss6	Peptidase S1A, chymotrypsin family||CUB domain||Peptidase S1, PA clan||SEA domain superfamily||SEA domain||Serine proteases, trypsin family, serine active site||LDL receptor-like superfamily||Low-density lipoprotein (LDL) receptor class A repeat||Spermadhesin, CUB domain superfamily||Serine proteases, trypsin domain||Serine proteases, trypsin family, histidine active site||Peptidase S1A, matripta…
ENSMUSG00000016946	Kctd5	SKP1/BTB/POZ domain superfamily||Potassium channel tetramerisation-type BTB domain||BTB/POZ domain
ENSMUSG00000016984	Etaa1	Ewing's tumour-associated antigen 1
ENSMUSG00000017002	Slpi	WAP-type 'four-disulfide core' domain||Elafin-like superfamily||-
ENSMUSG00000017009	Sdc4	Syndecan/Neurexin domain||Neurexin/syndecan/glycophorin C||Syndecan, conserved site||Cytochrome c1, transmembrane anchor, C-terminal||Syndecan
ENSMUSG00000017057	Il13ra1	Fibronectin type III superfamily||Type I cytokine receptor, cytokine-binding domain||Immunoglobulin-like fold||Short hematopoietin receptor, family 2, conserved site||Fibronectin type III
ENSMUSG00000017119	Nbr1	Ubiquitin-associated domain||PB1 domain||NBR1, PB1 domain||Next to BRCA1 gene 1 protein||Next to BRCA1, central domain||UBA-like superfamily||Zinc finger, ZZ-type||-
ENSMUSG00000017132	Cyth1	Sec7 domain||PH-like domain superfamily||Pleckstrin homology domain||Sec7 domain superfamily||Sec7, C-terminal domain superfamily
ENSMUSG00000017144	Rnd3	Small GTPase superfamily, Rho type||Small GTP-binding protein domain||P-loop containing nucleoside triphosphate hydrolase||Small GTPase superfamily
ENSMUSG00000017146	Brca1	-||BRCA1, serine-rich domain||Zinc finger, RING/FYVE/PHD-type||BRCA1-associated||BRCT domain superfamily||Zinc finger, RING-type, conserved site||Zinc finger, C3HC4 RING-type||Zinc finger, RING-type||Breast cancer type 1 susceptibility protein (BRCA1)||BR
ENSMUSG00000017167	Cntnap1	Concanavalin A-like lectin/glucanase domain superfamily||Fibrinogen-like, C-terminal||EGF-like domain||Laminin G domain||Fibrinogen, alpha/beta/gamma chain, C-terminal globular domain||Coagulation factor 5/8 C-terminal domain||Galactose-binding-like domain superfamily||Contactin-associated protein 1||Neurexin/syndecan/glycophorin C
ENSMUSG00000017188	Coa3	Cytochrome c oxidase assembly factor 3, mitochondrial
ENSMUSG00000017210	Med24	-||Mediator complex, subunit Med24, N-terminal
ENSMUSG00000017264	Exosc10	Ribonuclease H superfamily||Exosome-associated factor Rrp6, N-terminal||HRDC-like superfamily||-||Ribonuclease H-like superfamily||HRDC domain||3'-5' exonuclease domain
ENSMUSG00000017286	Glod4	-||Vicinal oxygen chelate (VOC) domain||Glyoxalase/Bleomycin resistance protein/Dihydroxybiphenyl dioxygenase
ENSMUSG00000017288	Vps53	Vps53-like, N-terminal||-
ENSMUSG00000017291	Taok1	Serine/threonine-protein kinase, active site||Protein kinase domain||Protein kinase-like domain superfamily||Protein kinase, ATP binding site
ENSMUSG00000017299	Dnttip1	Terminal deoxynucleotidyltransferase-interacting factor 1
ENSMUSG00000017307	Acot8	HotDog domain superfamily||Acyl-CoA thioesterase||-
ENSMUSG00000017309	Cd300lg	Immunoglobulin-like domain superfamily||Immunoglobulin-like domain||Immunoglobulin-like fold||Immunoglobulin subtype||Immunoglobulin V-set domain
ENSMUSG00000017314	Mpp2	L27 domain||Guanylate kinase-like domain||L27 domain, C-terminal||PDZ domain||P-loop containing nucleoside triphosphate hydrolase||PDZ superfamily||SH3-like domain superfamily||Guanylate kinase/L-type calcium channel beta subunit||SH3 domain||L27 domain superfamily||Guanylate kinase, conserved site||MPP2, SH3 domain
ENSMUSG00000017376	Nlk	Protein kinase, ATP binding site||Mitogen-activated protein (MAP) kinase, conserved site||Protein kinase-like domain superfamily||-||Protein kinase domain||Serine/threonine-protein kinase, active site
ENSMUSG00000017386	Traf4	TRAF-like||Zinc finger, RING/FYVE/PHD-type||TNF receptor-associated factor 4, MATH domain||MATH/TRAF domain||Zinc finger, RING-type, conserved site||Zinc finger, RING-type||Zinc finger, C3HC4 RING-type||Zinc finger, TRAF-type||TNF receptor-associated factor TRAF||TNF receptor-associated factor 4
ENSMUSG00000017400	Stac2	Stac2, SH3 domain||Protein kinase C-like, phorbol ester/diacylglycerol-binding domain||SH3-like domain superfamily||-||SH3 domain
ENSMUSG00000017404	Rpl19	Ribosomal protein L19/L19e, domain 3||Ribosomal protein L19/L19e superfamily||Ribosomal protein L19, eukaryotic||Ribosomal protein L19/L19e||Ribosomal protein L19/L19e conserved site||Ribosomal protein L19/L19e, domain 2||Ribosomal protein L19/L19e, domain 1
ENSMUSG00000017405	Nek8	Protein kinase, ATP binding site||Regulator of chromosome condensation, RCC1||Regulator of chromosome condensation 1/beta-lactamase-inhibitor protein II||Protein kinase domain||Serine/threonine-protein kinase, active site||Protein kinase-like domain superfamily
ENSMUSG00000017417	Plxdc1	Plexin repeat||Plexin domain-containing protein 1||Plexin domain-containing protein
ENSMUSG00000017418	Arl5b	-||Small GTPase superfamily, ARF/SAR type||Small GTPase superfamily, ARF type||P-loop containing nucleoside triphosphate hydrolase||Small GTP-binding protein domain
ENSMUSG00000017421	Zfp207	Zinc finger C2H2-type||-
ENSMUSG00000017428	Psmd11	-||Proteasome component (PCI) domain||Winged helix DNA-binding domain superfamily||Tetratricopeptide-like helical domain superfamily||26S Proteasome non-ATPase regulatory subunit 11||Winged helix-like DNA-binding domain superfamily
ENSMUSG00000017478	Zc3h18	-||Zinc finger, CCCH-type superfamily||Zinc finger, CCCH-type
ENSMUSG00000017485	Top2b	Ribosomal protein S5 domain 2-type fold, subgroup||Ribosomal protein S5 domain 2-type fold||DNA topoisomerase, type IIA||DTHCT||DNA topoisomerase, type IIA-like domain superfamily||DNA topoisomerase, type IIA, subunit B, domain 2||Histidine kinase/HSP90-like ATPase||DNA topoisomerase, type IIA, subunit B, C-terminal||TOPRIM domain||Arginine repressor-like, C-terminal||DNA topoisomerase 2, TOPRIM …
ENSMUSG00000017491	Rarb	Nuclear hormone receptor, ligand-binding domain||-||Retinoic acid receptor||Nuclear hormone receptor-like domain superfamily||Zinc finger, NHR/GATA-type||Nuclear hormone receptor||Zinc finger, nuclear hormone receptor-type
ENSMUSG00000017493	Igfbp4	Insulin-like growth factor-binding protein, IGFBP||Growth factor receptor cysteine-rich domain superfamily||Insulin-like growth factor binding protein, N-terminal, Cys-rich conserved site||Thyroglobulin type-1 superfamily||Insulin-like growth factor-binding protein 4||Insulin-like growth factor-binding protein family 1-6, chordata||Thyroglobulin type-1||Insulin-like growth factor binding protein
ENSMUSG00000017548	Suz12	Polycomb protein, VEFS-Box||-
ENSMUSG00000017550	Atad5	ATPase, AAA-type, core||AAA+ ATPase domain||P-loop containing nucleoside triphosphate hydrolase
ENSMUSG00000017561	Crlf3	Fibronectin type III superfamily||-||Immunoglobulin-like fold||Fibronectin type III
ENSMUSG00000017588	Krt27	Intermediate filament protein||Keratin, type I
ENSMUSG00000017615	Tnfaip1	SKP1/BTB/POZ domain superfamily||Potassium channel tetramerisation-type BTB domain||BTB/POZ domain
ENSMUSG00000017631	Abr	Guanine-nucleotide dissociation stimulator, CDC24, conserved site||Rho GTPase activation protein||Dbl homology (DH) domain||C2 domain||C2 domain superfamily||-||PH-like domain superfamily||Pleckstrin homology domain||Dbl homology (DH) domain superfamily||Rho GTPase-activating protein domain
ENSMUSG00000017639	Rab11fip4	FIP-RBD, C-terminal domain superfamily||EF-hand domain||Rab-binding domain FIP-RBD||EF-hand domain pair||-
ENSMUSG00000017652	Cd40	-||TNFR/NGFR cysteine-rich region||Tumour necrosis factor receptor 5, N-terminal||Tumour necrosis factor receptor 5
ENSMUSG00000017664	Slc35c2	Sugar phosphate transporter domain||-
ENSMUSG00000017670	Elmo2	ELMO domain||Armadillo-type fold||Domain of unknown function DUF3361||Pleckstrin homology domain||Armadillo-like helical||PH-like domain superfamily||Engulfment and cell motility protein 2||-
ENSMUSG00000017677	Wsb1	SOCS box domain||SOCS box-like domain superfamily||-||G-protein beta WD-40 repeat||WD40 repeat, conserved site||WD40-repeat-containing domain||WD40/YVTN repeat-like-containing domain superfamily||WD40-repeat-containing domain superfamily||WD40 repeat
ENSMUSG00000017679	Ttpal	-||CRAL/TRIO, N-terminal domain||CRAL-TRIO lipid binding domain||CRAL/TRIO, N-terminal domain superfamily||CRAL-TRIO lipid binding domain superfamily
ENSMUSG00000017686	Rhot1	MIRO domain||P-loop containing nucleoside triphosphate hydrolase||EF-hand domain||Small GTP-binding protein domain||EF hand associated, type-2||EF-hand domain pair||Small GTPase superfamily||EF-Hand 1, calcium-binding site||Mitochondrial Rho GTPase||EF hand associated, type-1
ENSMUSG00000017688	Hnf4g	Zinc finger, nuclear hormone receptor-type||Nuclear hormone receptor||Zinc finger, NHR/GATA-type||Nuclear hormone receptor-like domain superfamily||Transcription factor COUP||Nuclear hormone receptor, ligand-binding domain
ENSMUSG00000017707	Serinc3	Serine incorporator/TMS membrane protein||Serine incorporator 3
ENSMUSG00000017715	Pgs1	-||CDP-alcohol phosphatidyltransferase class-II family||Phospholipase D/Transphosphatidylase
ENSMUSG00000017716	Birc5	BIR repeat
ENSMUSG00000017721	Pigt	GPI transamidase component PIG-T||-
ENSMUSG00000017724	Etv4	Winged helix DNA-binding domain superfamily||Ets domain||PEA3-type ETS-domain transcription factor, N-terminal||Winged helix-like DNA-binding domain superfamily
ENSMUSG00000017734	Dbndd2	-||Dysbindin
ENSMUSG00000017737	Mmp9	Matrix metalloproteinase-9||Fibronectin type II domain superfamily||Hemopexin, conserved site||Peptidase M10, metallopeptidase||Fibronectin type II domain||Hemopexin-like repeats||Hemopexin-like domain||Peptidase M10A, cysteine switch, zinc binding site||Peptidoglycan binding-like||Metallopeptidase, catalytic domain superfamily||Peptidase M10A||Hemopexin-like domain superfamily||PGBD-like superfa…
ENSMUSG00000017740	Slc12a5	SLC12A transporter family||Amino acid permease/ SLC12A domain||K/Cl co-transporter||K/Cl co-transporter 2||SLC12A transporter, C-terminal||-
ENSMUSG00000017756	Slc12a7	Amino acid permease/ SLC12A domain||K/Cl co-transporter 4||SLC12A transporter family||SLC12A transporter, C-terminal||-||K/Cl co-transporter
ENSMUSG00000017760	Ctsa	Alpha/Beta hydrolase fold||Serine carboxypeptidases, histidine active site||-||Peptidase S10, serine carboxypeptidase||Serine carboxypeptidase, serine active site
ENSMUSG00000017764	Zswim1	-||Zinc finger, SWIM-type
ENSMUSG00000017774	Myo1c	IQ motif, EF-hand binding site||P-loop containing nucleoside triphosphate hydrolase||-||Class I myosin tail homology domain||Class I myosin, motor domain||Myosin head, motor domain
ENSMUSG00000017776	Crk	SH3 domain||SH2 domain||CRK, N-terminal SH3 domain||CRK, C-terminal SH3 domain||SH3-like domain superfamily||SH2 domain superfamily
ENSMUSG00000017801	Mlx	Max-like protein X||Helix-loop-helix DNA-binding domain superfamily||Myc-type, basic helix-loop-helix (bHLH) domain
ENSMUSG00000017802	Retreg3	Reticulophagy regulator 3
ENSMUSG00000017830	Dhx58	Helicase superfamily 1/2, ATP-binding domain||P-loop containing nucleoside triphosphate hydrolase||Helicase/UvrB, N-terminal||RIG-I-like receptor, C-terminal regulatory domain||Helicase, C-terminal
ENSMUSG00000017837	Nkiras2	Small GTPase superfamily, Ras type||Small GTP-binding protein domain||P-loop containing nucleoside triphosphate hydrolase||Small GTPase superfamily
ENSMUSG00000017843	Ppp2r5c	Protein phosphatase 2A, regulatory B subunit, B56||Armadillo-type fold||-||Armadillo-like helical
ENSMUSG00000017897	Eya2	Eyes absent family||EYA domain||Eyes absent homologue 2||HAD-like superfamily
ENSMUSG00000017929	B4galt5	Nucleotide-diphospho-sugar transferases||Galactosyltransferase, N-terminal||Galactosyltransferase, C-terminal||Beta-1,4-galactosyltransferase
ENSMUSG00000017943	Gdap1l1	Glutathione S-transferase, C-terminal domain superfamily||Glutathione S-transferase, C-terminal-like||Glutathione S-transferase, N-terminal||Glutathione S-transferase, C-terminal||Ganglioside-induced differentiation-associated protein 1||Thioredoxin-like superfamily
ENSMUSG00000017950	Hnf4a	Zinc finger, nuclear hormone receptor-type||Nuclear hormone receptor-like domain superfamily||Zinc finger, NHR/GATA-type||Nuclear hormone receptor||Transcription factor COUP||Nuclear hormone receptor, ligand-binding domain
ENSMUSG00000017978	Cadps2	Munc13 homology 1||Calcium-dependent secretion activator||Calcium-dependent secretion activator domain||C2 domain superfamily||Pleckstrin homology domain||PH-like domain superfamily
ENSMUSG00000017999	Ddx27	Helicase, C-terminal||ATP-dependent RNA helicase DEAD-box, conserved site||DEAD/DEAH box helicase domain||P-loop containing nucleoside triphosphate hydrolase||Helicase superfamily 1/2, ATP-binding domain||RNA helicase, DEAD-box type, Q motif
ENSMUSG00000018001	Cyth3	Sec7 domain superfamily||Sec7, C-terminal domain superfamily||-||Pleckstrin homology domain||PH-like domain superfamily||Sec7 domain
ENSMUSG00000018040	Rrp7a	RNA-binding domain superfamily||Rrp7A, RNA recognition motif||Ribosomal RNA-processing protein 7||-
ENSMUSG00000018042	Cyb5r3	Oxidoreductase FAD/NAD(P)-binding||Oxidoreductase, FAD-binding domain||Flavoprotein pyridine nucleotide cytochrome reductase||Riboflavin synthase-like beta-barrel||NADH:cytochrome b5 reductase (CBR)||Ferredoxin reductase-type FAD-binding domain
ENSMUSG00000018068	Ints2	-||Integrator complex subunit 2||Integrator complex subunit 2, metazoa
ENSMUSG00000018076	Med13l	Mediator complex, subunit Med13||Mediator complex, subunit Med13, N-terminal, metazoa/fungi
ENSMUSG00000018102	Hist1h2bc	Histone H2B||Histone-fold||Histone H2A/H2B/H3
ENSMUSG00000018143	Mafk	Transcription factor MafK||Basic-leucine zipper domain||Basic leucine zipper domain, Maf-type||Transcription factor Maf family||Transcription factor, Skn-1-like, DNA-binding domain superfamily
ENSMUSG00000018160	Med1	Mediator complex, subunit Med1
ENSMUSG00000018166	Erbb3	Tyrosine-protein kinase, active site||Tyrosine protein kinase, EGF/ERB/XmrK receptor||Tyrosine-protein kinase, catalytic domain||Leucine-rich repeat domain superfamily||Growth factor receptor cysteine-rich domain superfamily||Protein kinase domain||Protein kinase-like domain superfamily||Furin-like repeat||Receptor L-domain||Growth factor receptor domain 4||Receptor L-domain superfamily||Serine-t…
ENSMUSG00000018167	Stard3	MENTAL domain||StAR-related lipid transfer protein 3, C-terminal||START-like domain superfamily||START domain||Steroidogenic acute regulatory protein-like
ENSMUSG00000018171	Vmp1	-||SNARE associated Golgi protein
ENSMUSG00000018189	Uchl5	Ubiquitinyl hydrolase-L5||Peptidase C12, ubiquitin carboxyl-terminal hydrolase superfamily||Ubiquitinyl hydrolase, UCH37 type||Peptidase C12, ubiquitin carboxyl-terminal hydrolase||-
ENSMUSG00000018196	Glrx2	Glutaredoxin subgroup||Glutaredoxin, eukaryotic/virial||Thioredoxin-like superfamily||-||Glutaredoxin
ENSMUSG00000018199	Trove2	TROVE domain||von Willebrand factor A-like domain superfamily||TROVE domain superfamily
ENSMUSG00000018209	Stk4	SARAH domain||Protein kinase-like domain superfamily||Protein kinase domain||-||Mst1 SARAH domain||Protein kinase, ATP binding site
ENSMUSG00000018286	Psmb6	Nucleophile aminohydrolases, N-terminal||Proteasome B-type subunit||Proteasome subunit beta 6||Proteasome beta-type subunit, conserved site||Proteasome, subunit alpha/beta||Peptidase T1A, proteasome beta-subunit
ENSMUSG00000018287	Spag7	R3H domain||R3H domain superfamily||Sperm-associated antigen 7||Sperm-associated antigen 7, R3H domain
ENSMUSG00000018293	Pfn1	Profilin conserved site||Profilin||Profilin1/2/3, vertebrate||-||Profilin superfamily
ENSMUSG00000018322	Tomm34	Tetratricopeptide repeat||Tetratricopeptide repeat-containing domain||Tetratricopeptide-like helical domain superfamily||Tetratricopeptide repeat 1
ENSMUSG00000018326	Ywhab	14-3-3 protein||14-3-3 domain superfamily||14-3-3 protein, conserved site||14-3-3 domain
ENSMUSG00000018340	Anxa6	Annexin repeat, conserved site||Annexin||Annexin superfamily||Annexin A6||Annexin repeat
ENSMUSG00000018347	Zkscan6	Krueppel-associated box||Zinc finger C2H2 superfamily||KRAB domain superfamily||SCAN domain||Zinc finger protein 18/446||Zinc finger C2H2-type||Retrovirus capsid, C-terminal
ENSMUSG00000018362	Kpna2	Importin subunit alpha||-||Armadillo-type fold||Armadillo-like helical||Atypical Arm repeat||Armadillo||Importin-alpha, importin-beta-binding domain
ENSMUSG00000018363	Smurf2	E3 ubiquitin-protein ligase, SMURF1 type||WW domain superfamily||HECT, E3 ligase catalytic domain||C2 domain||WW domain||C2 domain superfamily||HECT domain
ENSMUSG00000018372	Cep95	Calponin-like domain superfamily||Centrosomal protein of 95kDa
ENSMUSG00000018377	Vezf1	Zinc finger C2H2-type||Zinc finger C2H2 superfamily
ENSMUSG00000018379	Srsf1	-||Serine/arginine-rich splicing factor 1||SRSF1, RNA recognition motif 1||RNA recognition motif domain||RNA-binding domain superfamily
ENSMUSG00000018387	Shroom1	Apx/Shrm Domain 1||Shroom family||Apx/Shrm Domain 2
ENSMUSG00000018395	Kif3a	Kinesin motor domain, conserved site||-||Kinesin motor domain superfamily||P-loop containing nucleoside triphosphate hydrolase||Kinesin-like protein||Kinesin motor domain
ENSMUSG00000018401	Mtmr4	Zinc finger, FYVE-related||Protein-tyrosine phosphatase, active site||Myotubularin-like phosphatase domain||PH-like domain superfamily||Protein-tyrosine phosphatase, catalytic||Myotubularin family||Zinc finger, FYVE/PHD-type||Zinc finger, RING/FYVE/PHD-type||Tyrosine specific protein phosphatases domain||MTMR4, PH-GRAM domain||FYVE zinc finger||Myotubularin-related protein 4||Protein-tyrosine pho…
ENSMUSG00000018405	Mrm1	tRNA/rRNA methyltransferase, SpoU type||50S ribosomal protein L30e-like||RNA methyltransferase TrmH family||Alpha/beta knot methyltransferases||RNA 2-O ribose methyltransferase, substrate binding||tRNA (guanine-N1-)-methyltransferase, N-terminal
ENSMUSG00000018412	Kansl1	PEHE domain||KAT8 regulatory NSL complex subunit 1
ENSMUSG00000018415	Gid4	-||Vacuolar import/degradation protein Vid24
ENSMUSG00000018417	Myo1b	IQ motif, EF-hand binding site||P-loop containing nucleoside triphosphate hydrolase||Class I myosin tail homology domain||Class I myosin, motor domain||Myosin head, motor domain
ENSMUSG00000018425	Dhx40	Domain of unknown function DUF1605||Helicase superfamily 1/2, ATP-binding domain||DEAD/DEAH box helicase domain||P-loop containing nucleoside triphosphate hydrolase||Helicase-associated domain||DNA/RNA helicase, ATP-dependent, DEAH-box type, conserved site||Helicase, C-terminal
ENSMUSG00000018427	Ypel2	Yippee/Mis18/Cereblon||Yippee domain
ENSMUSG00000018428	Akap1	K Homology domain||Tudor domain||K Homology domain, type 1||SNase-like, OB-fold/extended TUDOR domain superfamily||-||A-kinase anchor protein 1, mitochondrial||K Homology domain, type 1 superfamily
ENSMUSG00000018433	Nol11	WD40/YVTN repeat-like-containing domain superfamily||NUC205
ENSMUSG00000018442	Derl2	Rhomboid-like superfamily||-||Derlin
ENSMUSG00000018446	C1qbp	Mitochondrial glycoprotein||Mitochondrial glycoprotein superfamily
ENSMUSG00000018449	Rpain	RPA-interacting protein, N-terminal domain||-||RPA-interacting protein||RPA-interacting protein, C-terminal domain||RPA-interacting protein, central domain
ENSMUSG00000018459	Slc13a3	Solute carrier family 13
ENSMUSG00000018474	Chd3	Zinc finger, PHD-type||Zinc finger, FYVE/PHD-type||Helicase, C-terminal||High mobility group box domain superfamily||CHD, C-terminal 2||Domain of unknown function DUF1086||Zinc finger, PHD-finger||SNF2-related, N-terminal domain||Zinc finger, PHD-type, conserved site||CHD, N-terminal||Chromodomain-helicase-DNA-binding protein 3||Zinc finger, RING/FYVE/PHD-type||Domain of unknown function DUF1087|…
ENSMUSG00000018476	Kdm6b	Tetratricopeptide-like helical domain superfamily||JmjC domain||Lysine-specific demethylase 6B
ENSMUSG00000018481	Appbp2	Tetratricopeptide-like helical domain superfamily||Winged helix-like DNA-binding domain superfamily||Tetratricopeptide repeat-containing domain||Tetratricopeptide repeat
ENSMUSG00000018500	Adora2b	G protein-coupled receptor, rhodopsin-like||GPCR, rhodopsin-like, 7TM||Adenosine receptor||Adenosine A2B receptor
ENSMUSG00000018501	Ncor1	N-CoR, GPS2-interacting domain||Homeobox-like domain superfamily||SANT/Myb domain||-||SANT domain
ENSMUSG00000018509	Cenpv	Glutathione-dependent formaldehyde-activating enzyme/centromere protein V||-||Mss4-like superfamily
ENSMUSG00000018537	Pcgf2	Zinc finger, RING-type||Zinc finger, RING/FYVE/PHD-type||Zinc finger, RING-type, conserved site||RAWUL domain
ENSMUSG00000018541	Cwc25	Pre-mRNA splicing factor||-||CBF1-interacting co-repressor CIR, N-terminal domain
ENSMUSG00000018547	Pip4k2b	Phosphatidylinositol-4-phosphate 5-kinase, N-terminal||Phosphatidylinositol-4-phosphate 5-kinase||Phosphatidylinositol-4-phosphate 5-kinase, core||Phosphatidylinositol-4-phosphate 5-kinase, C-terminal
ENSMUSG00000018565	Elp5	Elongator complex protein 5||-
ENSMUSG00000018566	Slc2a4	Major facilitator superfamily domain||MFS transporter superfamily||Major facilitator, sugar transporter-like||-||Sugar transporter, conserved site||Sugar/inositol transporter||Glucose transporter, type 4 (GLUT4)
ENSMUSG00000018567	Gabarap	Autophagy protein Atg8 ubiquitin-like||Ubiquitin-like domain superfamily
ENSMUSG00000018572	Phf23	Zinc finger, RING/FYVE/PHD-type||Zinc finger, FYVE/PHD-type||Zinc finger, PHD-type||Zinc finger, PHD-finger||-
ENSMUSG00000018574	Acadvl	Acyl-CoA dehydrogenase/oxidase, N-terminal||Acyl-CoA dehydrogenase-like, C-terminal||Acyl-CoA dehydrogenase, conserved site||Acyl-CoA dehydrogenase/oxidase C-terminal||Acyl-CoA dehydrogenase/oxidase, N-terminal domain superfamily||Acyl-CoA oxidase/dehydrogenase, central domain||Acyl-CoA dehydrogenase/oxidase, N-terminal and middle domain superfamily
ENSMUSG00000018583	G3bp1	Nuclear transport factor 2, eukaryote||G3BP1, RNA recognition motif||Ras GTPase-activating protein-bianding protein 1||NTF2-like domain superfamily||RNA recognition motif domain||RNA-binding domain superfamily||Nuclear transport factor 2
ENSMUSG00000018585	Atox1	Heavy metal-associated domain superfamily||Heavy metal-associated domain, HMA||Heavy-metal-associated, conserved site
ENSMUSG00000018593	Sparc	Follistatin-like, N-terminal||EF-hand domain pair||Osteonectin-like, conserved site||Follistatin/Osteonectin EGF domain||EF-Hand 1, calcium-binding site||Kazal domain||SPARC/Testican, calcium-binding domain||Kazal domain superfamily
ENSMUSG00000018604	Tbx3	Transcription factor, T-box, conserved site||Transcription factor, T-box, region of unknown function||p53-like transcription factor, DNA-binding||T-box superfamily||Transcription factor, T-box||Transcription factor, Brachyury
ENSMUSG00000018634	Crhr1	GPCR, family 2, corticotropin releasing factor receptor, type 1||GPCR, family 2, secretin-like, conserved site||GPCR, family 2, secretin-like||GPCR family 2, extracellular hormone receptor domain superfamily||GPCR, family 2, corticotropin releasing factor receptor||GPCR, family 2-like||GPCR, family 2, extracellular hormone receptor domain
ENSMUSG00000018648	Dusp14	Dual specificity protein phosphatase domain||Dual specificity phosphatase||Protein-tyrosine phosphatase-like||Dual specificity phosphatase, catalytic domain||Atypical dual specificity phosphatase, subfamily B||Tyrosine specific protein phosphatases domain||Atypical dual specificity phosphatase||Protein-tyrosine phosphatase, active site
ENSMUSG00000018666	Cbx1	-||Chromo domain||Chromo-like domain superfamily||Chromo domain subgroup||Chromo/chromo shadow domain||Chromo domain, conserved site||Chromo shadow domain
ENSMUSG00000018672	Copz2	AP complex, mu/sigma subunit||-||Longin-like domain superfamily
ENSMUSG00000018677	Slc25a39	Mitochondrial substrate/solute carrier||Mitochondrial carrier domain superfamily||-
ENSMUSG00000018678	Sp2	Transcription factor Sp2||Zinc finger C2H2-type||Zinc finger C2H2 superfamily
ENSMUSG00000018697	Aatf	AATF leucine zipper-containing domain||Apoptosis-antagonizing transcription factor, C-terminal
ENSMUSG00000018698	Lhx1	Zinc finger, LIM-type||Homeobox, conserved site||Homeobox domain||Homeobox-like domain superfamily
ENSMUSG00000018707	Dync1h1	Dynein heavy chain, hydrolytic ATP-binding dynein motor region D1||Dynein heavy chain, coiled coil stalk||ATPase, dynein-related, AAA domain||P-loop containing nucleoside triphosphate hydrolase||Dynein heavy chain||Dynein heavy chain, domain-2||Dynein heavy chain domain||Dynein heavy chain, ATP-binding dynein motor region D5||Dynein heavy chain, AAA module D4||Dynein heavy chain, domain-1||AAA+ A…
ENSMUSG00000018733	Pex12	Zinc finger, RING/FYVE/PHD-type||Pex, N-terminal||-||Peroxisome assembly protein 12
ENSMUSG00000018736	Ndel1	NUDE family||NUDE domain||Nuclear distribution protein nudE-like 1
ENSMUSG00000018740	Slc25a35	Mitochondrial carrier domain superfamily||Mitochondrial substrate/solute carrier
ENSMUSG00000018752	Tnfsfm13	Tumour necrosis factor domain||Tumour necrosis factor-like domain superfamily||Tumour necrosis factor, conserved site
ENSMUSG00000018761	Mpdu1	-||PQ-loop repeat||Mannose-P-dolichol utilization defect 1 protein
ENSMUSG00000018765	Fxr2	Agenet-like domain||K Homology domain||K Homology domain, type 1 superfamily||Fragile X-related 1 protein, C-terminal core||K Homology domain, type 1||Fragile X-related 1 protein, C-terminal region 1
ENSMUSG00000018770	Atp5g3	F1F0 ATP synthase subunit C superfamily||ATP synthase, F0 complex, subunit C||V-ATPase proteolipid subunit C-like domain||ATP synthase, F0 complex, subunit C, DCCD-binding site
ENSMUSG00000018774	Cd68	Lysosome-associated membrane glycoprotein, conserved site||Lysosome-associated membrane glycoprotein
ENSMUSG00000018796	Acsl1	-||AMP-binding enzyme, C-terminal domain||AMP-dependent synthetase/ligase||AMP-binding, conserved site
ENSMUSG00000018800	Abca5	P-loop containing nucleoside triphosphate hydrolase||ABC transporter A||AAA+ ATPase domain||ATP-binding cassette subfamily A member 5||ABC transporter, conserved site||ABC transporter-like
ENSMUSG00000018820	Zfyve27	Zinc finger, RING/FYVE/PHD-type||Zinc finger, FYVE/PHD-type||FYVE zinc finger||Zinc finger, FYVE-related||-
ENSMUSG00000018821	Avpi1	Arginine vasopressin-induced protein 1/transcriptional and immune response regulator
ENSMUSG00000018845	Unc45b	Tetratricopeptide repeat||Tetratricopeptide repeat-containing domain||UNC-45/Cro1/She4, central domain||Armadillo||Armadillo-like helical||Armadillo-type fold||Tetratricopeptide-like helical domain superfamily
ENSMUSG00000018846	Pank3	Type II pantothenate kinase
ENSMUSG00000018848	Rars	Aminoacyl-tRNA synthetase, class I, conserved site||Arginine-tRNA ligase||Arginyl tRNA synthetase N-terminal domain superfamily||Rossmann-like alpha/beta/alpha sandwich fold||Arginyl-tRNA synthetase, catalytic core domain||Arginyl tRNA synthetase N-terminal domain||Aminoacyl-tRNA synthetase, class Ia, anticodon-binding||DALR anticodon binding
ENSMUSG00000018849	Wwc1	C2 domain||WW domain superfamily||WW domain||C2 domain superfamily
ENSMUSG00000018858	Mrpl58	-||Peptide chain release factor class I/class II
ENSMUSG00000018861	Fdxr	FAD/NAD(P)-binding domain superfamily||Ferredoxin-NADP+ reductase, adrenodoxin-type||FAD/NAD(P)-binding domain
ENSMUSG00000018868	Pnpla5	Patatin-like phospholipase domain-containing protein||Patatin-like phospholipase domain||Acyl transferase/acyl hydrolase/lysophospholipase
ENSMUSG00000018882	Mrpl45	Tim44-like domain||-||NTF2-like domain superfamily
ENSMUSG00000018899	Irf1	-||Winged helix DNA-binding domain superfamily||Interferon regulatory factor, conserved site||Interferon regulatory factor 1||Interferon regulatory factor-1/2||Interferon regulatory factor DNA-binding domain||Winged helix-like DNA-binding domain superfami
ENSMUSG00000018900	Slc22a5	-||Major facilitator, sugar transporter-like||MFS transporter superfamily||Major facilitator superfamily domain||Organic cation transport protein/SVOP||Sugar transporter, conserved site
ENSMUSG00000018907	Alox12e	Lipoxygenase, C-terminal||Lipoxygenase, iron binding site||Lipoxygenase||Lipoxygenase, conserved site||Lipoxigenase, C-terminal domain superfamily||PLAT/LH2 domain||Lipoxygenase, mammalian||PLAT/LH2 domain superfamily
ENSMUSG00000018909	Arrb1	Arrestin C-terminal-like domain||Arrestin, conserved site||Arrestin||Immunoglobulin E-set||Arrestin-like, N-terminal||Arrestin, N-terminal
ENSMUSG00000018919	Tm4sf5	L6 membrane
ENSMUSG00000018920	Cxcl16	CXC chemokine 16||-
ENSMUSG00000018921	Pelp1	Armadillo-like helical||Pre-rRNA-processing protein RIX1, N-terminal||Proline-, glutamic acid- and leucine-rich protein 1||Uncharacterised domain NUC202||Armadillo-type fold
ENSMUSG00000018923	Med11	Mediator complex, subunit Med11
ENSMUSG00000018931	Natd1	Acyl-CoA N-acyltransferase||Yjdj-type Gcn5-related N-acetyltransferase
ENSMUSG00000018932	Map2k3	Protein kinase, ATP binding site||Protein kinase-like domain superfamily||Protein kinase domain||-||Serine/threonine-protein kinase, active site
ENSMUSG00000018965	Ywhah	14-3-3 domain||14-3-3 protein, conserved site||14-3-3 domain superfamily||14-3-3 protein
ENSMUSG00000018974	Sart3	RNA recognition motif domain||RNA-binding domain superfamily||Tetratricopeptide-like helical domain superfamily||HAT (Half-A-TPR) repeat||SART3, RNA recognition motif 1||LSM-interacting domain||SART3, RNA recognition motif 2||-
ENSMUSG00000018983	E2f2	Winged helix-like DNA-binding domain superfamily||E2F Family||E2F/DP family, winged-helix DNA-binding domain||E2F transcription factor, CC-MB domain||Winged helix DNA-binding domain superfamily||E2F-DP heterodimerization region
ENSMUSG00000018999	Slc35b4	UAA transporter||-
ENSMUSG00000019054	Fis1	Mitochondria fission 1 protein||Mitochondria fission protein Fis1, cytosolic domain||Tetratricopeptide-like helical domain superfamily||Fis1, C-terminal tetratricopeptide repeat||Fis1, N-terminal tetratricopeptide repeat
ENSMUSG00000019055	Plod1	Oxoglutarate/iron-dependent dioxygenase||Procollagen-lysine 5-dioxygenase||-||Prolyl 4-hydroxylase, alpha subunit||Nucleotide-diphospho-sugar transferases
ENSMUSG00000019066	Rab3d	Small GTP-binding protein domain||P-loop containing nucleoside triphosphate hydrolase||Small GTPase superfamily
ENSMUSG00000019080	Mfsd3	Major facilitator superfamily||MFS transporter superfamily
ENSMUSG00000019082	Slc25a22	Mitochondrial carrier domain superfamily||Mitochondrial substrate/solute carrier||Mitochondrial carrier protein||-
ENSMUSG00000019088	Dnase1l1	Deoxyribonuclease I, active site||Endonuclease/exonuclease/phosphatase||Deoxyribonuclease I||Deoxyribonuclease I, conservied site||-||Endonuclease/exonuclease/phosphatase superfamily
ENSMUSG00000019102	Aldh3a1	Aldehyde dehydrogenase NAD(P)-dependent||Aldehyde dehydrogenase domain||Aldehyde dehydrogenase, glutamic acid active site||Aldehyde/histidinol dehydrogenase||Aldehyde dehydrogenase, N-terminal||Aldehyde dehydrogenase, cysteine active site
ENSMUSG00000019122	Ccl9	Chemokine interleukin-8-like superfamily||CC chemokine, conserved site||Chemokine interleukin-8-like domain
ENSMUSG00000019132	BC005537	Protein of unknown function DUF4566
ENSMUSG00000019139	Isyna1	Myo-inositol-1-phosphate synthase, GAPDH-like||-||NAD(P)-binding domain superfamily||Myo-inositol-1-phosphate synthase
ENSMUSG00000019143	Hars2	Anticodon-binding domain superfamily||Histidine-tRNA ligase/ATP phosphoribosyltransferase regulatory subunit||Histidine-tRNA ligase||Anticodon-binding||Histidyl-anticodon-binding||Aminoacyl-tRNA synthetase, class II
ENSMUSG00000019146	Cacng2	PMP-22/EMP/MP20/Claudin superfamily||Voltage-dependent calcium channel, gamma subunit||Voltage-dependent calcium channel, gamma-2 subunit
ENSMUSG00000019158	Tmem160	-||Transmembrane protein 160
ENSMUSG00000019173	Rab5c	-||Small GTPase superfamily||P-loop containing nucleoside triphosphate hydrolase||Small GTP-binding protein domain
ENSMUSG00000019178	Styxl1	Dual specificity phosphatase||Protein-tyrosine phosphatase-like||Dual specificity protein phosphatase domain||Rhodanese-like domain superfamily||Dual specificity phosphatase, catalytic domain||-||Rhodanese-like domain
ENSMUSG00000019179	Mdh2	NAD(P)-binding domain superfamily||Lactate dehydrogenase/glycoside hydrolase, family 4, C-terminal||Malate dehydrogenase, type 1||Malate dehydrogenase, active site||Lactate/malate dehydrogenase, N-terminal||-||L-lactate/malate dehydrogenase||Lactate/malate dehydrogenase, C-terminal
ENSMUSG00000019188	H13	Peptidase A22B, signal peptide peptidase||Presenilin/signal peptide peptidase
ENSMUSG00000019189	Rnf145	TRC8 N-terminal domain||Zinc finger, RING/FYVE/PHD-type||Zinc finger, RING-type||Zinc finger, RING-CH-type
ENSMUSG00000019194	Scn1b	Sodium channel subunit beta-1/beta-3||Immunoglobulin-like fold||Immunoglobulin V-set domain||Immunoglobulin-like domain superfamily
ENSMUSG00000019210	Atp6v1e1	ATPase, V1/A1 complex, subunit E
ENSMUSG00000019232	Etnppl	Aminotransferase class-III||Pyridoxal phosphate-dependent transferase, subdomain 2||Pyridoxal phosphate-dependent transferase||Pyridoxal phosphate-dependent transferase, major region, subdomain 1
ENSMUSG00000019235	Rps6kl1	Protein kinase domain||Protein kinase-like domain superfamily||Ribosomal protein S6 kinase-like 1||RPK118-like, kinase domain||MIT||MIT domain superfamily
ENSMUSG00000019254	Ppp1r12c	Ankyrin repeat-containing domain superfamily||Protein phosphatase 1 regulatory subunit 12C||Ankyrin repeat-containing domain||cGMP-dependent protein kinase, interacting domain||Ankyrin repeat||-||Protein phosphatase 1 regulatory subunit 12A/B/C
ENSMUSG00000019278	Dpep1	Membrane dipeptidase, active site||Metal-dependent hydrolase||Peptidase M19||Dipeptidase 1
ENSMUSG00000019302	Atp6v0a1	ATPase, V0 complex, subunit 116kDa, eukaryotic||V-type ATPase, V0 complex, 116kDa subunit family
ENSMUSG00000019312	Grb7	SH2 domain superfamily||Growth factor receptor-bound protein 7||Ras-associating (RA) domain||SH2 domain||BPS (Between PH and SH2) domain||Ubiquitin-like domain superfamily||Pleckstrin homology domain||PH-like domain superfamily
ENSMUSG00000019320	Noxo1	SH3 domain||SH3-like domain superfamily||PX domain superfamily||Phox homologous domain||NADPH oxidase organizer 1, second SH3 domain
ENSMUSG00000019338	Zfp687	Zinc finger C2H2 superfamily||-||Zinc finger C2H2-type||Zinc finger, RING/FYVE/PHD-type
ENSMUSG00000019368	Sec14l4	CRAL/TRIO, N-terminal domain superfamily||CRAL-TRIO lipid binding domain superfamily||GOLD domain||GOLD domain superfamily||CRAL/TRIO, N-terminal domain||CRAL-TRIO lipid binding domain
ENSMUSG00000019370	Calm3	EF-Hand 1, calcium-binding site||-||EF-hand domain pair||EF-hand domain
ENSMUSG00000019428	Fkbp8	Tetratricopeptide repeat-containing domain||Tetratricopeptide repeat||FKBP-type peptidyl-prolyl cis-trans isomerase domain||-||Peptidyl-prolyl cis-trans isomerase, FKBP-type||Tetratricopeptide-like helical domain superfamily
ENSMUSG00000019432	Ddx39b	Helicase, C-terminal||RNA helicase, DEAD-box type, Q motif||Helicase superfamily 1/2, ATP-binding domain||P-loop containing nucleoside triphosphate hydrolase||DEAD/DEAH box helicase domain
ENSMUSG00000019433	Gipc1	PDZ domain-containing protein GIPC1/2/3||PDZ domain||PDZ superfamily
ENSMUSG00000019437	Tlcd1	TRAM/LAG1/CLN8 homology domain
ENSMUSG00000019461	Plscr3	Scramblase
ENSMUSG00000019464	Ptger1	GPCR, rhodopsin-like, 7TM||G protein-coupled receptor, rhodopsin-like||Prostanoid receptor||Prostanoid EP1 receptor||Prostaglandin DP receptor
ENSMUSG00000019471	Cdc37	Cdc37||Cdc37, N-terminal domain||Cdc37, Hsp90 binding||Cdc37, C-terminal
ENSMUSG00000019478	Rab4a	P-loop containing nucleoside triphosphate hydrolase||Small GTP-binding protein domain||Small GTPase superfamily||-
ENSMUSG00000019487	Trip10	-||Cdc42-interacting protein 4||F-BAR domain||SH3 domain||SH3-like domain superfamily||AH/BAR domain superfamily||FCH domain
ENSMUSG00000019494	Cops6	Rpn11/EIF3F, C-terminal||MPN domain||JAB1/MPN/MOV34 metalloenzyme domain||COP9 signalosome subunit 6
ENSMUSG00000019505	Ubb	Ubiquitin conserved site||Ubiquitin||Ubiquitin domain||Ubiquitin-like domain superfamily
ENSMUSG00000019518	Ap4m1	AP-2 complex subunit mu, C-terminal superfamily||Longin-like domain superfamily||-||AP complex, mu/sigma subunit||Clathrin adaptor, mu subunit, conserved site||Clathrin adaptor, mu subunit||Mu homology domain
ENSMUSG00000019528	Gyg	Nucleotide-diphospho-sugar transferases||Glycosyl transferase, family 8
ENSMUSG00000019564	Arid3a	ARID DNA-binding domain superfamily||ARID DNA-binding domain||-||REKLES domain
ENSMUSG00000019577	Pdk4	Branched-chain alpha-ketoacid dehydrogenase kinase/Pyruvate dehydrogenase kinase, N-terminal||Histidine kinase domain||Alpha-ketoacid/pyruvate dehydrogenase kinase, N-terminal domain superfamily||Histidine kinase/HSP90-like ATPase||Histidine kinase/HSP90-like ATPase superfamily
ENSMUSG00000019578	Ubxn6	PUB domain||PUB-like domain superfamily||UBX domain||Ubiquitin-like domain superfamily
ENSMUSG00000019590	Cyb561	Cytochrome b561/ferric reductase transmembrane||Cytochrome b561
ENSMUSG00000019647	Sema6a	Semaphorin||Sema domain||Sema domain superfamily||Plexin repeat||WD40/YVTN repeat-like-containing domain superfamily
ENSMUSG00000019659	Ccdc12	mRNA splicing factor, Cwf18||Arginyl tRNA synthetase N-terminal domain superfamily
ENSMUSG00000019689	Fmc1	-
ENSMUSG00000019718	L3hypdh	Proline racemase family
ENSMUSG00000019726	Lyst	-||PH-BEACH domain||Lysosomal-trafficking regulator||PH-like domain superfamily||WD40 repeat, conserved site||WD40-repeat-containing domain||BEACH domain superfamily||BEACH domain||Armadillo-type fold||WD40/YVTN repeat-like-containing domain superfamily||
ENSMUSG00000019731	Slc35e1	Sugar phosphate transporter domain
ENSMUSG00000019732	Calr3	Calreticulin/calnexin, P domain superfamily||Concanavalin A-like lectin/glucanase domain superfamily||Calreticulin/calnexin||Calreticulin||Calreticulin/calnexin, conserved site
ENSMUSG00000019734	Tmc4	TMC||-
ENSMUSG00000019762	Iyd	Nitroreductase||Nitroreductase-like
ENSMUSG00000019763	Rmnd1	-||Domain of unknown function DUF155
ENSMUSG00000019768	Esr1	Nuclear hormone receptor, ligand-binding domain||Oestrogen receptor||Zinc finger, nuclear hormone receptor-type||Oestrogen receptor/oestrogen-related receptor||Nuclear hormone receptor-like domain superfamily||Oestrogen-type nuclear receptor final C-terminal domain||Nuclear hormone receptor||Zinc finger, NHR/GATA-type
ENSMUSG00000019773	Fbxo5	F-box domain||F-box-like domain superfamily
ENSMUSG00000019774	Mtrf1l	Peptide chain release factor||Peptide chain release factor class I/class II
ENSMUSG00000019777	Hdac2	Ureohydrolase domain superfamily||Histone deacetylase superfamily||Histone deacetylase domain||Histone deacetylase||Histone deacetylase domain superfamily
ENSMUSG00000019779	Frk	Serine-threonine/tyrosine-protein kinase, catalytic domain||SH3-like domain superfamily||Protein kinase, ATP binding site||SH2 domain superfamily||Protein kinase domain||SH3 domain||Protein kinase-like domain superfamily||SH2 domain||Tyrosine-protein kinase Frk, SH2 domain||Tyrosine-protein kinase, active site||Tyrosine-protein kinase, catalytic domain
ENSMUSG00000019782	Rwdd1	ZC3H15/TMA46 family, C-terminal||Ubiquitin-conjugating enzyme/RWD-like||RWD domain
ENSMUSG00000019789	Hey2	Helix-loop-helix DNA-binding domain superfamily||Orange domain||Myc-type, basic helix-loop-helix (bHLH) domain
ENSMUSG00000019790	Stxbp5	Lethal(2) giant larvae protein||WD40-repeat-containing domain superfamily||WD40 repeat||WD40/YVTN repeat-like-containing domain superfamily||WD40 repeat, conserved site||WD40-repeat-containing domain||Lethal giant larvae homologue 2||Lethal giant larvae (Lgl)-like, C-terminal domain||-||Synaptobrevin
ENSMUSG00000019791	Hint3	-||HIT-like domain||HIT-like superfamily
ENSMUSG00000019792	Trmt11	tRNA guanosine-2'-O-methyltransferase, TRM11||S-adenosyl-L-methionine-dependent methyltransferase||DNA methylase, N-6 adenine-specific, conserved site||-||Putative RNA methylase domain
ENSMUSG00000019794	Katna1	Katanin p60 subunit A1||Vps4 oligomerisation, C-terminal||MIT domain superfamily||AAA+ ATPase domain||ATPase, AAA-type, core||-||P-loop containing nucleoside triphosphate hydrolase||ATPase, AAA-type, conserved site
ENSMUSG00000019795	Pcmt1	S-adenosyl-L-methionine-dependent methyltransferase||Protein-L-isoaspartate(D-aspartate) O-methyltransferase||-
ENSMUSG00000019796	Lrp11	MANSC domain||PKD domain superfamily||Seven cysteines, N-terminal||Immunoglobulin-like fold||Low-density lipoprotein (LDL) receptor class A, conserved site||LDL receptor-like superfamily||Low-density lipoprotein (LDL) receptor class A repeat
ENSMUSG00000019802	Sec63	C2 domain superfamily||Immunoglobulin E-set||Sec63 domain||DnaJ domain superfamily||DnaJ domain||Translocation protein Sec63
ENSMUSG00000019804	Snx3	Phox homologous domain||PX domain superfamily
ENSMUSG00000019806	Aig1	FAR-17a/AIG1-like protein
ENSMUSG00000019809	Pex3	Peroxin-3
ENSMUSG00000019814	Ltv1	Low temperature viability protein
ENSMUSG00000019818	Cd164	-||CD164-related protein
ENSMUSG00000019820	Utrn	Calponin homology domain||-||Dystrophin/utrophin||WW domain||Actinin-type actin-binding domain, conserved site||WW domain superfamily||Zinc finger, ZZ-type||EF-hand domain, type 2||Spectrin repeat||EF-hand domain, type 1||Spectrin/alpha-actinin||Calponin-like domain superfamily||EF-hand domain pair
ENSMUSG00000019826	Zbtb24	SKP1/BTB/POZ domain superfamily||Zinc finger C2H2 superfamily||Zinc finger C2H2-type||Zinc finger, RING/FYVE/PHD-type||BTB/POZ domain
ENSMUSG00000019831	Wasf1	WH2 domain||SCAR/WAVE family
ENSMUSG00000019832	Rab32	Ras-related protein Rab29/Rab38/Rab32||-||P-loop containing nucleoside triphosphate hydrolase||Small GTP-binding protein domain||Small GTPase superfamily
ENSMUSG00000019837	Gtf3c6	Transcription factor TFIIIC, tau55-related
ENSMUSG00000019838	Slc16a10	Major facilitator superfamily domain||MFS transporter superfamily||Monocarboxylate transporter 10||Major facilitator superfamily
ENSMUSG00000019841	Rev3l	DNA-directed DNA polymerase, family B, exonuclease domain||-||Ribonuclease H-like superfamily||DNA-directed DNA polymerase, family B||C4-type zinc-finger of DNA polymerase delta||Domain of unknown function DUF4683||Ribonuclease H superfamily||DNA polymerase, palm domain superfamily||DNA-directed DNA polymerase, family B, multifunctional domain||DNA-directed DNA polymerase, family B, conserved sit…
ENSMUSG00000019843	Fyn	Fyn/Yrk, SH3 domain||-||Tyrosine-protein kinase, active site||Tyrosine-protein kinase, catalytic domain||SH3-like domain superfamily||Serine-threonine/tyrosine-protein kinase, catalytic domain||Protein kinase, ATP binding site||SH2 domain superfamily||Protein kinase domain||SH3 domain||Protein kinase-like domain superfamily||SH2 domain
ENSMUSG00000019846	Lama4	Laminin domain II||EGF-like domain||Laminin G domain||Concanavalin A-like lectin/glucanase domain superfamily||Laminin alpha, domain I||Laminin EGF domain
ENSMUSG00000019848	Popdc3	RmlC-like jelly roll fold||Cyclic nucleotide-binding-like||Popeye protein
ENSMUSG00000019849	Prep	Peptidase S9, prolyl oligopeptidase, catalytic domain||Peptidase S9A, N-terminal domain||Alpha/Beta hydrolase fold||Peptidase S9, serine active site||Peptidase S9A, prolyl oligopeptidase
ENSMUSG00000019850	Tnfaip3	OTU domain||Zinc finger, A20-type||A20 peptidase
ENSMUSG00000019853	Hebp2	Regulatory factor, effector binding domain superfamily||SOUL haem-binding protein
ENSMUSG00000019854	Reps1	EF-Hand 1, calcium-binding site||RalBP1-associated Eps domain-containing protein 1||-||EF-hand domain pair||EH domain||EF-hand domain
ENSMUSG00000019857	Asf1a	Histone chaperone ASF1-like||Histone chaperone ASF1-like superfamily
ENSMUSG00000019861	Gopc	PDZ domain||PDZ superfamily||-
ENSMUSG00000019866	Crybg1	Gamma-crystallin-like||Ricin B-like lectins||Ricin B, lectin domain||Beta/gamma crystallin
ENSMUSG00000019868	Vta1	-||Vacuolar protein sorting-associate protein Vta1/Callose synthase, N-terminal
ENSMUSG00000019872	Smpdl3a	Calcineurin-like phosphoesterase domain, ApaH type||Acid sphingomyelinase-like phosphodiesterase, predicted||Metallo-dependent phosphatase-like
ENSMUSG00000019873	Reep3	TB2/DP1/HVA22-related protein||-
ENSMUSG00000019876	Pkib	-||cAMP-dependent protein kinase inhibitor
ENSMUSG00000019877	Serinc1	Serine incorporator 1||Serine incorporator/TMS membrane protein||-
ENSMUSG00000019878	Hsf2	-||Winged helix DNA-binding domain superfamily||Vertebrate heat shock transcription factor, C-terminal domain||Heat shock transcription factor family||Heat shock factor protein 2||Heat shock factor (HSF)-type, DNA-binding||Winged helix-like DNA-binding do
ENSMUSG00000019883	Echdc1	ClpP/crotonase-like domain superfamily||Crotonase superfamily||Enoyl-CoA hydratase/isomerase, conserved site
ENSMUSG00000019888	Mgat4c	-||Glycosyl transferase family 54
ENSMUSG00000019889	Ptprk	Protein-tyrosine phosphatase-like||Concanavalin A-like lectin/glucanase domain superfamily||PTP type protein phosphatase||Immunoglobulin-like domain||Fibronectin type III superfamily||Immunoglobulin I-set||Cytochrome c1, transmembrane anchor, C-terminal||Tyrosine specific protein phosphatases domain||MAM domain||-||Protein-tyrosine phosphatase, active site||Immunoglobulin-like domain superfamily|…
ENSMUSG00000019891	Dcbld1	CUB domain||LCCL domain superfamily||Spermadhesin, CUB domain superfamily||LCCL domain
ENSMUSG00000019899	Lama2	Laminin G domain||EGF-like domain||Laminin, N-terminal||Laminin IV||Concanavalin A-like lectin/glucanase domain superfamily||Laminin alpha, domain I||Laminin domain II||Galactose-binding-like domain superfamily||Growth factor receptor cysteine-rich domain superfamily||Laminin EGF domain
ENSMUSG00000019900	Rfx6	Winged helix-like DNA-binding domain superfamily||Winged helix DNA-binding domain superfamily||DNA-binding RFX-type winged-helix domain||-
ENSMUSG00000019906	Lin7a	L27 domain||PDZ domain||Protein lin-7||PDZ superfamily||L27 domain superfamily||L27 domain, C-terminal
ENSMUSG00000019907	Ppp1r12a	Ankyrin repeat-containing domain superfamily||cGMP-dependent protein kinase, interacting domain||Ankyrin repeat||Ankyrin repeat-containing domain||Protein phosphatase 1 regulatory subunit 12A/B/C
ENSMUSG00000019916	P4ha1	Oxoglutarate/iron-dependent dioxygenase||Tetratricopeptide repeat-containing domain||Tetratricopeptide repeat||Prolyl 4-hydroxylase, alpha subunit||Prolyl 4-hydroxylase alpha-subunit, N-terminal||Tetratricopeptide-like helical domain superfamily
ENSMUSG00000019920	Lims1	Zinc finger, LIM-type||LIM and senescent cell antigen-like-containing domain protein 1
ENSMUSG00000019923	Zwint	ZW10 interactor
ENSMUSG00000019927	Ube2d1	Ubiquitin-conjugating enzyme, active site||Ubiquitin-conjugating enzyme/RWD-like||Ubiquitin-conjugating enzyme E2
ENSMUSG00000019935	Slc17a8	Major facilitator superfamily domain||MFS transporter superfamily||Major facilitator superfamily||Cyclic nucleotide-regulated ion channel, N-terminal
ENSMUSG00000019943	Atp2b1	Cation-transporting P-type ATPase, C-terminal||P-type ATPase, subfamily IIB||P-type ATPase||HAD superfamily||Cation-transporting P-type ATPase, N-terminal||Plasma membrane calcium transporting P-type ATPase, C-terminal||P-type ATPase, phosphorylation site||P-type ATPase, transmembrane domain superfamily||P-type ATPase, A domain superfamily||HAD-like superfamily||P-type ATPase, cytoplasmic domain …
ENSMUSG00000019944	Rhobtb1	-||Small GTPase superfamily, Rho type||SKP1/BTB/POZ domain superfamily||Small GTP-binding protein domain||P-loop containing nucleoside triphosphate hydrolase||BTB/POZ domain||Small GTPase superfamily
ENSMUSG00000019945	Cabcoco1	Flagellar C1a complex subunit C1a-32
ENSMUSG00000019947	Arid5b	ARID DNA-binding domain superfamily||AT-rich interactive domain-containing protein 5B||ARID DNA-binding domain||-
ENSMUSG00000019951	Uhrf1bp1l	-||Vacuolar protein sorting-associated protein 13, N-terminal domain||UHRF1-binding protein 1-like
ENSMUSG00000019952	Poc1b	-||G-protein beta WD-40 repeat||WD40 repeat, conserved site||WD40-repeat-containing domain superfamily||WD40 repeat||WD40-repeat-containing domain
ENSMUSG00000019960	Dusp6	Tyrosine specific protein phosphatases domain||Rhodanese-like domain superfamily||Mitogen-activated protein (MAP) kinase phosphatase||Dual specificity phosphatase, catalytic domain||Dual specificity phosphatase||Protein-tyrosine phosphatase-like||Dual specificity protein phosphatase domain||Rhodanese-like domain
ENSMUSG00000019961	Tmpo	LEM domain||LEM/LEM-like domain superfamily||Lamina-associated polypeptide 2 alpha||LEM-like domain
ENSMUSG00000019966	Kitl	Four-helical cytokine-like, core||Stem cell factor
ENSMUSG00000019970	Sgk1	Protein kinase, ATP binding site||PX domain superfamily||Serine/threonine-protein kinase, active site||AGC-kinase, C-terminal||Protein kinase domain||Protein kinase-like domain superfamily||Protein kinase, C-terminal||-
ENSMUSG00000019971	Cep290	Centrosomal protein of 290kDa||Centrosomal protein of 290kDa, coiled-coil region
ENSMUSG00000019975	Ikbip	Inhibitor of nuclear factor kappa-B kinase-interacting protein
ENSMUSG00000019977	Hbs1l	Translation elongation factor EFTu/EF1A, C-terminal||Translation protein, beta-barrel domain superfamily||Transcription factor, GTP-binding domain||HBS1-like protein, N-terminal domain superfamily||Translation elongation factor EF1A/initiation factor IF2gamma, C-terminal||HBS1-like protein, N-terminal||P-loop containing nucleoside triphosphate hydrolase
ENSMUSG00000019978	Epb41l2	PH-like domain superfamily||Band 4.1-like protein 2||FERM, N-terminal||FERM conserved site||FERM central domain||FERM domain||FERM adjacent (FA)||Ezrin/radixin/moesin-like||FERM, C-terminal PH-like domain||FERM superfamily, second domain||Band 4.1 domain||Band 4.1, C-terminal||-||SAB domain||FERM/acyl-CoA-binding protein superfamily||Ubiquitin-like domain superfamily
ENSMUSG00000019979	Apaf1	WD40/YVTN repeat-like-containing domain superfamily||NB-ARC||WD40-repeat-containing domain superfamily||P-loop containing nucleoside triphosphate hydrolase||WD40 repeat||Apoptotic protease-activating factor 1||CARD domain||Death-like domain superfamily||WD40-repeat-containing domain||Anaphase-promoting complex subunit 4, WD40 domain||WD40 repeat, conserved site||G-protein beta WD-40 repeat||Winge…
ENSMUSG00000019984	Med23	Mediator complex, subunit Med23||-
ENSMUSG00000019986	Ahi1	-||Jouberin, SH3 domain||WD40-repeat-containing domain||SH3 domain||WD40/YVTN repeat-like-containing domain superfamily||WD40 repeat||WD40-repeat-containing domain superfamily||SH3-like domain superfamily
ENSMUSG00000019989	Enpp3	Somatomedin B domain||Extracellular Endonuclease, subunit A||Alkaline-phosphatase-like, core domain superfamily||Alkaline phosphatase-like, alpha/beta/alpha||Type I phosphodiesterase/nucleotide pyrophosphatase/phosphate transferase||DNA/RNA non-specific endonuclease||-||Somatomedin B-like domain superfamily
ENSMUSG00000019990	Pde7b	3'5'-cyclic nucleotide phosphodiesterase, conserved site||3'5'-cyclic nucleotide phosphodiesterase||HD/PDEase domain||3'5'-cyclic nucleotide phosphodiesterase, catalytic domain superfamily||-||3'5'-cyclic nucleotide phosphodiesterase, catalytic domain
ENSMUSG00000019996	Map7	Microtubule-associated protein 7||Microtubule-associated protein 7 family
ENSMUSG00000020000	Moxd1	DOMON domain||Tyramine beta-hydroxylase/Dopamine beta-hydroxylase||Copper type II, ascorbate-dependent monooxygenase, N-terminal||Copper type II ascorbate-dependent monooxygenase, C-terminal||PHM/PNGase F domain superfamily||DBH-like monooxygenase protein 1||Copper type II, ascorbate-dependent monooxygenase-like, C-terminal||Copper type II, ascorbate-dependent monooxygenase, N-terminal domain sup…
ENSMUSG00000020003	Pex7	WD40 repeat||WD40-repeat-containing domain superfamily||WD40-repeat-containing domain||G-protein beta WD-40 repeat||WD40 repeat, conserved site||WD40/YVTN repeat-like-containing domain superfamily
ENSMUSG00000020009	Ifngr1	Immunoglobulin-like fold||-||Interferon gamma receptor alpha subunit||Fibronectin type III superfamily||Fibronectin type III||Interferon gamma receptor, poxvirus/mammal
ENSMUSG00000020010	Vnn3	Carbon-nitrogen hydrolase||Biotinidase-like, eukaryotic||Carbon-nitrogen hydrolase superfamily
ENSMUSG00000020014	Cfap54	Tetratricopeptide-like helical domain superfamily||Cilia- and flagella-associated protein 54||-
ENSMUSG00000020015	Cdk17	Protein kinase, ATP binding site||-||Protein kinase domain||Serine/threonine-protein kinase, active site||Protein kinase-like domain superfamily
ENSMUSG00000020017	Hal	Histidine ammonia-lyase||L-Aspartase-like||Phenylalanine/histidine ammonia-lyases, active site||Fumarase/histidase, N-terminal||-||Par3/HAL, N-terminal||Aromatic amino acid lyase
ENSMUSG00000020021	Fgd6	Dbl homology (DH) domain||Zinc finger, FYVE-related||Dbl homology (DH) domain superfamily||Zinc finger, RING/FYVE/PHD-type||PH-like domain superfamily||Pleckstrin homology domain||FYVE zinc finger
ENSMUSG00000020022	Ndufa12	NADH dehydrogenase [ubiquinone] 1 alpha subcomplex subunit 12||-
ENSMUSG00000020023	Tmcc3	Testis-specific protein TEX28/transmembrane and coiled-coil domains protein
ENSMUSG00000020024	Cep83	Centrosomal protein of 83kDa
ENSMUSG00000020027	Socs2	SOCS box-like domain superfamily||-||SOCS2, SH2 domain||Suppressor of cytokine signalling 2||SOCS box domain||SH2 domain||SH2 domain superfamily
ENSMUSG00000020029	Nudt4	NUDIX hydrolase, conserved site||NUDIX hydrolase domain||NUDIX hydrolase-like domain superfamily
ENSMUSG00000020032	Nuak1	Protein kinase-like domain superfamily||Protein kinase domain||Serine/threonine-protein kinase, active site||Protein kinase, ATP binding site
ENSMUSG00000020034	Tcp11l2	T-complex 11
ENSMUSG00000020037	Rfx4	Winged helix DNA-binding domain superfamily||DNA-binding RFX-type winged-helix domain||-||Winged helix-like DNA-binding domain superfamily
ENSMUSG00000020038	Cry1	Rossmann-like alpha/beta/alpha sandwich fold||Cryptochrome/DNA photolyase, FAD-binding domain||Cryptochrome/photolyase, N-terminal domain superfamily||Cryptochrome/DNA photolyase, FAD-binding domain-like superfamily||DNA photolyase, N-terminal
ENSMUSG00000020044	Timp3	Protease inhibitor I35 (TIMP)||Netrin domain||Proteinase inhibitor I35b (TIMP), C-terminal||Tissue inhibitor of metalloproteinase, conserved site||Metalloproteinase inhibitor 3||Tissue inhibitor of metalloproteinases-like, OB-fold
ENSMUSG00000020051	Pah	Aromatic amino acid hydroxylase superfamily||Aromatic amino acid hydroxylase||Tyrosine 3-monooxygenase-like||ACT domain||Aromatic amino acid hydroxylase, iron/copper binding site||Aromatic amino acid hydroxylase, C-terminal||Aromatic amino acid monoxygenase, C-terminal domain superfamily||Phenylalanine-4-hydroxylase, tetrameric form
ENSMUSG00000020052	Ascl1	Myc-type, basic helix-loop-helix (bHLH) domain||Achaete-scute transcription factor-related||Helix-loop-helix DNA-binding domain superfamily
ENSMUSG00000020053	Igf1	Insulin family||Insulin, conserved site||Insulin-like growth factor I||Insulin-like||Insulin-like superfamily||Insulin-like growth factor
ENSMUSG00000020056	Washc3	-||WASH complex subunit 3
ENSMUSG00000020057	Dram1	-||Frag1/DRAM/Sfk1
ENSMUSG00000020063	Sirt1	Sirtuin family||-||Sirtuin family, catalytic core domain||DHS-like NAD/FAD-binding domain superfamily
ENSMUSG00000020064	Herc4	Regulator of chromosome condensation 1/beta-lactamase-inhibitor protein II||-||Regulator of chromosome condensation, RCC1||HECT, E3 ligase catalytic domain||HECT domain
ENSMUSG00000020067	Mypn	Immunoglobulin-like fold||Immunoglobulin subtype 2||Immunoglobulin subtype||Immunoglobulin I-set||Immunoglobulin-like domain superfamily||Immunoglobulin-like domain
ENSMUSG00000020069	Hnrnph3	-||hnRNPH3, RNA recognition motif 3||RNA recognition motif domain||hnRNPH3, RNA recognition motif 2||RNA-binding domain superfamily
ENSMUSG00000020070	Rufy2	Zinc finger, RING/FYVE/PHD-type||Zinc finger, FYVE/PHD-type||RUN domain||FYVE zinc finger||RUN domain superfamily||Zinc finger, FYVE-related||-
ENSMUSG00000020072	Pbld2	Phenazine biosynthesis PhzF protein
ENSMUSG00000020074	Ccar1	DBC1/CARP1 catalytically inactive NUDIX hydrolase domain||Nucleic acid-binding, OB-fold||EF-hand domain pair||Cell cycle and apoptosis regulator protein||SAP domain superfamily||-||SAP domain||S1-like RNA binding domain
ENSMUSG00000020075	Ddx21	Helicase, C-terminal||P-loop containing nucleoside triphosphate hydrolase||DEAD/DEAH box helicase domain||GUCT||RNA-binding domain superfamily||RNA helicase, DEAD-box type, Q motif||Helicase superfamily 1/2, ATP-binding domain
ENSMUSG00000020076	Ddx50	Helicase, C-terminal||Helicase superfamily 1/2, ATP-binding domain||RNA helicase, DEAD-box type, Q motif||GUCT||RNA-binding domain superfamily||P-loop containing nucleoside triphosphate hydrolase||DEAD/DEAH box helicase domain
ENSMUSG00000020078	Vps26a	-||Vacuolar protein sorting protein 26 related
ENSMUSG00000020079	Supv3l1	P-loop containing nucleoside triphosphate hydrolase||Mitochondrial degradasome RNA helicase subunit, C-terminal domain||Helicase, C-terminal||-
ENSMUSG00000020085	Aifm2	Pyridine nucleotide-disulphide oxidoreductase, class-II||FAD/NAD(P)-binding domain superfamily||FAD/NAD(P)-binding domain
ENSMUSG00000020087	Tysnd1	Peptidase S1, PA clan||-||Peptidase S1A, Tysnd1
ENSMUSG00000020088	Sar1a	Small GTPase superfamily, ARF/SAR type||Small GTPase superfamily, SAR1-type||-||P-loop containing nucleoside triphosphate hydrolase||Small GTP-binding protein domain
ENSMUSG00000020089	Ppa1	Inorganic pyrophosphatase superfamily||Inorganic pyrophosphatase
ENSMUSG00000020091	Eif4ebp2	Eukaryotic translation initiation factor 4E binding
ENSMUSG00000020092	Pald1	Protein-tyrosine phosphatase, catalytic||Protein-tyrosine phosphatase-like
ENSMUSG00000020097	Sgpl1	Pyridoxal phosphate-dependent transferase||Pyridoxal phosphate-dependent decarboxylase||Pyridoxal phosphate-dependent transferase, major region, subdomain 1||-||Pyridoxal phosphate-dependent transferase, subdomain 2
ENSMUSG00000020098	Pcbd1	Pterin 4 alpha carbinolamine dehydratase superfamily||Pterin 4 alpha carbinolamine dehydratase
ENSMUSG00000020099	Unc5b	Death-like domain superfamily||Immunoglobulin I-set||Immunoglobulin-like domain superfamily||Death domain||Immunoglobulin-like fold||Immunoglobulin subtype 2||Immunoglobulin subtype||Thrombospondin type-1 (TSP1) repeat superfamily||Immunoglobulin-like domain||Thrombospondin type-1 (TSP1) repeat||UPA domain||ZU5 domain
ENSMUSG00000020100	Slc29a3	-||Equilibrative nucleoside transporter||Equilibrative nucleoside transporter 3
ENSMUSG00000020102	Slc16a7	Major facilitator superfamily||MFS transporter superfamily||Major facilitator superfamily domain||Monocarboxylate transporter||Monocarboxylate transporter 2
ENSMUSG00000020105	Lrig3	Immunoglobulin-like domain||Leucine-rich repeat||Immunoglobulin I-set||Immunoglobulin-like domain superfamily||Leucine-rich repeat domain superfamily||Cysteine-rich flanking region, C-terminal||Leucine-rich repeat, typical subtype||Immunoglobulin-like fold||Immunoglobulin subtype||Immunoglobulin subtype 2
ENSMUSG00000020107	Anapc16	Anaphase-promoting complex subunit 16
ENSMUSG00000020108	Ddit4	RTP801-like
ENSMUSG00000020109	Dnajb12	Domain of unknown function DUF1977, DnaJ-like||DnaJ domain, conserved site||DnaJ domain superfamily||DnaJ domain||-
ENSMUSG00000020111	Micu1	-||EF-Hand 1, calcium-binding site||EF-hand domain||EF-hand domain pair
ENSMUSG00000020114	Cand1	Armadillo-type fold||TATA-binding protein interacting (TIP20)||Armadillo-like helical
ENSMUSG00000020115	Tbk1	Protein kinase, ATP binding site||-||Protein kinase domain||Protein kinase-like domain superfamily
ENSMUSG00000020116	Pno1	K Homology domain, type 1 superfamily||K Homology domain
ENSMUSG00000020121	Srgap1	SH3-like domain superfamily||FCH domain||AH/BAR domain superfamily||srGAP1/2/3, SH3 domain||SH3 domain||Rho GTPase activation protein||Rho GTPase-activating protein domain||F-BAR domain||SLIT-ROBO Rho GTPase-activating protein 1, F-BAR domain
ENSMUSG00000020122	Egfr	Leucine-rich repeat domain superfamily||Cytochrome c1, transmembrane anchor, C-terminal||Growth factor receptor cysteine-rich domain superfamily||Tyrosine-protein kinase, active site||Tyrosine protein kinase, EGF/ERB/XmrK receptor||Tyrosine-protein kinase, catalytic domain||Serine-threonine/tyrosine-protein kinase, catalytic domain||Protein kinase, ATP binding site||Furin-like cysteine-rich domai…
ENSMUSG00000020123	Avpr1a	Vasopressin receptor||Domain of unknown function DUF1856||G protein-coupled receptor, rhodopsin-like||GPCR, rhodopsin-like, 7TM||Vasopressin V1A receptor
ENSMUSG00000020124	Usp15	Ubiquitin carboxyl-terminal hydrolase USP4||RNA 3'-terminal phosphate cyclase/enolpyruvate transferase, alpha/beta||Ubiquitin specific protease, conserved site||Ubiquitin specific protease domain||Ubiquitin carboxyl-terminal hydrolase, C-terminal||Ubiquitin-like domain superfamily||Ubiquitin-like domain, USP-type||Peptidase C19, ubiquitin carboxyl-terminal hydrolase||DUSP-like superfamily||Peptid…
ENSMUSG00000020128	Vps54	Vps54-likeVacuolar protein sorting-associated protein 54, C-terminal||Vacuolar protein sorting-associated protein 54, N-terminal
ENSMUSG00000020130	Tbc1d15	Domain of unknown function DUF3548||Rab-GTPase-TBC domain||Rab-GTPase-TBC domain superfamily
ENSMUSG00000020131	Pcsk4	Peptidase S8, pro-domain||Peptidase S8/S53 domain||Peptidase S8, subtilisin-related||Peptidase S8, subtilisin, Ser-active site||Peptidase S8, subtilisin, Asp-active site||Peptidase S8/S53 domain superfamily||Protease propeptides/proteinase inhibitor I9||Galactose-binding-like domain superfamily||Peptidase S8, subtilisin, His-active site||-||P domain||Kexin/furin catalytic domain
ENSMUSG00000020132	Rab21	Small GTPase superfamily||Small GTP-binding protein domain||P-loop containing nucleoside triphosphate hydrolase
ENSMUSG00000020134	Peli1	Pellino family||Zinc finger, RING/FYVE/PHD-type
ENSMUSG00000020137	Thap2	Zinc finger, C2CH-type||-||THAP domain-containing protein 2
ENSMUSG00000020142	Slc1a4	Sodium:dicarboxylate symporter, conserved site||Sodium:dicarboxylate symporter||Sodium:dicarboxylate symporter superfamily
ENSMUSG00000020149	Rab1	Small GTP-binding protein domain||P-loop containing nucleoside triphosphate hydrolase||Small GTPase superfamily
ENSMUSG00000020150	Gamt	Guanidinoacetate N-methyltransferase||S-adenosyl-L-methionine-dependent methyltransferase||Arginine N-methyltransferase 2-like domain
ENSMUSG00000020151	Ptprr	Protein-tyrosine phosphatase, active site||Protein-tyrosine phosphatase, receptor type R/non-receptor type 5||Protein-tyrosine phosphatase, catalytic||Protein-tyrosine phosphatase-like||Tyrosine specific protein phosphatases domain||Protein-tyrosine phosphatase, KIM-containing||PTP type protein phosphatase
ENSMUSG00000020152	Actr2	Actin/actin-like conserved site||Actin-related protein 2||Actin family
ENSMUSG00000020153	Ndufs7	NADH:ubiquinone oxidoreductase-like, 20kDa subunit||NADH-ubiquinone oxidoreductase, 20 Kd subunit||NADH:ubiquinone oxidoreductase-like, 20kDa subunit superfamily
ENSMUSG00000020156	Mum1	PWWP domain-containing protein MUM1||MUM1-like, PWWP domain
ENSMUSG00000020160	Meis1	Homeobox-like domain superfamily||Homeobox domain||Homeobox KN domain||Homeobox protein PKNOX/Meis, N-terminal||-
ENSMUSG00000020166	Cnot2	-||NOT2/NOT3/NOT5
ENSMUSG00000020167	Tcf3	-||Helix-loop-helix DNA-binding domain superfamily||Myc-type, basic helix-loop-helix (bHLH) domain
ENSMUSG00000020169	Best3	Bestrophin/UPF0187||Bestrophin
ENSMUSG00000020170	Frs2	IRS-type PTB domain||PH-like domain superfamily
ENSMUSG00000020171	Yeats4	-||YEATS
ENSMUSG00000020173	Cobl	Cordon-bleu, ubiquitin-like domain||WH2 domain||-||Ubiquitin-like domain superfamily
ENSMUSG00000020176	Grb10	Ras-associating (RA) domain||SH2 domain superfamily||Ubiquitin-like domain superfamily||BPS (Between PH and SH2) domain||SH2 domain||Pleckstrin homology domain||PH-like domain superfamily||Growth factor receptor-bound protein 10||Grb10, SH2
ENSMUSG00000020180	Snrpd3	Like-Sm (LSM) domain containing protein, LSm4/SmD1/SmD3||Small nuclear ribonucleoprotein Sm D3||LSM domain superfamily||LSM domain, eukaryotic/archaea-type
ENSMUSG00000020181	Nav3	P-loop containing nucleoside triphosphate hydrolase||ATPase, AAA-type, core||AAA+ ATPase domain||Calponin homology domain||Calponin-like domain superfamily
ENSMUSG00000020182	Ddc	Aromatic-L-amino-acid decarboxylase||Pyridoxal phosphate-dependent transferase, subdomain 2||Pyridoxal phosphate-dependent transferase||Pyridoxal phosphate-dependent decarboxylase||Pyridoxal phosphate-dependent transferase, major region, subdomain 1||Pyridoxal-phosphate binding site
ENSMUSG00000020183	Cpm	Carboxypeptidase-like, regulatory domain superfamily||Peptidase M14, carboxypeptidase A
ENSMUSG00000020184	Mdm2	E3 ubiquitin-protein ligase Mdm2||Zinc finger, RING-type||p53 negative regulator Mdm2/Mdm4||SWIB/MDM2 domain||SWIB/MDM2 domain superfamily||Zinc finger, RING/FYVE/PHD-type||Zinc finger, RanBP2-type superfamily||Ubiquitin-protein ligase E3 MDM2||Zinc finger, RanBP2-type||-
ENSMUSG00000020185	E2f7	-||Winged helix DNA-binding domain superfamily||E2F/DP family, winged-helix DNA-binding domain||Winged helix-like DNA-binding domain superfamily||E2F Family
ENSMUSG00000020186	Csrp2	-||Zinc finger, LIM-type
ENSMUSG00000020189	Osbpl8	Oxysterol-binding protein||Oxysterol-binding protein superfamily||Oxysterol-binding protein, conserved site||PH-like domain superfamily||Pleckstrin homology domain
ENSMUSG00000020190	Mknk2	Serine/threonine-protein kinase, active site||-||Protein kinase domain||Protein kinase-like domain superfamily||Protein kinase, ATP binding site
ENSMUSG00000020191	Spata48	Spermatogenesis-associated protein 48
ENSMUSG00000020196	Cabin1	Histone transcription regulator 3/CABIN1||-||Tetratricopeptide-like helical domain superfamily||Calcineurin-binding protein cabin-1, MEF2-binding domain||Tetratricopeptide repeat||Tetratricopeptide repeat-containing domain
ENSMUSG00000020198	Ap3d1	-||Clathrin/coatomer adaptor, adaptin-like, N-terminal||Armadillo-type fold||Adaptor protein complex AP-3, delta subunit||Armadillo-like helical
ENSMUSG00000020205	Phlda1	PH-like domain superfamily||Pleckstrin homology domain
ENSMUSG00000020219	Timm13	Tim10-like||Tim10/FAM136A-like domain superfamily
ENSMUSG00000020220	Vps13d	UBA-like superfamily||Vacuolar protein sorting-associated protein 13||-||Ubiquitin-associated domain||Vacuolar protein sorting-associated protein 13, second N-terminal domain||Vacuolar protein sorting-associated protein 13, SHR-binding domain||Vacuolar protein sorting-associated protein 13, N-terminal domain||VPS13, repeated coiled region||Vacuolar protein sorting-associated protein 13, C-terminal
ENSMUSG00000020224	Llph	Learning associated protein 18-like||-
ENSMUSG00000020227	Irak3	Interleukin-1 receptor-associated kinase 3||-||Death domain||Protein kinase domain||Protein kinase-like domain superfamily||Death-like domain superfamily
ENSMUSG00000020228	Helb	DNA helicase B||-||UvrD-like helicase C-terminal domain||P-loop containing nucleoside triphosphate hydrolase
ENSMUSG00000020229	Slc5a4a	Sodium/solute symporter, conserved site||Sodium/solute symporter
ENSMUSG00000020230	Prmt2	-||SH3 domain||SH3-like domain superfamily||Protein arginine N-methyltransferase||Methyltransferase small domain||S-adenosyl-L-methionine-dependent methyltransferase
ENSMUSG00000020232	Hmg20b	High mobility group box domain superfamily||High mobility group box domain
ENSMUSG00000020235	Fzr1	WD40/YVTN repeat-like-containing domain superfamily||WD40-repeat-containing domain superfamily||WD40 repeat||-||WD40 repeat, conserved site||WD40-repeat-containing domain||The WD repeat Cdc20/Fizzy family||Anaphase-promoting complex subunit 4, WD40 domain
ENSMUSG00000020246	Hcfc2	Kelch repeat type 1||-||Immunoglobulin-like fold||Kelch-type beta propeller||Fibronectin type III superfamily||Fibronectin type III||Galactose oxidase, beta-propeller
ENSMUSG00000020248	Nfyb	Transcription factor, NFYB/HAP3, conserved site||Transcription factor CBF/NF-Y/archaeal histone domain||Histone-fold
ENSMUSG00000020250	Txnrd1	Thioredoxin/glutathione reductase selenoprotein||FAD/NAD(P)-binding domain||Pyridine nucleotide-disulphide oxidoreductase, class I, active site||Pyridine nucleotide-disulphide oxidoreductase, dimerisation domain||FAD/NAD-linked reductase, dimerisation domain superfamily||Pyridine nucleotide-disulphide oxidoreductase, class I||FAD/NAD(P)-binding domain superfamily
ENSMUSG00000020255	D10Wsu102e	Protein of unknown function DUF4598
ENSMUSG00000020258	Glyctk	MOFRL domain||MOFRL-associated domain||Glycerate kinase-like, C-terminal domain superfamily
ENSMUSG00000020260	Pofut2	-||GDP-fucose protein O-fucosyltransferase
ENSMUSG00000020261	Slc36a1	Amino acid transporter, transmembrane domain
ENSMUSG00000020262	Adarb1	Double-stranded RNA-binding domain||Adenosine deaminase/editase||-
ENSMUSG00000020263	Appl2	-||PTB/PI domain||Pleckstrin homology domain||AH/BAR domain superfamily||PH-like domain superfamily
ENSMUSG00000020265	Sumo3	Ubiquitin domain||Ubiquitin-like domain superfamily||-||Rad60/SUMO-like domain||Sumo domain
ENSMUSG00000020267	Hint1	Histidine triad (HIT) protein||Histidine triad, conserved site||HIT-like superfamily||HIT-like domain
ENSMUSG00000020268	Lyrm7	Complex 1 LYR protein||-
ENSMUSG00000020271	Fbxw11	WD40 repeat||WD40-repeat-containing domain superfamily||WD40/YVTN repeat-like-containing domain superfamily||D domain of beta-TrCP||F-box-like domain superfamily||WD40-repeat-containing domain||WD40 repeat, conserved site||G-protein beta WD-40 repeat||F-box domain||-
ENSMUSG00000020272	Stk10	Protein kinase-like domain superfamily||Protein kinase domain||Serine/threonine-protein kinase, active site||Polo kinase kinase||Protein kinase, ATP binding site
ENSMUSG00000020275	Rel	IPT domain||Immunoglobulin E-set||Rel homology domain, conserved site||NFkappaB IPT domain||Rel homology dimerisation domain||Immunoglobulin-like fold||Rel homology domain (RHD), DNA-binding domain||Proto-oncogene c-Rel||p53-like transcription factor, DNA-binding||NF-kappa-B/Dorsal||Rel homology domain (RHD), DNA-binding domain superfamily
ENSMUSG00000020277	Pfkl	Phosphofructokinase, conserved site||ATP-dependent 6-phosphofructokinase||Phosphofructokinase domain||ATP-dependent 6-phosphofructokinase, eukaryotic-type||Phosphofructokinase superfamily||-
ENSMUSG00000020280	Pus10	Pseudouridine synthase, catalytic domain superfamily||-
ENSMUSG00000020282	Rhbdf1	Peptidase S54, rhomboid domain||-||Rhomboid-like superfamily||Peptidase S54, rhomboid||Rhomboid serine protease
ENSMUSG00000020284	1810043G02Rik	Leucine-rich repeat||Protein C21orf2||Leucine-rich repeat domain superfamily
ENSMUSG00000020287	Mpg	Formyl transferase-like, C-terminal domain superfamily||Methylpurine-DNA glycosylase superfamily||-||Methylpurine-DNA glycosylase
ENSMUSG00000020288	Ahsa2	Activator of Hsp90 ATPase, Aha1||Activator of Hsp90 ATPase homologue 1-like||START-like domain superfamily||Activator of Hsp90 ATPase, N-terminal
ENSMUSG00000020289	Nprl3	Nitrogen permease regulator 3||Galactose-binding-like domain superfamily||-
ENSMUSG00000020290	Xpo1	Armadillo-like helical||-||Importin-beta, N-terminal domain||Armadillo-type fold||CRM1 C-terminal domain||Exportin-1/Importin-beta-like
ENSMUSG00000020300	Cpeb4	RNA-binding domain superfamily||RNA recognition motif domain||Cytoplasmic polyadenylation element-binding protein, ZZ domain||Cytoplasmic polyadenylation element-binding protein
ENSMUSG00000020303	Stc2	Stanniocalcin
ENSMUSG00000020307	Cdc34	-||Ubiquitin-conjugating enzyme, active site||Ubiquitin-conjugating enzyme E2||Ubiquitin-conjugating enzyme/RWD-like
ENSMUSG00000020308	Tpgs1	cAMP-dependent protein kinase regulatory subunit, dimerization-anchoring domain superfamily
ENSMUSG00000020309	Chac2	Gamma-glutamyl cyclotransferase-like superfamily||Glutathione-specific gamma-glutamylcyclotransferase||Gamma-glutamyl cyclotransferase-like
ENSMUSG00000020311	Erlec1	-||Mannose-6-phosphate receptor binding domain superfamily||Protein OS9-like
ENSMUSG00000020312	Shc2	SHC-transforming protein 2||SH2 domain superfamily||PH-like domain superfamily||Phosphotyrosine interaction domain, Shc-like||SH2 adaptor protein C, SH2 domain||PTB/PI domain||SH2 domain
ENSMUSG00000020315	Sptbn1	Spectrin, beta subunit||Calponin homology domain||Pleckstrin homology domain||Actinin-type actin-binding domain, conserved site||PH-like domain superfamily||Calponin-like domain superfamily||Spectrin/alpha-actinin||Pleckstrin homology domain, spectrin-type||Spectrin repeat
ENSMUSG00000020317	Theg	Testicular haploid expressed repeat
ENSMUSG00000020319	Wdpcp	WD40/YVTN repeat-like-containing domain superfamily||WD40-repeat-containing domain superfamily||WD repeat-containing and planar cell polarity effector protein Fritz
ENSMUSG00000020321	Mdh1	Lactate dehydrogenase/glycoside hydrolase, family 4, C-terminal||NAD(P)-binding domain superfamily||Malate dehydrogenase, active site||Lactate/malate dehydrogenase, N-terminal||Malate dehydrogenase, NAD-dependent, cytosolic||Malate dehydrogenase, type 2||L-lactate/malate dehydrogenase||Lactate/malate dehydrogenase, C-terminal
ENSMUSG00000020325	Fstl3	TGF-beta binding (TB) domain superfamily||Kazal domain||Kazal domain superfamily||TB domain||Follistatin/Osteonectin EGF domain||Follistatin-like, N-terminal
ENSMUSG00000020328	Nudcd2	HSP20-like chaperone||CS domain
ENSMUSG00000020329	Polrmt	DNA-directed RNA polymerase, phage-type||DNA-directed RNA polymerase, N-terminal domain superfamily||Pentatricopeptide repeat||DNA-directed RNA polymerase, N-terminal||DNA-directed RNA polymerase, helix hairpin domain superfamily||-
ENSMUSG00000020330	Hmmr	Hyaluronan mediated motility receptor, N-terminal||Intracellular hyaluronic acid binding protein||Hyaluronan-mediated motility receptor, C-terminal
ENSMUSG00000020331	Hcn2	Potassium channel, voltage-dependent, EAG/ELK/ERG||Cyclic nucleotide-binding, conserved site||RmlC-like jelly roll fold||Ion transport N-terminal||Cyclic nucleotide-binding-like||Cyclic nucleotide-binding domain||Ion transport domain
ENSMUSG00000020334	Slc22a4	MFS transporter superfamily||Major facilitator superfamily domain||Major facilitator, sugar transporter-like||Sugar transporter, conserved site||Organic cation transport protein/SVOP
ENSMUSG00000020335	Zfp354b	KRAB domain superfamily||Zinc finger C2H2 superfamily||Krueppel-associated box||Zinc finger, RING/FYVE/PHD-type||Zinc finger C2H2-type
ENSMUSG00000020346	Mgat1	Glycosyl transferase, family 13||Nucleotide-diphospho-sugar transferases
ENSMUSG00000020349	Ppp2ca	Serine/threonine-specific protein phosphatase/bis(5-nucleosyl)-tetraphosphatase||Metallo-dependent phosphatase-like||Calcineurin-like phosphoesterase domain, ApaH type
ENSMUSG00000020357	Flt4	Tyrosine-protein kinase, receptor class III, conserved site||Immunoglobulin-like domain superfamily||Immunoglobulin I-set||Immunoglobulin-like fold||Tyrosine-protein kinase, active site||Immunoglobulin subtype 2||Immunoglobulin subtype||Tyrosine-protein kinase, catalytic domain||Serine-threonine/tyrosine-protein kinase, catalytic domain||Immunoglobulin-like domain||Protein kinase, ATP binding sit…
ENSMUSG00000020358	Hnrnpab	hnRNPAB, RNA recognition motif 1||RNA recognition motif domain||CARG-binding factor, N-terminal||RNA-binding domain superfamily
ENSMUSG00000020359	Phykpl	Aminotransferase class-III||Pyridoxal phosphate-dependent transferase, subdomain 2||-||Pyridoxal phosphate-dependent transferase
ENSMUSG00000020361	Hspa4	Heat shock protein 70 family||Heat shock protein 70kD, C-terminal domain superfamily||Heat shock protein 70, conserved site||Heat shock protein 70kD, peptide-binding domain superfamily
ENSMUSG00000020362	Cnot6	Leucine-rich repeat||CCR4-NOT transcription complex subunit 6||Endonuclease/exonuclease/phosphatase superfamily||Leucine-rich repeat, typical subtype||Endonuclease/exonuclease/phosphatase||Leucine-rich repeat domain superfamily
ENSMUSG00000020366	Mapk9	Serine/threonine-protein kinase, active site||Protein kinase domain||Mitogen-activated protein (MAP) kinase, JNK||Protein kinase-like domain superfamily||Mitogen-activated protein (MAP) kinase, conserved site
ENSMUSG00000020368	Canx	Calreticulin/calnexin, P domain superfamily||Calreticulin/calnexin, conserved site||Calreticulin/calnexin||Concanavalin A-like lectin/glucanase domain superfamily
ENSMUSG00000020372	Rack1	G-protein beta WD-40 repeat||WD40 repeat, conserved site||WD40 repeat||WD40-repeat-containing domain superfamily||WD40-repeat-containing domain||WD40/YVTN repeat-like-containing domain superfamily
ENSMUSG00000020375	Rufy1	Zinc finger, FYVE/PHD-type||Zinc finger, RING/FYVE/PHD-type||RUN domain superfamily||FYVE zinc finger||RUN domain||Zinc finger, FYVE-related
ENSMUSG00000020376	Rnf130	Zinc finger, RING/FYVE/PHD-type||Zinc finger, RING-type||PA domain
ENSMUSG00000020377	Ltc4s	Membrane-associated, eicosanoid/glutathione metabolism (MAPEG) protein||FLAP/GST2/LTC4S, conserved site||Membrane associated eicosanoid/glutathione metabolism-like domain superfamily||-||5-lipoxygenase-activating protein
ENSMUSG00000020380	Rad50	P-loop containing nucleoside triphosphate hydrolase||DNA repair protein Rad50, eukaryotes||-||RAD50, zinc hook
ENSMUSG00000020381	Mrnip	MRN complex-interacting protein||-
ENSMUSG00000020385	Clk4	-||Serine/threonine-protein kinase, active site||Protein kinase domain||Protein kinase-like domain superfamily||Protein kinase, ATP binding site
ENSMUSG00000020386	Sar1b	Small GTPase superfamily, SAR1-type||Small GTPase superfamily, ARF/SAR type||P-loop containing nucleoside triphosphate hydrolase||Small GTP-binding protein domain
ENSMUSG00000020387	Jade2	Zinc finger, PHD-finger||Enhancer of polycomb-like, N-terminal||Extended PHD (ePHD) domain||Zinc finger, FYVE/PHD-type||Zinc finger, RING/FYVE/PHD-type||Zinc finger, PHD-type, conserved site||Zinc finger, PHD-type
ENSMUSG00000020389	Cdkl3	Protein kinase, ATP binding site||-||Protein kinase domain||Serine/threonine-protein kinase, active site||Protein kinase-like domain superfamily
ENSMUSG00000020390	Ube2b	Ubiquitin-conjugating enzyme, active site||Ubiquitin-conjugating enzyme E2||Ubiquitin-conjugating enzyme/RWD-like
ENSMUSG00000020392	Cdkn2aipnl	XRN2-binding (XTBD) domain||-||XTBD domain-containing proteins
ENSMUSG00000020393	Kremen1	Kremen||Kringle-like fold||Spermadhesin, CUB domain superfamily||Kringle||CUB domain||Kringle, conserved site||Carbohydrate-binding WSC
ENSMUSG00000020396	Nefh	Intermediate filament protein||Repeat of unknown function DUF1388||Intermediate filament protein, conserved site||Neurofilament heavy polypeptide
ENSMUSG00000020397	Med7	Mediator complex, subunit Med7/Med21-like||Mediator complex, subunit Med7
ENSMUSG00000020400	Tnip1	TNFAIP3-interacting protein 1
ENSMUSG00000020402	Vdac1	Eukaryotic porin/Tom40||-||Porin, eukaryotic type||Voltage-dependent anion-selective channel protein 1
ENSMUSG00000020407	Upp1	Uridine phosphorylase, eukaryotic||Nucleoside phosphorylase, conserved site||Nucleoside phosphorylase superfamily||Nucleoside phosphorylase domain
ENSMUSG00000020409	Slu7	-||Zinc finger, CCHC-type superfamily||Pre-mRNA splicing Prp18-interacting factor
ENSMUSG00000020412	Ascc2	UBA-like superfamily||Ubiquitin system component Cue
ENSMUSG00000020413	Hus1	Checkpoint protein Hus1/Mec3||Cell cycle checkpoint, Hus1||-
ENSMUSG00000020419	Hormad2	HORMA domain superfamily||-||HORMA domain
ENSMUSG00000020420	Zfp607a	Zinc finger C2H2-type||Zinc finger, RING/FYVE/PHD-type||Krueppel-associated box||Zinc finger C2H2 superfamily||KRAB domain superfamily
ENSMUSG00000020422	Tns3	Tensin/EPS8 phosphotyrosine-binding domain||SH2 domain||Protein-tyrosine phosphatase-like||Tensin, phosphotyrosine-binding domain||C2 domain superfamily||SH2 domain superfamily||PTB/PI domain||Tensin-like, SH2 domain||Tensin-type phosphatase domain||PH-like domain superfamily||Protein-tyrosine phosphatase, catalytic||Tensin phosphatase, C2 domain
ENSMUSG00000020423	Btg2	BTG domain-like superfamily||Protein BTG2||Anti-proliferative protein
ENSMUSG00000020428	Gabra6	Neurotransmitter-gated ion-channel, conserved site||Gamma-aminobutyric acid A receptor/Glycine receptor alpha||Gamma-aminobutyric-acid A receptor, alpha 6 subunit||Neurotransmitter-gated ion-channel ligand-binding domain||Neurotransmitter-gated ion-channel ligand-binding domain superfamily||Neurotransmitter-gated ion-channel||Neurotransmitter-gated ion-channel transmembrane domain||Neurotransmitt…
ENSMUSG00000020429	Igfbp1	Insulin-like growth factor-binding protein family 1-6, chordata||Insulin-like growth factor-binding protein 1||Insulin-like growth factor binding protein, N-terminal, Cys-rich conserved site||Growth factor receptor cysteine-rich domain superfamily||Thyroglobulin type-1 superfamily||Insulin-like growth factor-binding protein, IGFBP||Insulin-like growth factor binding protein||Thyroglobulin type-1
ENSMUSG00000020430	Pes1	Pescadillo||BRCT domain||BRCT domain superfamily
ENSMUSG00000020431	Adcy1	Nucleotide cyclase||Adenylyl cyclase class-3/4/guanylyl cyclase||Adenylate cyclase||Adenylyl cyclase class-4/guanylyl cyclase, conserved site||Adenylate cyclase, N-terminal
ENSMUSG00000020435	Osbp2	Oxysterol-binding protein, conserved site||Pleckstrin homology domain||PH-like domain superfamily||Oxysterol-binding protein superfamily||Oxysterol-binding protein
ENSMUSG00000020439	Smtn	Calponin-like domain superfamily||Smoothelin||Calponin homology domain
ENSMUSG00000020440	Arf5	Small GTPase superfamily, ARF/SAR type||Small GTPase superfamily, ARF type||Small GTP-binding protein domain||P-loop containing nucleoside triphosphate hydrolase
ENSMUSG00000020444	Guk1	Guanylate kinase||P-loop containing nucleoside triphosphate hydrolase||Guanylate kinase/L-type calcium channel beta subunit||Guanylate kinase, conserved site||Guanylate kinase-like domain
ENSMUSG00000020448	Rnf185	Zinc finger, RING-type, conserved site||Zinc finger, RING-type||Zinc finger, RING/FYVE/PHD-type
ENSMUSG00000020451	Limk2	Protein kinase domain||Protein kinase-like domain superfamily||Zinc finger, LIM-type||Serine-threonine/tyrosine-protein kinase, catalytic domain||PDZ superfamily||Protein kinase, ATP binding site||PDZ domain
ENSMUSG00000020453	Patz1	HMG-I/HMG-Y, DNA-binding, conserved site||Zinc finger C2H2-type||Zinc finger, RING/FYVE/PHD-type||BTB/POZ domain||YfgJ-like||SKP1/BTB/POZ domain superfamily||-||Zinc finger C2H2 superfamily
ENSMUSG00000020455	Trim11	SPRY domain||Zinc finger, RING-type||B-box-type zinc finger||Butyrophylin-like, SPRY domain||Zinc finger, RING-type, conserved site||Concanavalin A-like lectin/glucanase domain superfamily||B30.2/SPRY domain||Zinc finger, RING/FYVE/PHD-type||SPRY-associated
ENSMUSG00000020456	Ogdh	Thiamin diphosphate-binding fold||2-oxoglutarate dehydrogenase E1 component, N-terminal domain||Dehydrogenase, E1 component||Transketolase-like, pyrimidine-binding domain||Multifunctional 2-oxoglutarate metabolism enzyme, C-terminal||2-oxoglutarate dehydrogenase E1 component
ENSMUSG00000020457	Drg1	TGS-like||-||GTP1/OBG, conserved site||Beta-grasp domain superfamily||TGS||OBG-type guanine nucleotide-binding (G) domain||GTP binding domain||Small GTP-binding protein domain||GTP binding protein, second domain||P-loop containing nucleoside triphosphate hydrolase
ENSMUSG00000020458	Rtn4	Reticulon
ENSMUSG00000020459	Mtif2	-||Translation initiation factor IF- 2||Translation initiation factor IF-2, domain 3 superfamily||Translation initiation factor IF- 2, domain 3||Transcription factor, GTP-binding domain||Translation initiation factor aIF-2, bacterial-like||P-loop containi
ENSMUSG00000020461	Clhc1	Translin-associated factor X-interacting protein 1, N-terminal||Armadillo-type fold||HesB-like domain superfamily||Clathrin heavy chain linker domain-containing protein 1||Clathrin, heavy chain, linker
ENSMUSG00000020463	Ppp4r3b	PH-like domain superfamily||Armadillo-like helical||Domain of unknown function DUF625||Armadillo-type fold||-
ENSMUSG00000020467	Efemp1	EGF-containing fibulin-like extracellular matrix protein 1||EGF-like calcium-binding domain||EGF-type aspartate/asparagine hydroxylation site||Growth factor receptor cysteine-rich domain superfamily||EGF-like, conserved site||Complement Clr-like EGF domain||Fibulin 3/4/5||EGF-like domain||EGF-like calcium-binding, conserved site
ENSMUSG00000020471	Pold2	DNA polymerase alpha/epsilon, subunit B||DNA polymerase delta/II small subunit family
ENSMUSG00000020472	Zkscan17	Zinc finger protein 496||SCAN domain||Krueppel-associated box||Zinc finger C2H2-type||KRAB domain superfamily||Zinc finger C2H2 superfamily||Retrovirus capsid, C-terminal||Zinc finger, RING/FYVE/PHD-type
ENSMUSG00000020474	Polm	DNA polymerase lambda lyase domain superfamily||DNA polymerase, thumb domain superfamily||DNA nucleotidylexotransferase (TdT) / DNA-directed DNA/RNA polymerase mu||DNA polymerase lambda, fingers domain||DNA polymerase beta, thumb domain||BRCT domain||DNA-directed DNA polymerase X||DNA-directed DNA/RNA polymerase mu||DNA polymerase beta-like, N-terminal domain||BRCT domain superfamily||DNA polymer…
ENSMUSG00000020476	Dbnl	Actin-depolymerising factor homology domain||SH3 domain||Drebrin-like protein, SH3 domain||ADF-H/Gelsolin-like domain superfamily||SH3-like domain superfamily||Drebrin-like protein
ENSMUSG00000020477	Mrps24	28S ribosomal protein S24, mitochondrial
ENSMUSG00000020482	Ccdc117	Coiled-coil domain-containing protein 117
ENSMUSG00000020483	Dynll2	Dynein light chain, type 1/2||-||Dynein light chain, type 1/2, conserved site||Dynein light chain superfamily
ENSMUSG00000020484	Xbp1	Basic-leucine zipper domain||Transcription factor, Skn-1-like, DNA-binding domain superfamily
ENSMUSG00000020485	Supt4a	RNA polymerase subunit RPABC4/transcription elongation factor Spt4||Transcription initiation Spt4||-||Spt4/RpoE2 zinc finger
ENSMUSG00000020490	Btnl10	-||Immunoglobulin-like fold||Immunoglobulin subtype||Immunoglobulin-like domain superfamily||CD80-like, immunoglobulin C2-set||SPRY-associated||B30.2/SPRY domain||Immunoglobulin V-set domain||SPRY domain||Concanavalin A-like lectin/glucanase domain superf
ENSMUSG00000020491	2810021J22Rik	Zinc finger C2H2-type||Zinc finger C2H2 superfamily||KRAB domain superfamily||Krueppel-associated box
ENSMUSG00000020496	Rnf187	Zinc finger, C3HC4 RING-type||Zinc finger, RING-type||Zinc finger, RING/FYVE/PHD-type||Zinc finger, RING-type, conserved site
ENSMUSG00000020514	Mrpl22	Ribosomal protein L22/L17||Ribosomal protein L22/L17 superfamily||Ribosomal protein L22, bacterial/chloroplast-type
ENSMUSG00000020515	Cnot8	Ribonuclease H superfamily||Ribonuclease H-like superfamily||CCR4-NOT transcription complex subunit 8||Ribonuclease CAF1
ENSMUSG00000020516	Rps6kb1	Protein kinase, C-terminal||Ribosomal protein S6 kinase||Protein kinase-like domain superfamily||Serine/threonine-protein kinase, active site||AGC-kinase, C-terminal||Protein kinase domain||Protein kinase, ATP binding site
ENSMUSG00000020519	Sap30l	Histone deacetylase complex subunit SAP30/SAP30-like||Histone deacetylase complex subunit SAP30, Sin3 binding domain||Histone deacetylase complex subunit SAP30 zinc-finger
ENSMUSG00000020520	Galnt10	Glycosyltransferase 2-like||-||Ricin B, lectin domain||Nucleotide-diphospho-sugar transferases||Ricin B-like lectins
ENSMUSG00000020521	Rnft1	Zinc finger, RING-type, conserved site||Zinc finger, RING-type||Zinc finger, RING/FYVE/PHD-type
ENSMUSG00000020523	Fam114a2	Protein of unknown function DUF719
ENSMUSG00000020525	Ppm1d	PPM-type phosphatase, divalent cation binding||PPM-type phosphatase domain superfamily||Protein phosphatase 2C family||PPM-type phosphatase domain
ENSMUSG00000020526	Znhit3	Zinc finger, HIT-type
ENSMUSG00000020527	Myo19	Myosin head, motor domain||Class XIX myosin, motor domain||IQ motif, EF-hand binding site||P-loop containing nucleoside triphosphate hydrolase
ENSMUSG00000020530	Ggnbp2	Gametogenetin-binding protein 2
ENSMUSG00000020532	Acaca	Biotin/lipoyl attachment||Acetyl-coenzyme A carboxyltransferase, N-terminal||ATP-grasp fold, subdomain 1||Biotin carboxylation domain||Acetyl-CoA carboxylase, central domain||-||ClpP/crotonase-like domain superfamily||Carbamoyl-phosphate synthetase large subunit-like, ATP-binding domain||Biotin carboxylase, C-terminal||ATP-grasp fold||Pre-ATP-grasp domain superfamily||Biotin-binding site||Rudimen…
ENSMUSG00000020534	Shmt1	Pyridoxal phosphate-dependent transferase, subdomain 2||-||Pyridoxal phosphate-dependent transferase, major region, subdomain 1||Serine hydroxymethyltransferase||Pyridoxal phosphate-dependent transferase||Serine hydroxymethyltransferase, pyridoxal phosphate binding site
ENSMUSG00000020536	Llgl1	WD40 repeat||WD40-repeat-containing domain superfamily||Lethal giant larvae homologue 2||WD40 repeat, conserved site||Lethal(2) giant larvae protein||WD40/YVTN repeat-like-containing domain superfamily||Lethal giant larvae (Lgl)-like, C-terminal domain
ENSMUSG00000020537	Drg2	P-loop containing nucleoside triphosphate hydrolase||GTP binding protein, second domain||Small GTP-binding protein domain||GTP binding domain||OBG-type guanine nucleotide-binding (G) domain||TGS||Beta-grasp domain superfamily||GTP1/OBG, conserved site||TGS-like
ENSMUSG00000020538	Srebf1	Myc-type, basic helix-loop-helix (bHLH) domain||Helix-loop-helix DNA-binding domain superfamily
ENSMUSG00000020541	Tom1l1	ENTH/VHS||TOM1-like protein 1||Target of Myb protein 1||GAT domain||VHS domain
ENSMUSG00000020544	Cox11	Cytochrome c oxidase assembly protein CtaG/Cox11||Cytochrome c oxidase assembly protein CtaG/Cox11, domain superfamily
ENSMUSG00000020547	Bzw2	W2 domain||-||Armadillo-type fold
ENSMUSG00000020549	Elac2	Metallo-beta-lactamase||-||tRNase Z endonuclease||Metallo-hydrolase/oxidoreductase superfamily
ENSMUSG00000020553	Pctp	START-like domain superfamily||START domain
ENSMUSG00000020561	Twistnb	RNA polymerase Rpb7, N-terminal
ENSMUSG00000020564	Atxn7l1	-||SCA7 domain
ENSMUSG00000020570	Sypl	Marvel domain||-||Synaptophysin/synaptoporin
ENSMUSG00000020571	Pdia6	Thioredoxin domain||Thioredoxin-like superfamily||Disulphide isomerase||Thioredoxin, conserved site
ENSMUSG00000020572	Nampt	Nicotinate phosphoribosyltransferase family||Nicotinamide phosphoribosyl transferase||Nicotinate phosphoribosyltransferase-like, C-terminal||-
ENSMUSG00000020577	Tspan13	Tetraspanin||-||Tetraspanin, EC2 domain superfamily||Tetraspanin/Peripherin
ENSMUSG00000020580	Rock2	Rho-associated protein kinase 2||Pleckstrin homology domain||PH-like domain superfamily||Rho-associated protein kinase 1/2||Protein kinase, ATP binding site||Protein kinase C-like, phorbol ester/diacylglycerol-binding domain||Protein kinase domain||Serine/threonine-protein kinase, active site||AGC-kinase, C-terminal||Protein kinase-like domain superfamily||Rho binding domain||Rho-associated prote…
ENSMUSG00000020585	Laptm4a	Lysosomal-associated transmembrane protein 4/5||Lysosomal-associated transmembrane protein, 4A/5
ENSMUSG00000020590	Snx13	PX domain superfamily||RGS domain superfamily||Phox homologous domain||Sorting nexin-13, PX domain||RGS domain||Sorting nexin, C-terminal||-||Phox-associated domain
ENSMUSG00000020591	Ntsr2	GPCR, rhodopsin-like, 7TM||G protein-coupled receptor, rhodopsin-like||Neurotensin receptor||Neurotensin type 2 receptor
ENSMUSG00000020592	Sdc1	Syndecan||Syndecan, conserved site||Syndecan-1||Syndecan/Neurexin domain||Neurexin/syndecan/glycophorin C
ENSMUSG00000020593	Lpin1	Lipin, N-terminal||Phosphatidate phosphatase LPIN1||HAD-like superfamily||Lipin, middle domain||LNS2/PITP||Lipin/Ned1/Smp2 (LNS2)||HAD superfamily
ENSMUSG00000020594	Pum2	Pumilio RNA-binding repeat||Armadillo-type fold||-||Pumilio, RNA binding domain||Armadillo-like helical||Pumilio homology domain
ENSMUSG00000020599	Rgs9	Winged helix-like DNA-binding domain superfamily||G-protein gamma-like domain||Winged helix DNA-binding domain superfamily||G-protein gamma-like domain superfamily||RGS domain||RGS, subdomain 1||RGS domain superfamily||DEP domain
ENSMUSG00000020600	Slc7a15	Amino acid/polyamine transporter I
ENSMUSG00000020604	Arsg	Sulfatase, conserved site||Sulfatase, N-terminal||Alkaline phosphatase-like, alpha/beta/alpha||Alkaline-phosphatase-like, core domain superfamily
ENSMUSG00000020605	Hs1bp3	Phox homologous domain||PX domain superfamily
ENSMUSG00000020608	Smc6	Structural maintenance of chromosomes protein 6||RecF/RecN/SMC, N-terminal||-||P-loop containing nucleoside triphosphate hydrolase
ENSMUSG00000020609	Apob	Vitellinogen, beta-sheet N-terminal||Lipid transport, open beta-sheet||Apolipoprotein B100 C-terminal||Vitellinogen, open beta-sheet||Vitellinogen, open beta-sheet, subdomain 1||Lipovitellin-phosvitin complex, superhelical domain||Lipovitellin-phosvitin complex-like, superhelical domain||-||Lipid transport protein, beta-sheet shell||Lipid transport protein, N-terminal
ENSMUSG00000020610	Amz2	Peptidase M54, archaemetzincin||Metallopeptidase, catalytic domain superfamily
ENSMUSG00000020611	Gna13	P-loop containing nucleoside triphosphate hydrolase||G protein alpha subunit, helical insertion||G-protein alpha subunit, group 12/13||Guanine nucleotide binding protein (G-protein), alpha subunit
ENSMUSG00000020612	Prkar1a	Cyclic nucleotide-binding, conserved site||RmlC-like jelly roll fold||cAMP-dependent protein kinase regulatory subunit||cAMP-dependent protein kinase regulatory subunit, dimerization-anchoring domain||Cyclic nucleotide-binding domain||Cyclic nucleotide-binding-like||cAMP-dependent protein kinase regulatory subunit, dimerization-anchoring domain superfamily
ENSMUSG00000020614	Fam20a	FAM20, C-terminal||FAM20||-
ENSMUSG00000020620	Abca8b	ABC transporter A||P-loop containing nucleoside triphosphate hydrolase||ABC transporter-like||ABC transporter, conserved site||AAA+ ATPase domain||Major facilitator superfamily domain
ENSMUSG00000020623	Map2k6	Protein kinase, ATP binding site||Serine/threonine-protein kinase, active site||Protein kinase domain||Protein kinase-like domain superfamily
ENSMUSG00000020628	Trappc12	Tetratricopeptide-like helical domain superfamily||Tetratricopeptide repeat||Tetratricopeptide repeat-containing domain
ENSMUSG00000020630	Rnaseh1	Ribonuclease H1, N-terminal||Ribonuclease H1, N-terminal domain superfamily||Ribonuclease H1, eukaryote||Ribonuclease H domain||Ribonuclease H-like superfamily||-||Ribonuclease H superfamily||Ribosomal protein L9/RNase H1, N-terminal
ENSMUSG00000020634	Ubxn2a	SEP domain||-||NSFL1 cofactor p47, SEP domain superfamily||Ubiquitin-like domain superfamily||UBX domain
ENSMUSG00000020638	Cmpk2	P-loop containing nucleoside triphosphate hydrolase||UMP-CMP kinase, mitochondrai
ENSMUSG00000020640	Itsn2	Intersectin-2, third SH3 domain||PH-like domain superfamily||Intersectin-2, fifth SH3 domain||Pleckstrin homology domain||Dbl homology (DH) domain superfamily||Intersectin-2, second SH3 domain||Dbl homology (DH) domain||Intersectin-2, fourth SH3 domain||EF-hand domain pair||EH domain||Intersectin-2, first SH3 domain||EF-hand domain||SH3-like domain superfamily||Intersectin-2||EF-Hand 1, calcium-b…
ENSMUSG00000020641	Rsad2	Aldolase-type TIM barrel||-||SPASM/twitch domain-containing||Elp3/MiaB/NifB||Radical SAM||Antiviral radical SAM protein viperin
ENSMUSG00000020642	Rnf144a	E3 ubiquitin ligase RBR family||IBR domain||Zinc finger, RING-type, conserved site||Zinc finger, RING-type
ENSMUSG00000020644	Id2	Myc-type, basic helix-loop-helix (bHLH) domain||DNA-binding protein inhibitor||Helix-loop-helix DNA-binding domain superfamily
ENSMUSG00000020647	Ncoa1	PAS domain||Myc-type, basic helix-loop-helix (bHLH) domain||Nuclear receptor coactivator, receptor-binding domain||Nuclear receptor coactivator||Domain of unknown function DUF1518||Helix-loop-helix DNA-binding domain superfamily||Nuclear receptor coactivator, Ncoa-type, interlocking domain superfamily||Nuclear receptor coactivator, Ncoa-type, interlocking||-||PAS domain superfamily||PAS fold||Nuc…
ENSMUSG00000020649	Rrm2	Ribonucleotide reductase small subunit, acitve site||Ribonucleotide reductase small subunit family||Ferritin-like superfamily||Ribonucleotide reductase small subunit
ENSMUSG00000020653	Klf11	Zinc finger C2H2-type||Zinc finger C2H2 superfamily||-
ENSMUSG00000020656	Grhl1	CP2 transcription factor
ENSMUSG00000020657	Dnajc27	Small GTP-binding protein domain||P-loop containing nucleoside triphosphate hydrolase||Small GTPase superfamily||-||DnaJ domain||DnaJ domain superfamily
ENSMUSG00000020658	Efr3b	Armadillo-like helical||-||Armadillo-type fold
ENSMUSG00000020659	Cbll1	Zinc finger, RING/FYVE/PHD-type||Zinc finger, RING-type||Zinc finger, RING-type, conserved site
ENSMUSG00000020661	Dnmt3a	DNA methylase, C-5 cytosine-specific, active site||C-5 cytosine methyltransferase||S-adenosyl-L-methionine-dependent methyltransferase||DNA (cytosine-5)-methyltransferase 3A||ADD domain||-||PWWP domain
ENSMUSG00000020664	Dld	FAD/NAD(P)-binding domain superfamily||Pyridine nucleotide-disulphide oxidoreductase, class I||Pyridine nucleotide-disulphide oxidoreductase, dimerisation domain||FAD/NAD-linked reductase, dimerisation domain superfamily||Pyridine nucleotide-disulphide oxidoreductase, class I, active site||Dihydrolipoamide dehydrogenase||FAD/NAD(P)-binding domain
ENSMUSG00000020669	Sh3yl1	SH3YL1, SH3 domain||SH3 domain||SH3YL1-like, SYLF domain||Ysc84 actin-binding domain||SH3-like domain superfamily
ENSMUSG00000020671	Rab10	Small GTP-binding protein domain||P-loop containing nucleoside triphosphate hydrolase||Small GTPase superfamily
ENSMUSG00000020672	Sntg2	PH-like domain superfamily||Pleckstrin homology domain||PDZ domain||PDZ superfamily||Syntrophin||-
ENSMUSG00000020677	Ddx52	Helicase, C-terminal||DEAD/DEAH box helicase domain||P-loop containing nucleoside triphosphate hydrolase||Helicase superfamily 1/2, ATP-binding domain||RNA helicase, DEAD-box type, Q motif
ENSMUSG00000020680	Taf15	Zinc finger, RanBP2-type superfamily||RNA-binding domain superfamily||RNA recognition motif domain||Zinc finger, RanBP2-type||TAF15/EWS/TLS family||TATA binding associated factor 15
ENSMUSG00000020686	Gas2l2	Calponin-like domain superfamily||-||GAR domain superfamily||Calponin homology domain||GAR domain
ENSMUSG00000020687	Cdc27	Methylthioribose-1-phosphate isomerase-like, N-terminal||Tetratricopeptide repeat-containing domain||Tetratricopeptide repeat||Tetratricopeptide-like helical domain superfamily||Tetratricopeptide repeat 1
ENSMUSG00000020689	Itgb3	Integrin beta subunit, cytoplasmic domain superfamily||PSI domain||Integrin beta subunit, tail||Integrin beta subunit, cytoplasmic domain||Integrin beta tail domain superfamily||Integrin beta subunit, VWA domain||Integrin beta-3 subunit||EGF-like domain, extracellular||von Willebrand factor A-like domain superfamily||Integrin domain superfamily||Cytochrome c1, transmembrane anchor, C-terminal||In…
ENSMUSG00000020691	Mettl2	S-adenosyl-L-methionine-dependent methyltransferase||Methyltransferase-like||Methyltransferase type 12
ENSMUSG00000020692	Nle1	-||NLE||WD40 repeat, conserved site||G-protein beta WD-40 repeat||WD40-repeat-containing domain||G-protein, beta subunit||WD40 repeat||WD40-repeat-containing domain superfamily
ENSMUSG00000020694	Tlk2	Serine/threonine-protein kinase TOUSLED-like 2||-||Serine/threonine-protein kinase, active site||Protein kinase domain||Protein kinase-like domain superfamily||Protein kinase, ATP binding site
ENSMUSG00000020695	Mrc2	Kringle-like fold||C-type lectin fold||CD209-like, C-type lectin-like domain||C-type lectin-like/link domain superfamily||C-type lectin, conserved site||Ricin B-like lectins||Fibronectin type II domain superfamily||Ricin B, lectin domain||C-type lectin-like||Fibronectin type II domain
ENSMUSG00000020696	Rffl	SAP domain superfamily||Zinc finger, RING-type||Zinc finger, RING/FYVE/PHD-type||Zinc finger, FYVE/PHD-type
ENSMUSG00000020697	Lig3	DNA ligase 3, BRCT domain||DNA ligase, ATP-dependent||DNA ligase, ATP-dependent, N-terminal domain superfamily||DNA ligase, ATP-dependent, conserved site||Zinc finger, PARP-type||BRCT domain||Zinc finger, PARP-type superfamily||DNA ligase, ATP-dependent, central||DNA ligase, ATP-dependent, C-terminal||BRCT domain superfamily||Nucleic acid-binding, OB-fold||DNA ligase, ATP-dependent, N-terminal
ENSMUSG00000020698	Cct6b	GroEL-like apical domain superfamily||Chaperonin Cpn60/TCP-1 family||T-complex protein 1, zeta subunit||Chaperonin TCP-1, conserved site||Chaperonin Cpn60/TCP-1 domain superfamily||Chaperone tailless complex polypeptide 1 (TCP-1)||GroEL-like equatorial domain superfamily
ENSMUSG00000020700	Map3k3	Protein kinase-like domain superfamily||Protein kinase domain||Mitogen-activated protein kinase kinase kinase 2/3, PB1 domain||PB1 domain
ENSMUSG00000020705	Ddx42	ATP-dependent RNA helicase DEAD-box, conserved site||Helicase, C-terminal||DEAD/DEAH box helicase domain||P-loop containing nucleoside triphosphate hydrolase||RNA helicase, DEAD-box type, Q motif||Helicase superfamily 1/2, ATP-binding domain
ENSMUSG00000020706	Ftsj3	Ribosomal RNA methyltransferase, Spb1, C-terminal||Ribosomal RNA methyltransferase FtsJ domain||AdoMet-dependent rRNA methyltransferase, Spb1||Ribosomal RNA methyltransferase Spb1, domain of unknown function DUF3381||S-adenosyl-L-methionine-dependent methyltransferase||Ribosomal RNA large subunit methyltransferase E
ENSMUSG00000020707	Rnf135	Zinc finger, RING-type||Zinc finger, RING/FYVE/PHD-type||B30.2/SPRY domain||Zinc finger, RING-type, conserved site||Butyrophylin-like, SPRY domain||Concanavalin A-like lectin/glucanase domain superfamily||SPRY domain
ENSMUSG00000020709	Adap2	ARFGAP/RecO-like zinc finger||-||Arf GTPase activating protein||Pleckstrin homology domain||PH-like domain superfamily
ENSMUSG00000020715	Ern1	KEN domain||Quinoprotein alcohol dehydrogenase-like superfamily||Serine/threonine-protein kinase, active site||Protein kinase domain||Protein kinase-like domain superfamily||PUB domain||Pyrrolo-quinoline quinone beta-propeller repeat
ENSMUSG00000020716	Nf1	Ras GTPase-activating protein, conserved site||Rho GTPase activation protein||Armadillo-type fold||CRAL-TRIO lipid binding domain||Ras GTPase-activating protein||CRAL-TRIO lipid binding domain superfamily||Armadillo-like helical
ENSMUSG00000020717	Pecam1	Immunoglobulin-like domain superfamily||Immunoglobulin-like domain||Immunoglobulin-like fold||Immunoglobulin subtype||Immunoglobulin subtype 2
ENSMUSG00000020718	Polg2	Glycyl-tRNA synthetase/DNA polymerase subunit gamma-2||-||DNA polymerase subunit gamma-2, mitochondrial||Anticodon-binding||Glycyl-tRNA synthetase-like core domain||Anticodon-binding domain superfamily
ENSMUSG00000020719	Ddx5	P-loop containing nucleoside triphosphate hydrolase||RNA helicase, DEAD-box type, Q motif||Helicase superfamily 1/2, ATP-binding domain||RNA helicase p68 repeat||ATP-dependent RNA helicase DEAD-box, conserved site||RNA helicase p68 (DDX5)||DEAD/DEAH box helicase domain||Helicase, C-terminal||-
ENSMUSG00000020720	Psmd12	Winged helix-like DNA-binding domain superfamily||Winged helix DNA-binding domain superfamily||Tetratricopeptide-like helical domain superfamily||Proteasome component (PCI) domain||26S Proteasome non-ATPase regulatory subunit 12
ENSMUSG00000020728	Cep112	Domain of unknown function DUF4485||-
ENSMUSG00000020733	Slc9a3r1	Na(+)/H(+) exchange regulatory cofactor NHERF||PDZ superfamily||EBP50, C-terminal||Na(+)/H(+) exchange regulatory cofactor NHERF-1||PDZ domain
ENSMUSG00000020736	Nt5c	HAD superfamily||5'(3')-deoxyribonucleotidase||HAD-like superfamily
ENSMUSG00000020737	Hn1	Microtubule-associated protein Jupiter
ENSMUSG00000020739	Nup85	Nucleoporin Nup85-like
ENSMUSG00000020740	Gga3	Clathrin adaptor, appendage, Ig-like subdomain superfamily||GAT domain||VHS domain||Gamma-adaptin ear (GAE) domain||ENTH/VHS||ADP-ribosylation factor-binding protein GGA3||Clathrin adaptor, alpha/beta/gamma-adaptin, appendage, Ig-like subdomain||-
ENSMUSG00000020741	Cluh	GSKIP domain superfamily||Tetratricopeptide-like helical domain superfamily||CLU domain||Clustered mitochondria protein||Winged helix-like DNA-binding domain superfamily||Clustered mitochondria protein, N-terminal||CLU central domain
ENSMUSG00000020743	Mif4gd	MIF4G-like, type 3||Armadillo-type fold
ENSMUSG00000020745	Pafah1b1	WD40 repeat, conserved site||Dynein regulator LIS1||G-protein beta WD-40 repeat||WD40-repeat-containing domain||LIS1, N-terminal||LIS1 homology motif||WD40-repeat-containing domain superfamily||WD40 repeat
ENSMUSG00000020747	Tmem94	-||P-type ATPase, transmembrane domain superfamily
ENSMUSG00000020752	Recql5	Winged helix-like DNA-binding domain superfamily||DEAD/DEAH box helicase domain||RecQ helicase-like 5||-||Helicase, C-terminal||DNA helicase, ATP-dependent, RecQ type||DNA/RNA helicase, ATP-dependent, DEAH-box type, conserved site||Helicase superfamily 1/2, ATP-binding domain||ATP-dependent DNA helicase RecQ, zinc-binding domain||P-loop containing nucleoside triphosphate hydrolase
ENSMUSG00000020770	Unk	Zinc finger, CCCH-type||Zinc finger, CCCH-type superfamily
ENSMUSG00000020773	Trim47	Zinc finger, RING/FYVE/PHD-type||SPRY-associated||B30.2/SPRY domain||Zinc finger, RING-type||B-box-type zinc finger||Zinc finger, RING-type, conserved site||Concanavalin A-like lectin/glucanase domain superfamily
ENSMUSG00000020774	Aspa	-||Succinylglutamate desuccinylase/aspartoacylase||Aspartoacylase
ENSMUSG00000020775	Mrpl38	PEBP-like superfamily||Phosphatidylethanolamine-binding protein, eukaryotic||Phosphatidylethanolamine-binding protein
ENSMUSG00000020777	Acox1	Acyl-coenzyme A oxidase, N-terminal||Acyl-CoA dehydrogenase/oxidase, N-terminal and middle domain superfamily||Acyl-CoA dehydrogenase/oxidase, N-terminal domain superfamily||Acyl-CoA oxidase, C-terminal||Acyl-CoA oxidase||Acyl-CoA dehydrogenase-like, C-terminal||Acyl-CoA oxidase/dehydrogenase, central domain||Peroxisomal acyl-coenzyme A oxidase
ENSMUSG00000020780	Srp68	Signal recognition particle subunit SRP68||Signal recognition particle subunit SRP68, RNA-binding domain
ENSMUSG00000020781	Tsen54	tRNA-splicing endonuclease, subunit Sen54||tRNA-splicing endonuclease, subunit Sen54, N-terminal
ENSMUSG00000020782	Llgl2	WD40/YVTN repeat-like-containing domain superfamily||WD40-repeat-containing domain superfamily||WD40 repeat||Lethal(2) giant larvae protein||-||Lethal giant larvae homologue 2||WD40-repeat-containing domain||WD40 repeat, conserved site
ENSMUSG00000020783	Ncbp3	Nuclear cap-binding protein subunit 3
ENSMUSG00000020790	Ankfy1	Ankyrin repeat-containing domain||FYVE zinc finger||Ankyrin repeat-containing domain superfamily||SKP1/BTB/POZ domain superfamily||Zinc finger, FYVE-related||Ankyrin repeat||-||Zinc finger, RING/FYVE/PHD-type||Zinc finger, FYVE/PHD-type||BTB/POZ domain
ENSMUSG00000020792	Exoc7	-||Exocyst complex component Exo70||Cullin repeat-like-containing domain superfamily
ENSMUSG00000020794	Ube2g1	Ubiquitin-conjugating enzyme, active site||Ubiquitin-conjugating enzyme/RWD-like||Ubiquitin-conjugating enzyme E2
ENSMUSG00000020801	Med31	Mediator complex, subunit Med31
ENSMUSG00000020802	Ube2o	Ubiquitin-conjugating enzyme E2||Ubiquitin-conjugating enzyme/RWD-like
ENSMUSG00000020803	Txndc17	Thioredoxin-like superfamily||Protein of unknown function DUF953, thioredoxin-like
ENSMUSG00000020806	Rhbdf2	Rhomboid serine protease||Peptidase S54, rhomboid||Rhomboid-like superfamily||Peptidase S54, rhomboid domain
ENSMUSG00000020812	1810032O08Rik	-
ENSMUSG00000020817	Rabep1	Rabaptin-5||Rabaptin, GTPase-Rab5 binding domain||Rabaptin||Rabaptin coiled-coil domain
ENSMUSG00000020818	Mfsd11	Major facilitator superfamily domain||MFS transporter superfamily||-||Ion channel regulatory protein, UNC-93
ENSMUSG00000020821	Kif1c	Kinesin-associated||SMAD/FHA domain superfamily||Kinesin motor domain||Kinesin motor domain, conserved site||Kinesin motor domain superfamily||P-loop containing nucleoside triphosphate hydrolase||Forkhead-associated (FHA) domain||Kinesin-like protein
ENSMUSG00000020823	Sec14l1	GOLD domain||PRELI/MSF1 domain||GOLD domain superfamily||CRAL-TRIO lipid binding domain||CRAL/TRIO, N-terminal domain||CRAL/TRIO, N-terminal domain superfamily||CRAL-TRIO lipid binding domain superfamily
ENSMUSG00000020826	Nos2	Flavoprotein pyridine nucleotide cytochrome reductase||Flavodoxin/nitric oxide synthase||Nitric-oxide synthase, eukaryote||FAD-binding, type 1||Nitric oxide synthase, N-terminal domain superfamily||Riboflavin synthase-like beta-barrel||Nitric oxide synthase, N-terminal||Ferredoxin reductase-type FAD-binding domain||Oxidoreductase FAD/NAD(P)-binding||Flavoprotein-like superfamily||Flavodoxin-like
ENSMUSG00000020827	Mink1	Armadillo-like helical||-||Protein kinase, ATP binding site||Serine/threonine-protein kinase, active site||WD40/YVTN repeat-like-containing domain superfamily||Protein kinase domain||Protein kinase-like domain superfamily||Citron homology (CNH) domain
ENSMUSG00000020828	Pld2	-||Phospholipase D/Transphosphatidylase||Phospholipase D family||Phospholipase D, eukaryotic type||PH-like domain superfamily||Pleckstrin homology domain||Phospholipase D-like domain||PX domain superfamily||Phox homologous domain
ENSMUSG00000020831	0610010K14Rik	SANT/Myb domain||Homeobox-like domain superfamily||-
ENSMUSG00000020832	Eral1	K homology domain-like, alpha/beta||Era-type guanine nucleotide-binding (G) domain||GTP-binding protein Era||K homology domain superfamily, prokaryotic type||P-loop containing nucleoside triphosphate hydrolase||Small GTP-binding protein domain||GTP binding domain||K Homology domain, type 2
ENSMUSG00000020834	Dhrs13	NAD(P)-binding domain superfamily||-||Short-chain dehydrogenase/reductase SDR
ENSMUSG00000020836	Coro6	WD40 repeat, conserved site||WD40-repeat-containing domain||Coronin||-||Domain of unknown function DUF1899||Coronin 6||WD40-repeat-containing domain superfamily||WD40 repeat||WD40/YVTN repeat-like-containing domain superfamily
ENSMUSG00000020838	Slc6a4	Sodium:neurotransmitter symporter superfamily||Sodium:neurotransmitter symporter, serotonin, N-terminal||Sodium:neurotransmitter symporter
ENSMUSG00000020839	Tmigd1	Immunoglobulin subtype||Immunoglobulin subtype 2||Immunoglobulin-like fold||Immunoglobulin-like domain||Immunoglobulin-like domain superfamily
ENSMUSG00000020840	Blmh	Cysteine peptidase, cysteine active site||-||Peptidase C1B, bleomycin hydrolase
ENSMUSG00000020841	Cpd	Peptidase M14, carboxypeptidase A||Peptidase M14B, caboxypeptidase D||Carboxypeptidase-like, regulatory domain superfamily||Carboxypeptidase D, carboxypeptidase-like domain 3||Carboxypeptidase D, carboxypeptidase-like domain 2||Carboxypeptidase D, carboxypeptidase-like domain 1
ENSMUSG00000020843	Timm22	-||Mitochondrial inner membrane translocase subunit Tim17/Tim22/Tim23/peroxisomal protein PMP24
ENSMUSG00000020847	Rph3al	Zinc finger, FYVE/PHD-type||Zinc finger, RING/FYVE/PHD-type||Rab-binding domain||Zinc finger, FYVE-related||Rab effector Noc2
ENSMUSG00000020848	Doc2b	Double C2-like domain-containing protein beta||C2 domain||C2 domain superfamily||Double C2 protein, alpha/beta/gamma||Synaptotagmin
ENSMUSG00000020849	Ywhae	14-3-3 protein||-||14-3-3 domain superfamily||14-3-3 domain||14-3-3 protein, conserved site
ENSMUSG00000020850	Prpf8	Ribonuclease H-like superfamily||RNA recognition motif, spliceosomal PrP8||MPN domain||Pre-mRNA-processing-splicing factor 8||JAB1/MPN/MOV34 metalloenzyme domain||Pre-mRNA-processing-splicing factor 8, U5-snRNA-binding||PRP8 domain IV core||PROCT domain||PRO8NT domain||PROCN domain||Pre-mRNA-processing-splicing factor 8, U6-snRNA-binding
ENSMUSG00000020857	Nme2	Nucleoside diphosphate kinase, active site||Nucleoside diphosphate kinase-like domain||Nucleoside diphosphate kinase-like domain superfamily||Nucleoside diphosphate kinase
ENSMUSG00000020859	Spag9	JNK/Rab-associated protein-1, N-terminal||AH/BAR domain superfamily||RH1 domain||WD40-repeat-containing domain superfamily||RH2 domain||JNK-interacting protein, leucine zipper II||WD40/YVTN repeat-like-containing domain superfamily
ENSMUSG00000020863	Luc7l3	Luc7-related||-
ENSMUSG00000020864	Ankrd40	Ankyrin repeat-containing domain superfamily||Ankyrin repeat||Ankyrin repeat-containing domain||-
ENSMUSG00000020865	Abcc3	AAA+ ATPase domain||ABC transporter, conserved site||ABC transporter-like||ABC transporter type 1, transmembrane domain superfamily||P-loop containing nucleoside triphosphate hydrolase||Multi drug resistance-associated protein||ABC transporter type 1, transmembrane domain
ENSMUSG00000020868	Xylt2	Glycosyl transferase, family 14||Xylosyltransferase||-
ENSMUSG00000020869	Lrrc59	Leucine-rich repeat domain superfamily||Leucine-rich repeat||Leucine-rich repeat, typical subtype
ENSMUSG00000020871	Dlx4	Helix-turn-helix motif||Homeobox domain, metazoa||Homeobox, conserved site||Homeobox domain||Homeobox-like domain superfamily
ENSMUSG00000020872	Tac4	Tachykinin family||Tachykinin/Neurokinin-like, conserved site
ENSMUSG00000020873	Slc35b1	-||UAA transporter
ENSMUSG00000020876	Snx11	Phox homologous domain||PX domain superfamily||Sorting nexin-11
ENSMUSG00000020877	Scrn2	Peptidase C69, dipeptidase A
ENSMUSG00000020878	Lrrc46	Leucine-rich repeat||Leucine-rich repeat domain superfamily
ENSMUSG00000020882	Cacnb1	Guanylate kinase/L-type calcium channel beta subunit||SH3 domain||Voltage-dependent calcium channel, L-type, beta-1 subunit||P-loop containing nucleoside triphosphate hydrolase||SH3-like domain superfamily||Voltage-dependent calcium channel, L-type, beta subunit
ENSMUSG00000020883	Fbxl20	Leucine-rich repeat||Leucine-rich repeat, cysteine-containing subtype||Leucine-rich repeat domain superfamily||F-box-like domain superfamily||F-box domain
ENSMUSG00000020884	Asgr1	C-type lectin-like||C-type lectin-like/link domain superfamily||C-type lectin, conserved site||Hepatic lectin, N-terminal||C-type lectin fold||CD209-like, C-type lectin-like domain
ENSMUSG00000020886	Dlg4	Guanylate kinase-like domain||-||PDZ domain||Disks large homologue 1, N-terminal PEST domain||SH3-like domain superfamily||PDZ superfamily||P-loop containing nucleoside triphosphate hydrolase||Disks large 1-like||Guanylate kinase, conserved site||PDZ-associated domain of NMDA receptors||SH3 domain||Guanylate kinase/L-type calcium channel beta subunit
ENSMUSG00000020888	Dvl2	DIX domain||Ubiquitin-like domain superfamily||Winged helix DNA-binding domain superfamily||DEP domain||PDZ superfamily||PDZ domain||-||Dishevelled-related protein||Dishevelled-2||Dishevelled protein domain||Dishevelled family||Winged helix-like DNA-binding domain superfamily||Dishevelled C-terminal
ENSMUSG00000020889	Nr1d1	Nuclear hormone receptor||Nuclear hormone receptor-like domain superfamily||Zinc finger, NHR/GATA-type||Zinc finger, nuclear hormone receptor-type||Nuclear hormone receptor, ligand-binding domain
ENSMUSG00000020891	Alox8	Lipoxygenase, iron binding site||Lipoxygenase, C-terminal||PLAT/LH2 domain superfamily||Lipoxygenase, mammalian||PLAT/LH2 domain||Lipoxigenase, C-terminal domain superfamily||Lipoxygenase, conserved site||Lipoxygenase
ENSMUSG00000020892	Aloxe3	Lipoxygenase, C-terminal||Lipoxygenase, iron binding site||-||Lipoxygenase, conserved site||Lipoxygenase||Lipoxigenase, C-terminal domain superfamily||PLAT/LH2 domain||PLAT/LH2 domain superfamily||Lipoxygenase, mammalian
ENSMUSG00000020893	Per1	PAS fold-3||Period circadian-like, C-terminal||PAS domain superfamily||-||PAS domain
ENSMUSG00000020894	Vamp2	Synaptobrevin||Synaptobrevin/Vesicle-associated membrane protein||Vesicle-associated membrane protein 2
ENSMUSG00000020895	Tmem107	Transmembrane protein 107
ENSMUSG00000020897	Aurkb	Protein kinase, ATP binding site||Aurora kinase B||Aurora kinase||Serine/threonine-protein kinase, active site||Protein kinase domain||Protein kinase-like domain superfamily
ENSMUSG00000020898	Ctc1	CST complex subunit CTC1||-
ENSMUSG00000020899	Pfas	PurM-like, N-terminal domain superfamily||PurM-like, C-terminal domain||Phosphoribosylformylglycinamidine synthase||PurM-like, C-terminal domain superfamily||Glutamine amidotransferase||Phosphoribosylformylglycinamidine synthase subunit PurS-like superfamily||Class I glutamine amidotransferase-like
ENSMUSG00000020901	Pik3r5	Phosphoinositide 3-kinase regulatory subunit 5/6
ENSMUSG00000020902	Ntn1	Netrin domain||Laminin EGF domain||Tissue inhibitor of metalloproteinases-like, OB-fold||Laminin, N-terminal||Galactose-binding-like domain superfamily||Netrin module, non-TIMP type
ENSMUSG00000020903	Stx8	Target SNARE coiled-coil homology domain||-
ENSMUSG00000020904	Cfap52	WD40 repeat||WD40-repeat-containing domain superfamily||WD40-repeat-containing domain||Six-bladed beta-propeller, TolB-like||WD40 repeat, conserved site||WD40/YVTN repeat-like-containing domain superfamily||Cilia- and flagella-associated protein 52
ENSMUSG00000020905	Usp43	Ubiquitin specific protease, conserved site||Ubiquitin specific protease domain||Peptidase C19, ubiquitin carboxyl-terminal hydrolase
ENSMUSG00000020911	Krt19	Intermediate filament protein||Keratin, type I||Intermediate filament protein, conserved site
ENSMUSG00000020914	Top2a	Type IIA DNA topoisomerase subunit A, alpha-helical domain superfamily||DNA topoisomerase, type IIA, subunit A/ C-terminal, alpha-beta||DNA topoisomerase, type IIA, subunit A/C-terminal||DNA topoisomerase II, eukaryotic-type||C-terminal associated domain of TOPRIM||Arginine repressor-like, C-terminal||DNA topoisomerase 2, TOPRIM domain||Histidine kinase/HSP90-like ATPase superfamily||DNA topoisom…
ENSMUSG00000020917	Acly	NAD(P)-binding domain superfamily||ATP-citrate synthase||ATP-citrate lyase/succinyl-CoA ligase, conserved site||Citrate synthase||Citrate synthase superfamily||ATP-citrate lyase/succinyl-CoA ligase, active site||ATP-citrate synthase, citrate-binding domain||Citrate synthase-like, large alpha subdomain||Succinyl-CoA synthetase-like||ATP-citrate lyase/succinyl-CoA ligase||CoA-binding||Citrate synth…
ENSMUSG00000020919	Stat5b	STAT5a/5b||STAT transcription factor, N-terminal domain superfamily||STAT5b, SH2 domain||STAT transcription factor, all-alpha domain||STAT transcription factor, protein interaction||Transcription factor STAT||STAT transcription factor, coiled coil||SH2 domain||STAT transcription factor, DNA-binding||SH2 domain superfamily||STAT transcription factor, DNA-binding, N-terminal||p53-like transcription…
ENSMUSG00000020922	Lsm12	Anticodon-binding domain
ENSMUSG00000020923	Ubtf	High mobility group box domain||High mobility group box domain 5||High mobility group box domain superfamily
ENSMUSG00000020925	Ccdc43	-
ENSMUSG00000020926	Adam11	EGF-like, conserved site||Reprolysin domain, adamalysin-type||Peptidase M12B, ADAM/reprolysin||EGF-like domain, extracellular||ADAM, cysteine-rich||Metallopeptidase, catalytic domain superfamily||Disintegrin domain superfamily||Disintegrin domain||Peptidase M12B, propeptide||Disintegrin, conserved site||EGF-like domain
ENSMUSG00000020935	Dcakd	P-loop containing nucleoside triphosphate hydrolase||Dephospho-CoA kinase
ENSMUSG00000020936	Nmt1	Myristoyl-CoA:protein N-myristoyltransferase, N-terminal||Myristoyl-CoA:protein N-myristoyltransferase, conserved site||Acyl-CoA N-acyltransferase||Myristoyl-CoA:protein N-myristoyltransferase, C-terminal||Myristoyl-CoA:protein N-myristoyltransferase
ENSMUSG00000020937	Plcd3	Pleckstrin homology domain||PH-like domain superfamily||Phosphoinositide phospholipase C family||Phospholipase C, phosphatidylinositol-specific, Y domain||PLC-like phosphodiesterase, TIM beta/alpha-barrel domain superfamily||C2 domain superfamily||Phosphatidylinositol-specific phospholipase C, X domain||EF-hand domain pair||C2 domain||1-phosphatidylinositol 4,5-bisphosphate phosphodiesterase delt…
ENSMUSG00000020941	Map3k14	Protein kinase-like domain superfamily||Serine/threonine-protein kinase, active site||Mitogen-activated protein (MAP) kinase kinase kinase 14||Protein kinase domain||Protein kinase, ATP binding site
ENSMUSG00000020945	Lyzl6	Glycoside hydrolase, family 22, lysozyme||Glycoside hydrolase, family 22||Lysozyme-like domain superfamily||Glycoside hydrolase, family 22, conserved site
ENSMUSG00000020946	Gosr2	GOSR2/Membrin/Bos1
ENSMUSG00000020949	Fkbp3	FKBP-type peptidyl-prolyl cis-trans isomerase domain||Peptidyl-prolyl cis-trans isomerase, FKBP-type||-
ENSMUSG00000020952	Scfd1	-||Sec1-like protein||Sec1-like superfamily
ENSMUSG00000020954	Strn3	WD40/YVTN repeat-like-containing domain superfamily||WD40 repeat, conserved site||Striatin, N-terminal||G-protein beta WD-40 repeat||WD40-repeat-containing domain||WD40-repeat-containing domain superfamily||WD40 repeat
ENSMUSG00000020955	Ap4s1	AP complex, mu/sigma subunit||Longin-like domain superfamily||Adaptor protein complex, sigma subunit
ENSMUSG00000020961	Ston2	AP-2 complex subunit mu, C-terminal superfamily||Stonin homology||Stonin-2||Stonin||Stonin-2, N-terminal||Mu homology domain
ENSMUSG00000020962	Gtf2a1	Transcription factor IIA, alpha/beta subunit||Transcription factor IIA, beta-barrel||Transcription factor IIA, helical
ENSMUSG00000020963	Tshr	Glycoprotein hormone receptor family||Leucine-rich repeat||G protein-coupled receptor, rhodopsin-like||TSH/LHCG/FSH receptor||Thyrotropin receptor||GPCR, rhodopsin-like, 7TM||Leucine-rich repeat domain superfamily||Leucine rich repeat 5
ENSMUSG00000020964	Sel1l	Sel1-like repeat||Fibronectin type II domain superfamily||Kringle-like fold||Fibronectin type II domain
ENSMUSG00000020973	Dnaaf2	PIH1 domain||HSP20-like chaperone||Kintoun
ENSMUSG00000020978	Klhdc2	Galactose oxidase/kelch, beta-propeller||Kelch-type beta propeller
ENSMUSG00000020982	Nemf	-||Domain of unknown function DUF3441||Domain of unknown function DUF814
ENSMUSG00000020986	Sec23a	Sec23/Sec24, trunk domain||Sec23/Sec24, helical domain||Gelsolin-like domain superfamily||Sec23/Sec24 beta-sandwich||Zinc finger, Sec23/Sec24-type superfamily||Zinc finger, Sec23/Sec24-type||Sec23, C-terminal||Protein transport protein Sec23||Gelsolin-like domain||von Willebrand factor A-like domain superfamily||ADF-H/Gelsolin-like domain superfamily||Sec23/Sec24 helical domain superfamily
ENSMUSG00000020993	Trappc6b	NO signalling/Golgi transport ligand-binding domain superfamily||Transport protein particle (TRAPP) component||-
ENSMUSG00000020994	Pnn	Pinin/SDK||Pinin/SDK/MemA protein||-
ENSMUSG00000021000	Mia2	SH3 domain||-||SH3-like domain superfamily
ENSMUSG00000021009	Ptpn21	FERM superfamily, second domain||FERM, C-terminal PH-like domain||Tyrosine specific protein phosphatases domain||Band 4.1 domain||Protein-tyrosine phosphatase, active site||-||Protein-tyrosine phosphatase-like||FERM/acyl-CoA-binding protein superfamily||PTP type protein phosphatase||Ubiquitin-like domain superfamily||Protein-tyrosine phosphatase, catalytic||PH-like domain superfamily||FERM, N-ter…
ENSMUSG00000021012	Zc3h14	-||Zinc finger, CCCH-type
ENSMUSG00000021013	Ttc8	Tetratricopeptide repeat protein 8||Tetratricopeptide-like helical domain superfamily||Tetratricopeptide repeat-containing domain||Tetratricopeptide repeat
ENSMUSG00000021018	Polr2h	Nucleic acid-binding, OB-fold||RNA polymerase, Rpb8
ENSMUSG00000021023	1110008L16Rik	Mitochondrial ribonuclease P protein 3||Protein-only RNase P, C-terminal
ENSMUSG00000021024	Psma6	Proteasome alpha-type subunit||Proteasome alpha-subunit, N-terminal domain||Proteasome, subunit alpha/beta||-||Proteasome subunit alpha6||Nucleophile aminohydrolases, N-terminal
ENSMUSG00000021025	Nfkbia	Ankyrin repeat||Ankyrin repeat-containing domain||Ankyrin repeat-containing domain superfamily
ENSMUSG00000021027	Ralgapa1	-||Armadillo-type fold||Rap/Ran-GAP superfamily||Tuberin/Ral GTPase-activating protein subunit alpha||Rap GTPase activating protein domain
ENSMUSG00000021028	Mbip	MAP3K12-binding inhibitory protein 1||-
ENSMUSG00000021033	Gstz1	Glutathione S-transferase, N-terminal||Glutathione S-transferases, class Zeta||Glutathione S-transferase, C-terminal domain superfamily||Thioredoxin-like superfamily||Glutathione S-transferase, C-terminal||Glutathione S-transferase, C-terminal-like||Glutathione S-transferases, class Zeta , C-terminal||Glutathione S-transferases, class Zeta , N-terminal
ENSMUSG00000021036	Sptlc2	Pyridoxal phosphate-dependent transferase, major region, subdomain 1||Pyridoxal phosphate-dependent transferase||Pyridoxal phosphate-dependent transferase, subdomain 2||Aminotransferase, class I/classII||Aminotransferase, class-II, pyridoxal-phosphate binding site
ENSMUSG00000021039	Snw1	SKI-interacting protein, SKIP||SKI-interacting protein SKIP, SNW domain
ENSMUSG00000021044	Adck1	Protein kinase domain||Protein kinase-like domain superfamily||UbiB domain
ENSMUSG00000021048	Mthfd1	Tetrahydrofolate dehydrogenase/cyclohydrolase, NAD(P)-binding domain||Formate-tetrahydrofolate ligase, FTHFS||Tetrahydrofolate dehydrogenase/cyclohydrolase, conserved site||NAD(P)-binding domain superfamily||Tetrahydrofolate dehydrogenase/cyclohydrolase||P-loop containing nucleoside triphosphate hydrolase||Formate-tetrahydrofolate ligase, FTHFS, conserved site||Tetrahydrofolate dehydrogenase/cycl…
ENSMUSG00000021051	Ppp2r5e	Protein phosphatase 2A, regulatory B subunit, B56||-||Armadillo-type fold||Armadillo-like helical
ENSMUSG00000021054	Sgpp1	Phosphatidic acid phosphatase type 2/haloperoxidase||Phosphatidic acid phosphatase type 2/haloperoxidase superfamily
ENSMUSG00000021061	Sptb	Spectrin repeat||Calponin-like domain superfamily||Spectrin/alpha-actinin||Pleckstrin homology domain, spectrin-type||Calponin homology domain||Spectrin, beta subunit||Pleckstrin homology domain||Actinin-type actin-binding domain, conserved site||PH-like domain superfamily
ENSMUSG00000021065	Fut8	Glycosyltransferase family 23 (GT23) domain||SH3 domain||SH3-like domain superfamily||Alpha-(1,6)-fucosyltransferase, SH3 domain||Alpha-(1,6)-fucosyltransferase
ENSMUSG00000021066	Atl1	Guanylate-binding protein, C-terminal domain superfamily||GB1/RHD3-type guanine nucleotide-binding (G) domain||Guanylate-binding protein, N-terminal||P-loop containing nucleoside triphosphate hydrolase
ENSMUSG00000021067	Sav1	Scaffold protein salvador||SARAH domain||WW domain superfamily||WW domain
ENSMUSG00000021068	Nin	Ninein||EF-hand domain||EF-hand domain pair||-
ENSMUSG00000021069	Pygl	Glycogen/starch/alpha-glucan phosphorylase||Phosphorylase pyridoxal-phosphate attachment site||Glycosyl transferase, family 35
ENSMUSG00000021072	Tmx1	Thioredoxin-like superfamily||-||Thioredoxin domain||Thioredoxin, conserved site
ENSMUSG00000021076	Actr10	Actin family||Actin-related protein 10||-
ENSMUSG00000021087	Rtn1	Reticulon
ENSMUSG00000021090	Lrrc9	U2A'/phosphoprotein 32 family A, C-terminal||Leucine-rich repeat domain superfamily||Leucine-rich repeat||Leucine-rich repeat, typical subtype||-
ENSMUSG00000021094	Dhrs7	Short-chain dehydrogenase/reductase SDR||Short-chain dehydrogenase/reductase, conserved site||-||NAD(P)-binding domain superfamily
ENSMUSG00000021096	Ppm1a	Protein serine/threonine phosphatase 2C, C-terminal||PPM-type phosphatase, divalent cation binding||PPM-type phosphatase domain superfamily||-||PPM-type phosphatase domain||Phosphatase 2C, C-terminal domain superfamily||Protein phosphatase 2C family
ENSMUSG00000021097	Clmn	-||Calponin homology domain||Calponin-like domain superfamily||Actinin-type actin-binding domain, conserved site
ENSMUSG00000021101	--	--
ENSMUSG00000021102	Glrx5	Glutaredoxin, PICOT-like||Monothiol glutaredoxin-related||Thioredoxin-like superfamily||Monothiol glutaredoxin||Glutaredoxin
ENSMUSG00000021103	Mnat1	Ubiquitin interacting motif||-||Zinc finger, RING/FYVE/PHD-type||Zinc finger, RING-type||Cdk-activating kinase assembly factor MAT1/Tfb3||Cdk-activating kinase assembly factor MAT1, centre||Zinc finger, RING-type, conserved site
ENSMUSG00000021109	Hif1a	Hypoxia-inducible factor, alpha subunit||PAC motif||PAS fold||PAS domain superfamily||HIF-1 alpha, transactivation domain, C-terminal||PAS domain||Myc-type, basic helix-loop-helix (bHLH) domain||PAS fold-3||Hypoxia-inducible factor-1 alpha||Helix-loop-helix DNA-binding domain superfamily
ENSMUSG00000021111	Papola	Poly(A) polymerase, RNA-binding domain||-||Nucleotidyltransferase, class I-like, C-terminal||Poly(A) polymerase, central domain||Polymerase, nucleotidyl transferase domain||Poly(A) polymerase
ENSMUSG00000021112	Mpp5	PDZ superfamily||SH3-like domain superfamily||P-loop containing nucleoside triphosphate hydrolase||PDZ domain||Guanylate kinase, conserved site||L27 domain superfamily||Guanylate kinase/L-type calcium channel beta subunit||SH3 domain||L27-N||MAGUK p55 subfamily member 5||MPP5, SH3 domain||L27 domain||-||Guanylate kinase-like domain||L27 domain, C-terminal
ENSMUSG00000021113	Snapc1	Small nuclear RNA activating complex (SNAPc), subunit SNAP43||-
ENSMUSG00000021116	Eif2s1	Nucleic acid-binding, OB-fold||S1 domain||RNA-binding domain, S1||Translation initiation factor 2, alpha subunit, middle domain superfamily||Translation initiation factor 2, alpha subunit, C-terminal||Translation initiation factor 2, alpha subunit
ENSMUSG00000021118	Plek2	Winged helix DNA-binding domain superfamily||Pleckstrin||Pleckstrin-2, DEP domain||PH-like domain superfamily||Winged helix-like DNA-binding domain superfamily||Pleckstrin homology domain||DEP domain
ENSMUSG00000021124	Vti1b	SNARE||-||Target SNARE coiled-coil homology domain||Vesicle transport v-SNARE, N-terminal
ENSMUSG00000021125	Arg2	Ureohydrolase domain superfamily||Ureohydrolase, manganese-binding site||Arginase||Ureohydrolase
ENSMUSG00000021127	Zfp36l1	Tis11B-like protein, N-terminal||Zinc finger, CCCH-type superfamily||-||Zinc finger, CCCH-type
ENSMUSG00000021131	Erh	Enhancer of rudimentary||Enhancer of rudimentary superfamily
ENSMUSG00000021133	Susd6	Domain of unknown function DUF1725||Sushi/SCR/CCP domain||Sushi/SCR/CCP superfamily
ENSMUSG00000021134	Srsf5	RNA-binding domain superfamily||Serine/arginine-rich splicing factor SRSF4-like, RNA recognition motif 1||RNA recognition motif domain||-
ENSMUSG00000021135	Slc10a1	Bile acid:sodium symporter||-||Bile acid:sodium symporter/arsenical resistance protein Acr3||Solute carrier family 10 member 1
ENSMUSG00000021136	Smoc1	Kazal domain||Kazal domain superfamily||EF-Hand 1, calcium-binding site||Thyroglobulin type-1||SPARC/Testican, calcium-binding domain||Thyroglobulin type-1 superfamily||EF-hand domain pair
ENSMUSG00000021139	Gm20498	-||PDZ domain||Cytochrome c oxidase assembly protein COX16||PDZ superfamily
ENSMUSG00000021140	Pcnx	Pecanex||-
ENSMUSG00000021143	Pacs2	-||Phosphofurin acidic cluster sorting protein 1
ENSMUSG00000021144	Mta1	SANT domain||SANT/Myb domain||Homeobox-like domain superfamily||Metastasis-associated protein MTA1, R1 domain||Zinc finger, NHR/GATA-type||Zinc finger, GATA-type||ELM2 domain||Bromo adjacent homology (BAH) domain
ENSMUSG00000021147	Wdr37	-||WD40/YVTN repeat-like-containing domain superfamily||G-protein beta WD-40 repeat||WD40 repeat, conserved site||WD40-repeat-containing domain superfamily||WD40 repeat||WD40-repeat-containing domain
ENSMUSG00000021149	Gtpbp4	GTP binding domain||P-loop containing nucleoside triphosphate hydrolase||Small GTP-binding protein domain||Nucleolar GTP-binding protein 1, Rossman-fold domain||OBG-type guanine nucleotide-binding (G) domain||Nucleolar GTP-binding protein 1||NOG, C-terminal||-
ENSMUSG00000021156	Zmynd11	Zinc finger, PHD-finger||-||PWWP domain||Zinc finger, FYVE/PHD-type||Zinc finger, RING/FYVE/PHD-type||Zinc finger, MYND-type||Zinc finger, PHD-type||ZMYND8/11, PWWP domain||Zinc finger, PHD-type, conserved site||Bromodomain-like superfamily||Bromodomain
ENSMUSG00000021171	Esyt2	C2 domain superfamily||C2 domain||-||Synaptotagmin-like mitochondrial-lipid-binding domain
ENSMUSG00000021175	Cdca7l	Cell division cycle-associated 7-like protein||Zinc-finger domain of monoamine-oxidase A repressor R1
ENSMUSG00000021177	Tdp1	-||Tyrosyl-DNA phosphodiesterase I||Tyrosyl-DNA phosphodiesterase, C-terminal
ENSMUSG00000021178	Psmc1	ATPase, AAA-type, core||AAA+ ATPase domain||ATPase, AAA-type, conserved site||26S Proteasome regulatory subunit 4||26S proteasome regulatory subunit P45-like||P-loop containing nucleoside triphosphate hydrolase
ENSMUSG00000021185	Dglucy	D-glutamate cyclase||D-glutamate cyclase, mitochondrial||Domain of unknown function DUF4392||-
ENSMUSG00000021187	Tc2n	C2 domain||C2 domain superfamily||Tandem C2 domains nuclear protein||-
ENSMUSG00000021188	Trip11	-||GRIP domain
ENSMUSG00000021189	Atxn3	Machado-Joseph disease protein||Josephin domain||-||Ubiquitin interacting motif||S15/NS1, RNA-binding
ENSMUSG00000021190	Lgmn	Peptidase C13, legumain
ENSMUSG00000021192	Golga5	Golgin subfamily A member 5
ENSMUSG00000021193	Pitrm1	Peptidase M16, C-terminal||-||Metalloenzyme, LuxS/M16 peptidase-like||Peptidase M16C associated||Peptidase M16, N-terminal
ENSMUSG00000021194	Chga	Chromogranin, conserved site||Chromogranin A/B||Chromogranin A/B/C
ENSMUSG00000021198	Unc79	UNC79||Armadillo-type fold||-
ENSMUSG00000021203	Otub2	Ubiquitin thioesterase Otubain||Ubiquitin thioesterase OTUB2||OTU domain||Peptidase C65, otubain
ENSMUSG00000021209	Ppp4r4	Armadillo-like helical||HEAT, type 2||HEAT repeat||Armadillo-type fold||-
ENSMUSG00000021210	Akr1c6	Aldo/keto reductase||NADP-dependent oxidoreductase domain||NADP-dependent oxidoreductase domain superfamily||Aldo/keto reductase, conserved site||-
ENSMUSG00000021211	Akr1c12	Aldo/keto reductase, conserved site||NADP-dependent oxidoreductase domain superfamily||Aldo/keto reductase||NADP-dependent oxidoreductase domain
ENSMUSG00000021213	Akr1c13	-||NADP-dependent oxidoreductase domain superfamily||Aldo/keto reductase, conserved site||NADP-dependent oxidoreductase domain||Aldo/keto reductase
ENSMUSG00000021215	Net1	Dbl homology (DH) domain||Guanine-nucleotide dissociation stimulator, CDC24, conserved site||-||Pleckstrin homology domain||PH-like domain superfamily||Dbl homology (DH) domain superfamily
ENSMUSG00000021218	Gdi2	FAD/NAD(P)-binding domain superfamily||GDP dissociation inhibitor||Rab GDI protein
ENSMUSG00000021221	Dpf3	Zinc finger, PHD-type||Zinc finger C2H2-type||Zinc finger, FYVE/PHD-type||Zinc finger, RING/FYVE/PHD-type||Requiem/DPF N-terminal domain||Zinc finger C2H2 superfamily||Zinc finger, PHD-finger
ENSMUSG00000021222	Dcaf4	-||WD40/YVTN repeat-like-containing domain superfamily||WD40-repeat-containing domain superfamily||WD40 repeat||WD40-repeat-containing domain
ENSMUSG00000021224	Numb	PTB/PI domain||-||NUMB domain||Numb/numb-like||PH-like domain superfamily
ENSMUSG00000021236	Entpd5	Nucleoside phosphatase GDA1/CD39
ENSMUSG00000021239	Vsx2	OAR domain||Homeobox, conserved site||CVC domain||Homeobox-like domain superfamily||Homeobox domain
ENSMUSG00000021240	Abcd4	-||AAA+ ATPase domain||ABC transporter-like||ABC transporter type 1, transmembrane domain superfamily||ABC transporter, conserved site||P-loop containing nucleoside triphosphate hydrolase||ABC transporter type 1, transmembrane domain
ENSMUSG00000021244	Ylpm1	YLP motif-containing protein 1||P-loop containing nucleoside triphosphate hydrolase||-
ENSMUSG00000021248	Tmed10	GOLD domain||TMP21-related
ENSMUSG00000021250	Fos	Basic-leucine zipper domain||AP-1 transcription factor||Transcription factor, Skn-1-like, DNA-binding domain superfamily||c-Fos/v-Fos
ENSMUSG00000021254	Gpatch2l	G patch domain-containing protein 2
ENSMUSG00000021255	Esrrb	Oestrogen-related receptor||Nuclear hormone receptor, ligand-binding domain||Oestrogen receptor/oestrogen-related receptor||Nuclear hormone receptor||Nuclear hormone receptor-like domain superfamily||Zinc finger, NHR/GATA-type||Zinc finger, nuclear hormone receptor-type
ENSMUSG00000021257	Angel1	Endonuclease/exonuclease/phosphatase||Endonuclease/exonuclease/phosphatase superfamily
ENSMUSG00000021258	Ccnk	Cyclin, N-terminal||WD40/YVTN repeat-like-containing domain superfamily||Cyclin-like||Cyclin, C-terminal domain||Cyclin-like superfamily
ENSMUSG00000021259	Cyp46a1	Cytochrome P450, conserved site||-||Cytochrome P450 superfamily||Cytochrome P450||Cytochrome P450, E-class, group I
ENSMUSG00000021260	Hhipl1	SRCR-like domain||SRCR domain||Soluble quinoprotein glucose/sorbosone dehydrogenase||Glucose/Sorbosone dehydrogenase||Six-bladed beta-propeller, TolB-like||SRCR-like domain superfamily||Folate receptor-like
ENSMUSG00000021264	Yy1	Zinc finger C2H2-type||Zinc finger C2H2 superfamily||C2H2-type Zinc finger protein, YY-1-like
ENSMUSG00000021265	Slc25a29	Mitochondrial substrate/solute carrier||Mitochondrial carrier domain superfamily||Mitochondrial carrier protein
ENSMUSG00000021270	Hsp90aa1	Heat shock protein Hsp90, N-terminal||Heat shock protein Hsp90 family||Heat shock protein Hsp90, conserved site||Ribosomal protein S5 domain 2-type fold||Histidine kinase/HSP90-like ATPase superfamily||HSP90, C-terminal domain||Histidine kinase/HSP90-like ATPase
ENSMUSG00000021271	Zfp839	Domain of unknown function DUF4764||Zinc finger C2H2-type
ENSMUSG00000021273	Fdft1	Trans-Isoprenyl Diphosphate Synthases, head-to-head||Squalene/phytoene synthase||-||Squalene/phytoene synthase, conserved site||Isoprenoid synthase domain superfamily||Squalene synthase-like
ENSMUSG00000021275	Tecpr2	Regulator of chromosome condensation 1/beta-lactamase-inhibitor protein II||Beta-propeller repeat TECPR||-||WD40/YVTN repeat-like-containing domain superfamily||Tectonin beta-propeller repeat-containing protein 2||WD40-repeat-containing domain superfamily
ENSMUSG00000021276	Cinp	Cyclin-dependent kinase 2-interacting protein||-
ENSMUSG00000021277	Traf3	TNF receptor-associated factor TRAF||Zinc finger, TRAF-type||TNF receptor-associated factor 3||Zinc finger, RING-type||Zinc finger, C3HC4 RING-type||TRAF3, MATH domain||Zinc finger, RING-type, conserved site||MATH/TRAF domain||Zinc finger, RING/FYVE/PHD-type||TRAF-like
ENSMUSG00000021279	Cdc42bpb	Myotonic dystrophy protein kinase, coiled coil||KELK-motif containing domain||PH-like domain superfamily||Serine/threonine-protein kinase MRCK beta||Pleckstrin homology domain||CRIB domain superfamily||Citron homology (CNH) domain||AGC-kinase, C-terminal||Serine/threonine-protein kinase, active site||Protein kinase domain||CRIB domain||Protein kinase-like domain superfamily||Protein kinase, ATP b…
ENSMUSG00000021280	Exoc3l4	Exocyst complex component EXOC3/Sec6||-
ENSMUSG00000021281	Tnfaip2	-||Exocyst complex component EXOC3/Sec6
ENSMUSG00000021282	Eif5	Translation initiation factor IF2/IF5, N-terminal||Translation initiation factor IF2/IF5, zinc-binding||Translation initiation factor IF2/IF5||W2 domain||-||Armadillo-type fold
ENSMUSG00000021285	Ppp1r13b	Ankyrin repeat-containing domain||Ankyrin repeat||SH3 domain||Apoptosis-stimulating of p53 protein 1||Ubiquitin-like domain superfamily||Ankyrin repeat-containing domain superfamily||SH3-like domain superfamily
ENSMUSG00000021288	Klc1	Kinesin light chain repeat||Winged helix-like DNA-binding domain superfamily||Kinesin light chain||Tetratricopeptide repeat||Tetratricopeptide repeat-containing domain||Tetratricopeptide-like helical domain superfamily
ENSMUSG00000021290	2010107E04Rik	Mitochondrial proteolipid
ENSMUSG00000021294	Kif26a	P-loop containing nucleoside triphosphate hydrolase||Kinesin motor domain||Kinesin-like protein||Kinesin motor domain superfamily
ENSMUSG00000021298	Gpr132	-||G protein-coupled receptor, rhodopsin-like||GPCR, rhodopsin-like, 7TM||G2A lysophosphatidylcholine receptor
ENSMUSG00000021303	Gng4	G-protein gamma-like domain||G-protein, gamma subunit||G-protein gamma-like domain superfamily
ENSMUSG00000021311	Mtr	Cobalamin-dependent methionine synthase||Cobalamin (vitamin B12)-binding module, cap domain||Vitamin B12-dependent methionine synthase, activation domain||Homocysteine-binding domain superfamily||Cobalamin-binding domain superfamily||Cobalamin (vitamin B12)-binding domain||Pterin-binding domain||Vitamin B12-dependent methionine synthase, activation domain superfamily||Dihydropteroate synthase-lik…
ENSMUSG00000021326	Trim27	TRIM27, PRY/SPRY domain||SPRY domain||Zinc finger, RING-type, conserved site||Butyrophylin-like, SPRY domain||Concanavalin A-like lectin/glucanase domain superfamily||Zinc finger, RING-type||B-box-type zinc finger||-||Zinc finger, B-box, chordata||B30.2/SPRY domain||SPRY-associated||Zinc finger, RING/FYVE/PHD-type
ENSMUSG00000021327	Zkscan3	Retrovirus capsid, C-terminal||Zinc finger C2H2-type||KRAB domain superfamily||Zinc finger C2H2 superfamily||Krueppel-associated box||SCAN domain
ENSMUSG00000021335	Slc17a1	Na-dependent inorganic phosphate cotransporter||MFS transporter superfamily||Major facilitator superfamily domain||-||Major facilitator superfamily
ENSMUSG00000021336	Slc17a4	Major facilitator superfamily domain||MFS transporter superfamily||-||Major facilitator superfamily
ENSMUSG00000021338	Carmil1	CARMIL, C-terminal domain||-||Leucine-rich repeat||Leucine-rich repeat-containing protein 16A||Leucine-rich repeat domain superfamily
ENSMUSG00000021339	Mrs2	-
ENSMUSG00000021340	Gpld1	Integrin alpha beta-propellor||Glycoprotein phospholipase D||FG-GAP repeat||Phospholipase C/D
ENSMUSG00000021348	Prl7d1	Four-helical cytokine-like, core||Somatotropin hormone, conserved site||Somatotropin/prolactin
ENSMUSG00000021357	Exoc2	Immunoglobulin-like fold||IPT domain||Exocyst complex component EXOC2/Sec5||Immunoglobulin E-set
ENSMUSG00000021360	Gcnt2	Glycosyl transferase, family 14||-
ENSMUSG00000021361	Tmem14c	TMEM14 family
ENSMUSG00000021364	Elovl2	Elongation of very long chain fatty acids protein 2||ELO family, conserved site||ELO family
ENSMUSG00000021365	Nedd9	CAS family||CAS family, C-terminal||SH3-like domain superfamily||Enhancer of filamentation 1, SH3 domain||SH3 domain||Serine rich protein interaction
ENSMUSG00000021366	Hivep1	Zinc finger CCHC HIVEP-type||-||Zinc finger C2H2 superfamily||Zinc finger, RING/FYVE/PHD-type||Zinc finger C2H2-type||Matrin/U1-C-like, C2H2-type zinc finger
ENSMUSG00000021368	Tbc1d7	Rab-GTPase-TBC domain||-||Rab-GTPase-TBC domain superfamily
ENSMUSG00000021371	Mcur1	Mitochondrial calcium uniporter regulator 1||Coiled-coil domain-containing protein 90-like
ENSMUSG00000021374	Nup153	Zinc finger, RanBP2-type superfamily||Nuclear pore complex protein||Retro-transposon transporting motif||Zinc finger, RanBP2-type||Nucleoporin Nup153, N-terminal
ENSMUSG00000021375	Kif13a	Kinesin-like KIF1-type||Kinesin-associated||Kinesin-like||-||SMAD/FHA domain superfamily||Kinesin motor domain||Kinesin-like protein KIF13A||Kinesin motor domain superfamily||Kinesin motor domain, conserved site||Kinesin-like protein||Forkhead-associated (FHA) domain||P-loop containing nucleoside triphosphate hydrolase||C2 domain superfamily
ENSMUSG00000021376	Tpmt	-||Thiopurine S-methyltransferase||TPMT family||S-adenosyl-L-methionine-dependent methyltransferase
ENSMUSG00000021377	Dek	-||SAP domain superfamily||DEK, C-terminal||SAP domain
ENSMUSG00000021379	Id4	Helix-loop-helix DNA-binding domain superfamily||DNA-binding protein inhibitor||Myc-type, basic helix-loop-helix (bHLH) domain
ENSMUSG00000021384	Susd3	Sushi/SCR/CCP domain||Sushi/SCR/CCP superfamily||-
ENSMUSG00000021385	Ippk	-||Inositol-pentakisphosphate 2-kinase
ENSMUSG00000021392	Nol8	Nucleolar protein 8, RNA recognition motif||RNA recognition motif domain||RNA-binding domain superfamily
ENSMUSG00000021395	Spin1	Spindlin/spermiogenesis-specific protein||Spindlin-1
ENSMUSG00000021400	Wrnip1	MgsA AAA+ ATPase C-terminal||DNA polymerase III, clamp loader complex, gamma/delta/delta subunit, C-terminal||ATPase, AAA-type, core||-||AAA+ ATPase domain||AAA C-terminal domain||Zinc finger, Rad18-type putative||P-loop containing nucleoside triphosphate hydrolase
ENSMUSG00000021408	Ripk1	Protein kinase-like domain superfamily||Protein kinase domain||RHIM domain||Serine/threonine-protein kinase, active site||Death domain||Serine-threonine/tyrosine-protein kinase, catalytic domain||Death-like domain superfamily
ENSMUSG00000021411	Pxdc1	-||PX domain superfamily||Phox homologous domain
ENSMUSG00000021413	Prpf4b	Serine/threonine-protein kinase, active site||-||Protein kinase domain||Protein kinase-like domain superfamily
ENSMUSG00000021417	Eci2	FERM/acyl-CoA-binding protein superfamily||Crotonase superfamily||Acyl-CoA-binding protein, ACBP||ClpP/crotonase-like domain superfamily||Acyl-CoA-binding protein, ACBP, conserved site||Crontonase, C-terminal||Acyl-CoA binding protein superfamily
ENSMUSG00000021418	Rpp40	Ribonuclease P, Rpp40
ENSMUSG00000021420	Fars2	Ferrodoxin-fold anticodon-binding domain superfamily||Phenylalanyl-tRNA synthetase, class IIc, mitochondrial||Aminoacyl-tRNA synthetase, class II||Ferrodoxin-fold anticodon-binding domain||-||Phenylalanyl-tRNA synthetase
ENSMUSG00000021427	Ssr1	Translocon-associated protein (TRAP), alpha subunit
ENSMUSG00000021428	Riok1	Serine/threonine-protein kinase Rio1||RIO kinase||Protein kinase-like domain superfamily||-||RIO kinase, conserved site
ENSMUSG00000021431	Snrnp48	U11/U12 small nuclear ribonucleoprotein 48kDa protein||Zinc finger C2H2 superfamily||TRM13/UPF0224 family, U11-48K-like CHHC zinc finger domain
ENSMUSG00000021432	Slc35b3	-||UAA transporter
ENSMUSG00000021448	Shc3	SH2 domain||SH2 adaptor protein C, SH2 domain||PTB/PI domain||PH-like domain superfamily||Phosphotyrosine interaction domain, Shc-like||SH2 domain superfamily||SHC-transforming protein 3
ENSMUSG00000021453	Gadd45g	Ribosomal protein L7Ae/L30e/S12e/Gadd45||50S ribosomal protein L30e-like||Growth arrest and DNA damage-inducible protein GADD45
ENSMUSG00000021458	2010111I01Rik	Aminopeptidase O||Peptidase M1, leukotriene A4 hydrolase/aminopeptidase C-terminal||Peptidase M1, alanine aminopeptidase/leukotriene A4 hydrolase||-||Armadillo-type fold||Peptidase M1, membrane alanine aminopeptidase, N-terminal
ENSMUSG00000021461	Fancc	-||Fanconi anaemia group C protein
ENSMUSG00000021466	Ptch1	Sterol-sensing domain||Transmembrane receptor, patched||-||Protein patched/dispatched
ENSMUSG00000021468	Sptlc1	Aminotransferase, class I/classII||Pyridoxal phosphate-dependent transferase, subdomain 2||Pyridoxal phosphate-dependent transferase||Pyridoxal phosphate-dependent transferase, major region, subdomain 1
ENSMUSG00000021470	Ercc6l2	Helicase superfamily 1/2, ATP-binding domain||P-loop containing nucleoside triphosphate hydrolase||SNF2-related, N-terminal domain||Helicase, C-terminal||-||DNA/RNA helicase, ATP-dependent, DEAH-box type, conserved site
ENSMUSG00000021474	Sfxn1	Tricarboxylate/iron carrier
ENSMUSG00000021476	Habp4	-||Intracellular hyaluronan-binding protein 4, N-terminal domain||Hyaluronan/mRNA-binding protein
ENSMUSG00000021477	Ctsl	Cysteine peptidase, cysteine active site||Cathepsin propeptide inhibitor domain (I29)||Peptidase C1A, papain C-terminal||Cysteine peptidase, histidine active site||-||Cysteine peptidase, asparagine active site||Peptidase C1A
ENSMUSG00000021481	Zfp346	Zinc finger C2H2 superfamily||-||At2g23090-like||Zinc finger C2H2-type||Matrin/U1-C-like, C2H2-type zinc finger
ENSMUSG00000021482	Aaed1	Peroxiredoxin-like FAM213/AAED1||Thioredoxin-like superfamily
ENSMUSG00000021483	Cdk20	Protein kinase, ATP binding site||Protein kinase domain||-||Serine/threonine-protein kinase, active site||Protein kinase-like domain superfamily
ENSMUSG00000021484	Lman2	VIP36, lectin domain||Concanavalin A-like lectin/glucanase domain superfamily||Legume-like lectin
ENSMUSG00000021485	Mxd3	Myc-type, basic helix-loop-helix (bHLH) domain||Helix-loop-helix DNA-binding domain superfamily
ENSMUSG00000021486	Prelid1	PRELI/MSF1 domain||Slowmo/Ups family
ENSMUSG00000021488	Nsd1	Zinc finger, PHD-finger||SET domain||-||PWWP domain||Zinc finger, RING/FYVE/PHD-type||Zinc finger, FYVE/PHD-type||Zinc finger, PHD-type||Post-SET domain||Zinc finger, RING-type||Zinc finger, PHD-type, conserved site||AWS domain
ENSMUSG00000021492	F12	EGF-like, conserved site||Coagulation factor XII/hepatocyte growth factor activator||Serine proteases, trypsin family, histidine active site||Kringle||Kringle-like fold||EGF-like calcium-binding domain||Kringle, conserved site||Peptidase S1, PA clan||Fibronectin type II domain||Peptidase S1A, chymotrypsin family||Fibronectin type II domain superfamily||Fibronectin, type I||Serine proteases, tryps…
ENSMUSG00000021493	Pdlim7	PDZ superfamily||PDZ domain||-||Zinc finger, LIM-type
ENSMUSG00000021495	Fam193b	Protein FAM193B||FAM193, C-terminal||FAM193 family
ENSMUSG00000021497	Txndc15	Thioredoxin-like superfamily||Thioredoxin domain
ENSMUSG00000021501	Caml	Calcium signal-modulating cyclophilin ligand
ENSMUSG00000021504	B4galt7	Nucleotide-diphospho-sugar transferases||Galactosyltransferase, N-terminal||Galactosyltransferase, C-terminal||Beta-1,4-galactosyltransferase
ENSMUSG00000021509	Slc25a48	Mitochondrial substrate/solute carrier||Mitochondrial carrier domain superfamily
ENSMUSG00000021510	Zfp729a	KRAB domain superfamily||Zinc finger C2H2 superfamily||Krueppel-associated box||Zinc finger, RING/FYVE/PHD-type||Zinc finger C2H2-type||Zinc finger, PHD-type
ENSMUSG00000021518	Ptdss1	-||Phosphatidyl serine synthase
ENSMUSG00000021519	Mterf3	-||Transcription termination factor, mitochondrial/chloroplastic
ENSMUSG00000021532	Fastkd3	-||FAST kinase-like protein, subdomain 2||FAST kinase leucine-rich||RAP domain
ENSMUSG00000021537	Cetn3	EF-hand domain||EF-hand domain pair||-||EF-Hand 1, calcium-binding site
ENSMUSG00000021539	Lect2	Leukocyte cell-derived chemotaxin 2, chordata||Peptidase M23||Leukocyte cell-derived chemotaxin 2
ENSMUSG00000021546	Hnrnpk	ROK, N-terminal||K Homology domain||K Homology domain, type 1 superfamily||-||Heterogeneous nuclear ribonucleoprotein K||K Homology domain, type 1
ENSMUSG00000021548	Ccnh	Cyclin-like||Cyclin, N-terminal||Cyclin, C-terminal domain 2||CyclinH/Ccl1||Cyclin-like superfamily
ENSMUSG00000021549	Rasa1	Ras GTPase-activating protein 1||RasGAP, SH3 domain||PH-like domain superfamily||Pleckstrin homology domain||Ras GTPase-activating protein 1, N-terminal SH2 domain||Ras GTPase-activating protein, conserved site||SH2 domain superfamily||C2 domain||C2 domain superfamily||SH3-like domain superfamily||SH2 domain||Rho GTPase activation protein||Ras GTPase-activating protein||Ras GTPase-activating prot…
ENSMUSG00000021552	Gkap1	G kinase-anchoring protein 1
ENSMUSG00000021553	Slc28a3	Nucleoside transporter/FeoB GTPase, Gate domain||Concentrative nucleoside transporter CNT3||Concentrative nucleoside transporter, metazoan/bacterial||Concentrative nucleoside transporter||Concentrative nucleoside transporter N-terminal domain||-||Concentrative nucleoside transporter C-terminal domain
ENSMUSG00000021555	Naa35	NatC N(alpha)-terminal acetyltransferase, Mak10 subunit||-
ENSMUSG00000021557	Agtpbp1	Cytosolic aminopeptidase 1||Peptidase M14, carboxypeptidase A||Armadillo-like helical||-||Armadillo-type fold
ENSMUSG00000021559	Dapk1	Death-like domain superfamily||Ankyrin repeat-containing domain superfamily||-||Death domain||Ankyrin repeat||Protein kinase, ATP binding site||P-loop containing nucleoside triphosphate hydrolase||Roc domain||Serine/threonine-protein kinase, active site||Protein kinase domain||Ankyrin repeat-containing domain||Death-associated protein kinase 1||Protein kinase-like domain superfamily
ENSMUSG00000021572	Cep72	Leucine-rich repeat domain superfamily||U2A'/phosphoprotein 32 family A, C-terminal||Leucine-rich repeat, typical subtype||-||Leucine-rich repeat
ENSMUSG00000021573	Tppp	EF-hand domain pair||P25-alpha||Tubulin polymerisation-promoting protein family member 1
ENSMUSG00000021576	Pdcd6	EF-hand domain pair||EF-hand domain||EF-Hand 1, calcium-binding site
ENSMUSG00000021577	Sdha	Succinate dehydrogenase/fumarate reductase, flavoprotein subunit||Fumarate reductase/succinate dehydrogenase flavoprotein-like, C-terminal||Fumarate reductase/succinate dehydrogenase flavoprotein-like, C-terminal domain superfamily||Succinate dehydrogenase/fumarate reductase flavoprotein, catalytic domain superfamily||FAD-dependent oxidoreductase 2, FAD binding domain||FAD/NAD(P)-binding domain s…
ENSMUSG00000021583	Erap1	Peptidase M1, membrane alanine aminopeptidase, N-terminal||Aminopeptidase N-type||Endoplasmic reticulum aninopeptidase 1||Peptidase M1, alanine aminopeptidase/leukotriene A4 hydrolase||ERAP1-like C-terminal domain
ENSMUSG00000021585	Cast	Proteinase inhibitor I27, calpastatin||Calpastatin
ENSMUSG00000021589	Rhobtb3	P-loop containing nucleoside triphosphate hydrolase||BTB/POZ domain||Small GTPase superfamily||-||Rho-related BTB domain-containing protein 3||SKP1/BTB/POZ domain superfamily
ENSMUSG00000021590	Spata9	Spermatogenesis-associated protein 9
ENSMUSG00000021591	Glrx	Glutaredoxin||Thioredoxin-like superfamily||Glutaredoxin, eukaryotic/virial||Glutaredoxin subgroup||Glutaredoxin active site
ENSMUSG00000021592	Arsk	Sulfatase, N-terminal||Alkaline-phosphatase-like, core domain superfamily||Alkaline phosphatase-like, alpha/beta/alpha||-
ENSMUSG00000021595	Nsun2	S-adenosyl-L-methionine-dependent methyltransferase||SAM-dependent methyltransferase RsmB/NOP2-type||tRNA (C5-cytosine) methyltransferase, NCL1||RNA (C5-cytosine) methyltransferase||-
ENSMUSG00000021596	Mctp1	C2 domain||C2 domain superfamily||Phosphoribosyltransferase C-terminal
ENSMUSG00000021597	Slf1	BRCT domain||Ankyrin repeat-containing domain superfamily||BRCT domain superfamily||Ankyrin repeat||Ankyrin repeat-containing domain||-
ENSMUSG00000021600	8030423J24Rik	-
ENSMUSG00000021606	Ndufs6	Zinc finger, CHCC-type||-||NADH dehydrogenase [ubiquinone] iron-sulfur protein 6, mitochondrial
ENSMUSG00000021607	Mrpl36	Ribosomal protein L36||Ribosomal protein L36 superfamily
ENSMUSG00000021610	Clptm1l	Cleft lip and palate transmembrane protein 1-like protein||Cleft lip and palate transmembrane 1
ENSMUSG00000021613	Hapln1	Immunoglobulin V-set domain||Immunoglobulin-like domain||Link domain||C-type lectin fold||Immunoglobulin subtype||Immunoglobulin-like fold||C-type lectin-like/link domain superfamily||Immunoglobulin-like domain superfamily
ENSMUSG00000021614	Vcan	C-type lectin-like/link domain superfamily||Immunoglobulin-like domain superfamily||Immunoglobulin subtype||C-type lectin fold||Immunoglobulin-like fold||EGF-type aspartate/asparagine hydroxylation site||C-type lectin-like||Link domain||Sushi/SCR/CCP domain||EGF-like calcium-binding, conserved site||Sushi/SCR/CCP superfamily||Aggrecan/versican, C-type lectin-like domain||EGF-like, conserved site|…
ENSMUSG00000021619	Atg10	-||Autophagy-related protein 3
ENSMUSG00000021620	Acot12	START-like domain superfamily||START domain||Thioesterase domain||HotDog domain superfamily||Hotdog acyl-CoA thioesterase (ACOT)-type domain
ENSMUSG00000021621	Zcchc9	Zinc finger, CCHC-type superfamily||Zinc finger, CCHC-type
ENSMUSG00000021629	Slc30a5	-||Cation efflux protein||Cation efflux transmembrane domain superfamily
ENSMUSG00000021635	Rad17	Checkpoint protein Rad17/Rad24||-||AAA+ ATPase domain||P-loop containing nucleoside triphosphate hydrolase||Checkpoint protein Rad17/Rad24, fungi/metazoa
ENSMUSG00000021636	Marveld2	Marvel domain||ELL/occludin family||Occludin homology domain||MARVEL domain-containing protein 2
ENSMUSG00000021638	Ocln	ELL/occludin family||Marvel domain||Occludin homology domain||Occludin
ENSMUSG00000021639	Gtf2h2	Zinc finger C2H2-type||von Willebrand factor A-like domain superfamily||TFIIH subunit Ssl1/p44||Ssl1-like||von Willebrand factor, type A||-||TFIIH C1-like domain
ENSMUSG00000021643	Serf1	-||Uncharacterised protein family SERF
ENSMUSG00000021645	Smn1	Tudor domain||Survival motor neuron||-
ENSMUSG00000021646	Mccc2	-||Acetyl-coenzyme A carboxyltransferase, N-terminal||Acetyl-CoA carboxylase||ClpP/crotonase-like domain superfamily||Acetyl-coenzyme A carboxyltransferase, C-terminal
ENSMUSG00000021650	Ptcd2	Tetratricopeptide-like helical domain superfamily||MRPS27/PTCD2||Pentatricopeptide repeat||Pentatricopeptide repeat-containing protein 2, mitochondrial
ENSMUSG00000021660	Btf3	Nascent polypeptide-associated complex NAC domain
ENSMUSG00000021661	Ankra2	Ankyrin repeat-containing domain||Ankyrin repeat||Ankyrin repeat-containing domain superfamily
ENSMUSG00000021662	Arhgef28	Dbl homology (DH) domain superfamily||Protein kinase C-like, phorbol ester/diacylglycerol-binding domain||PH-like domain superfamily||Pleckstrin homology domain||-||Ankyrin repeat-containing domain superfamily||Dbl homology (DH) domain
ENSMUSG00000021666	Gfm2	Tr-type G domain, conserved site||Translation protein, beta-barrel domain superfamily||EF-G domain III/V-like||P-loop containing nucleoside triphosphate hydrolase||Small GTP-binding protein domain||Ribosome-releasing factor 2, mitochondrial||Transcription factor, GTP-binding domain||EFG, domain V||Elongation factor G, domain III||Ribosomal protein S5 domain 2-type fold, subgroup||Ribosomal protei…
ENSMUSG00000021668	Polk	UmuC domain||-||DNA polymerase, Y-family, little finger domain superfamily||Zinc finger, Rad18-type putative||DNA polymerase IV||DNA polymerase eta/kappa/iota/IV||DNA polymerase, Y-family, little finger domain
ENSMUSG00000021669	Col4a3bp	START domain||START-like domain superfamily||Pleckstrin homology domain||PH-like domain superfamily
ENSMUSG00000021670	Hmgcr	Sterol-sensing domain||Hydroxymethylglutaryl-CoA reductase, N-terminal||Hydroxymethylglutaryl-CoA reductase, class I/II, catalytic domain superfamily||Hydroxymethylglutaryl-CoA reductase, class I/II, NAD/NADP-binding domain superfamily||Hydroxymethylglutaryl-CoA reductase, class I/II||Hydroxymethylglutaryl-CoA reductase, class I/II, substrate-binding domain superfamily||Hydroxymethylglutaryl-CoA …
ENSMUSG00000021671	Poc5	Centrosomal protein POC5
ENSMUSG00000021675	F2rl2	G protein-coupled receptor, rhodopsin-like||GPCR, rhodopsin-like, 7TM||Protease-activated receptor 3||Protease-activated receptor
ENSMUSG00000021676	Iqgap2	IQ motif, EF-hand binding site||RasGAP protein, C-terminal||Ras GTPase-activating protein||Calponin-like domain superfamily||Rho GTPase activation protein||WW domain||Calponin homology domain||Ras GTPase-activating protein, conserved site
ENSMUSG00000021678	F2rl1	Protease-activated receptor||Protease-activated receptor 2||GPCR, rhodopsin-like, 7TM||G protein-coupled receptor, rhodopsin-like
ENSMUSG00000021681	Aggf1	Forkhead-associated (FHA) domain||G-patch domain||SMAD/FHA domain superfamily||AGGF1, OCRE domain
ENSMUSG00000021686	Ap3b1	AP-3 complex subunit beta, C-terminal domain||Armadillo-like helical||Clathrin/coatomer adaptor, adaptin-like, N-terminal||Beta-adaptin appendage, C-terminal subdomain||AP-3 complex subunit beta||AP complex subunit beta||Armadillo-type fold||AP-3 complex subunit beta 1, serine-rich domain
ENSMUSG00000021687	Scamp1	SCAMP
ENSMUSG00000021690	Jmy	Junction-mediating and -regulatory protein||WH2 domain||JMY/WHAMM, N-terminal||JMY/WHAMM, middle domain
ENSMUSG00000021692	Dimt1	S-adenosyl-L-methionine-dependent methyltransferase||Ribosomal RNA adenine methylase transferase, N-terminal||Ribosomal RNA adenine methylase transferase, conserved site||Ribosomal RNA adenine methyltransferase KsgA/Erm||Ribosomal RNA adenine dimethylase||-
ENSMUSG00000021694	Ercc8	WD40/YVTN repeat-like-containing domain superfamily||-||WD40 repeat||WD40-repeat-containing domain superfamily||WD40-repeat-containing domain||G-protein beta WD-40 repeat||WD40 repeat, conserved site
ENSMUSG00000021696	Elovl7	ELO family, conserved site||Elongation of very long chain fatty acids protein 7||-||ELO family
ENSMUSG00000021697	Depdc1b	Rho GTPase-activating protein domain||DEP domain||Winged helix-like DNA-binding domain superfamily||-||Winged helix DNA-binding domain superfamily||Rho GTPase activation protein
ENSMUSG00000021699	Pde4d	3'5'-cyclic nucleotide phosphodiesterase, catalytic domain||-||3'5'-cyclic nucleotide phosphodiesterase, catalytic domain superfamily||HD/PDEase domain||3'5'-cyclic nucleotide phosphodiesterase||3'5'-cyclic nucleotide phosphodiesterase, conserved site
ENSMUSG00000021700	Rab3c	Small GTP-binding protein domain||P-loop containing nucleoside triphosphate hydrolase||Small GTPase superfamily
ENSMUSG00000021701	Plk2	POLO box domain superfamily||First polo-box domain||POLO box domain||Protein kinase, ATP binding site||Second polo-box domain||Protein kinase domain||Serine/threonine-protein kinase, active site||Protein kinase-like domain superfamily
ENSMUSG00000021702	Thbs4	EGF-like domain||Laminin G domain||Thrombospondin, C-terminal||Thrombospondin, type 3 repeat||EGF-like calcium-binding, conserved site||Concanavalin A-like lectin/glucanase domain superfamily||Thrombospondin/cartilage oligomeric matrix protein, coiled-coil domain||EGF-like calcium-binding domain||Thrombospondin, type 3-like repeat||Thrombospondin||EGF-like, conserved site||TSP type-3 repeat
ENSMUSG00000021703	Serinc5	Serine incorporator 5||Serine incorporator/TMS membrane protein
ENSMUSG00000021704	Mtx3	Mitochondrial outer membrane transport complex protein, metaxin||Mitochondrial outer membrane transport complex Sam37/metaxin, N-terminal domain||Metaxin, glutathione S-transferase domain||-
ENSMUSG00000021706	Zfyve16	Zinc finger FYVE domain containing protein, SARA/endofin||Zinc finger, FYVE-related||Zinc finger FYVE domain-containing protein, endofin||Domain of unknown function DUF3480||Zinc finger, RING/FYVE/PHD-type||Zinc finger, FYVE/PHD-type||FYVE zinc finger
ENSMUSG00000021707	Dhfr	Dihydrofolate reductase||Dihydrofolate reductase domain||Dihydrofolate reductase-like domain superfamily||Dihydrofolate reductase conserved site
[truncated: 13,267 more rows]
