# Supplementary material for: Deficiency of WTAP in hepatocytes induces lipoatrophy and non-alcoholic steatohepatitis (NASH)
Source: Nat Commun. 2022 Aug 4;13:4549. doi: 10.1038/s41467-022-32163-w (PMC9352699; doi:10.1038/s41467-022-32163-w)
Supplement: Supplementary file 8 — Supplementary Data 5 [file 41467_2022_32163_MOESM8_ESM.xlsx]

## Sheet: HKO_vs_ff.ATAC_down_RNA_down.ge
ENSMUSG00000000049
ENSMUSG00000000056
ENSMUSG00000000159
ENSMUSG00000000326
ENSMUSG00000000673
ENSMUSG00000000686
ENSMUSG00000000739
ENSMUSG00000000791
ENSMUSG00000001095
ENSMUSG00000001155
ENSMUSG00000001249
ENSMUSG00000001313
ENSMUSG00000001497
ENSMUSG00000001763
ENSMUSG00000002032
ENSMUSG00000002222
ENSMUSG00000002289
ENSMUSG00000002324
ENSMUSG00000002346
ENSMUSG00000002475
ENSMUSG00000002588
ENSMUSG00000002769
ENSMUSG00000002831
ENSMUSG00000002910
ENSMUSG00000003053
ENSMUSG00000003279
ENSMUSG00000003477
ENSMUSG00000003526
ENSMUSG00000003824
ENSMUSG00000003949
ENSMUSG00000004187
ENSMUSG00000004558
ENSMUSG00000005089
ENSMUSG00000005320
ENSMUSG00000005373
ENSMUSG00000005674
ENSMUSG00000005677
ENSMUSG00000005681
ENSMUSG00000005980
ENSMUSG00000005982
ENSMUSG00000006373
ENSMUSG00000006711
ENSMUSG00000006958
ENSMUSG00000008305
ENSMUSG00000008540
ENSMUSG00000008822
ENSMUSG00000009092
ENSMUSG00000009614
ENSMUSG00000010051
ENSMUSG00000010064
ENSMUSG00000011382
ENSMUSG00000015083
ENSMUSG00000015090
ENSMUSG00000015224
ENSMUSG00000015478
ENSMUSG00000015599
ENSMUSG00000015806
ENSMUSG00000016028
ENSMUSG00000016194
ENSMUSG00000016253
ENSMUSG00000016756
ENSMUSG00000017009
ENSMUSG00000017344
ENSMUSG00000017453
ENSMUSG00000017493
ENSMUSG00000017718
ENSMUSG00000017950
ENSMUSG00000018012
ENSMUSG00000018401
ENSMUSG00000018604
ENSMUSG00000018796
ENSMUSG00000018846
ENSMUSG00000019232
ENSMUSG00000019235
ENSMUSG00000019312
ENSMUSG00000019906
ENSMUSG00000019987
ENSMUSG00000020037
ENSMUSG00000020051
ENSMUSG00000020053
ENSMUSG00000020072
ENSMUSG00000020091
ENSMUSG00000020122
ENSMUSG00000020123
ENSMUSG00000020131
ENSMUSG00000020140
ENSMUSG00000020150
ENSMUSG00000020386
ENSMUSG00000020538
ENSMUSG00000020593
ENSMUSG00000020623
ENSMUSG00000020672
ENSMUSG00000020718
ENSMUSG00000020733
ENSMUSG00000020744
ENSMUSG00000020777
ENSMUSG00000020889
ENSMUSG00000020917
ENSMUSG00000020926
ENSMUSG00000020988
ENSMUSG00000021000
ENSMUSG00000021033
ENSMUSG00000021051
ENSMUSG00000021135
ENSMUSG00000021210
ENSMUSG00000021238
ENSMUSG00000021265
ENSMUSG00000021338
ENSMUSG00000021476
ENSMUSG00000021497
ENSMUSG00000021594
ENSMUSG00000021670
ENSMUSG00000021824
ENSMUSG00000021876
ENSMUSG00000021884
ENSMUSG00000021981
ENSMUSG00000022039
ENSMUSG00000022040
ENSMUSG00000022094
ENSMUSG00000022098
ENSMUSG00000022129
ENSMUSG00000022149
ENSMUSG00000022181
ENSMUSG00000022214
ENSMUSG00000022237
ENSMUSG00000022323
ENSMUSG00000022353
ENSMUSG00000022383
ENSMUSG00000022388
ENSMUSG00000022389
ENSMUSG00000022425
ENSMUSG00000022445
ENSMUSG00000022462
ENSMUSG00000022463
ENSMUSG00000022464
ENSMUSG00000022514
ENSMUSG00000022615
ENSMUSG00000022663
ENSMUSG00000022707
ENSMUSG00000022723
ENSMUSG00000022742
ENSMUSG00000022843
ENSMUSG00000022871
ENSMUSG00000022877
ENSMUSG00000022982
ENSMUSG00000023019
ENSMUSG00000023031
ENSMUSG00000023044
ENSMUSG00000023057
ENSMUSG00000023070
ENSMUSG00000023087
ENSMUSG00000023224
ENSMUSG00000023243
ENSMUSG00000023262
ENSMUSG00000023800
ENSMUSG00000023951
ENSMUSG00000023977
ENSMUSG00000024026
ENSMUSG00000024029
ENSMUSG00000024039
ENSMUSG00000024055
ENSMUSG00000024070
ENSMUSG00000024118
ENSMUSG00000024140
ENSMUSG00000024158
ENSMUSG00000024211
ENSMUSG00000024222
ENSMUSG00000024254
ENSMUSG00000024292
ENSMUSG00000024378
ENSMUSG00000024411
ENSMUSG00000024424
ENSMUSG00000024426
ENSMUSG00000024427
ENSMUSG00000024430
ENSMUSG00000024558
ENSMUSG00000024664
ENSMUSG00000024665
ENSMUSG00000024694
ENSMUSG00000024780
ENSMUSG00000024799
ENSMUSG00000024901
ENSMUSG00000024921
ENSMUSG00000024975
ENSMUSG00000024987
ENSMUSG00000024990
ENSMUSG00000025004
ENSMUSG00000025089
ENSMUSG00000025137
ENSMUSG00000025153
ENSMUSG00000025175
ENSMUSG00000025197
ENSMUSG00000025199
ENSMUSG00000025224
ENSMUSG00000025229
ENSMUSG00000025270
ENSMUSG00000025317
ENSMUSG00000025357
ENSMUSG00000025402
ENSMUSG00000025405
ENSMUSG00000025464
ENSMUSG00000025479
ENSMUSG00000025533
ENSMUSG00000025588
ENSMUSG00000025702
ENSMUSG00000025813
ENSMUSG00000025815
ENSMUSG00000025933
ENSMUSG00000025934
ENSMUSG00000025936
ENSMUSG00000025937
ENSMUSG00000025950
ENSMUSG00000025981
ENSMUSG00000026064
ENSMUSG00000026072
ENSMUSG00000026109
ENSMUSG00000026170
ENSMUSG00000026198
ENSMUSG00000026333
ENSMUSG00000026365
ENSMUSG00000026473
ENSMUSG00000026494
ENSMUSG00000026589
ENSMUSG00000026614
ENSMUSG00000026655
ENSMUSG00000026664
ENSMUSG00000026669
ENSMUSG00000026701
ENSMUSG00000026767
ENSMUSG00000026773
ENSMUSG00000026839
ENSMUSG00000026866
ENSMUSG00000026874
ENSMUSG00000026950
ENSMUSG00000027048
ENSMUSG00000027070
ENSMUSG00000027186
ENSMUSG00000027187
ENSMUSG00000027227
ENSMUSG00000027261
ENSMUSG00000027346
ENSMUSG00000027359
ENSMUSG00000027360
ENSMUSG00000027513
ENSMUSG00000027533
ENSMUSG00000027559
ENSMUSG00000027597
ENSMUSG00000027598
ENSMUSG00000027605
ENSMUSG00000027692
ENSMUSG00000027761
ENSMUSG00000027762
ENSMUSG00000027765
ENSMUSG00000027822
ENSMUSG00000027875
ENSMUSG00000027983
ENSMUSG00000028008
ENSMUSG00000028011
ENSMUSG00000028024
ENSMUSG00000028051
ENSMUSG00000028072
ENSMUSG00000028088
ENSMUSG00000028127
ENSMUSG00000028167
ENSMUSG00000028186
ENSMUSG00000028399
ENSMUSG00000028402
ENSMUSG00000028410
ENSMUSG00000028434
ENSMUSG00000028469
ENSMUSG00000028517
ENSMUSG00000028527
ENSMUSG00000028603
ENSMUSG00000028655
ENSMUSG00000028669
ENSMUSG00000028826
ENSMUSG00000028952
ENSMUSG00000028967
ENSMUSG00000028970
ENSMUSG00000028976
ENSMUSG00000028979
ENSMUSG00000029151
ENSMUSG00000029162
ENSMUSG00000029269
ENSMUSG00000029368
ENSMUSG00000029369
ENSMUSG00000029445
ENSMUSG00000029512
ENSMUSG00000029524
ENSMUSG00000029559
ENSMUSG00000029575
ENSMUSG00000029597
ENSMUSG00000029630
ENSMUSG00000029656
ENSMUSG00000029657
ENSMUSG00000029669
ENSMUSG00000029695
ENSMUSG00000029716
ENSMUSG00000029722
ENSMUSG00000029843
ENSMUSG00000030087
ENSMUSG00000030088
ENSMUSG00000030122
ENSMUSG00000030131
ENSMUSG00000030157
ENSMUSG00000030161
ENSMUSG00000030168
ENSMUSG00000030236
ENSMUSG00000030244
ENSMUSG00000030256
ENSMUSG00000030359
ENSMUSG00000030378
ENSMUSG00000030382
ENSMUSG00000030499
ENSMUSG00000030562
ENSMUSG00000030630
ENSMUSG00000030664
ENSMUSG00000030701
ENSMUSG00000030731
ENSMUSG00000030737
ENSMUSG00000030747
ENSMUSG00000030834
ENSMUSG00000030861
ENSMUSG00000030934
ENSMUSG00000030935
ENSMUSG00000030945
ENSMUSG00000030946
ENSMUSG00000030968
ENSMUSG00000030972
ENSMUSG00000031138
ENSMUSG00000031155
ENSMUSG00000031169
ENSMUSG00000031173
ENSMUSG00000031298
ENSMUSG00000031327
ENSMUSG00000031431
ENSMUSG00000031443
ENSMUSG00000031445
ENSMUSG00000031481
ENSMUSG00000031596
ENSMUSG00000031604
ENSMUSG00000031613
ENSMUSG00000031637
ENSMUSG00000031725
ENSMUSG00000031762
ENSMUSG00000031765
ENSMUSG00000031767
ENSMUSG00000031770
ENSMUSG00000031833
ENSMUSG00000031844
ENSMUSG00000031924
ENSMUSG00000031958
ENSMUSG00000031974
ENSMUSG00000032010
ENSMUSG00000032014
ENSMUSG00000032028
ENSMUSG00000032065
ENSMUSG00000032066
ENSMUSG00000032114
ENSMUSG00000032120
ENSMUSG00000032193
ENSMUSG00000032360
ENSMUSG00000032386
ENSMUSG00000032387
ENSMUSG00000032417
ENSMUSG00000032434
ENSMUSG00000032482
ENSMUSG00000032519
ENSMUSG00000032527
ENSMUSG00000032548
ENSMUSG00000032808
ENSMUSG00000032842
ENSMUSG00000032898
ENSMUSG00000033022
ENSMUSG00000033174
ENSMUSG00000033308
ENSMUSG00000033427
ENSMUSG00000033533
ENSMUSG00000033577
ENSMUSG00000033594
ENSMUSG00000033634
ENSMUSG00000033688
ENSMUSG00000033715
ENSMUSG00000033863
ENSMUSG00000033898
ENSMUSG00000034006
ENSMUSG00000034066
ENSMUSG00000034308
ENSMUSG00000034371
ENSMUSG00000034450
ENSMUSG00000034456
ENSMUSG00000034591
ENSMUSG00000034687
ENSMUSG00000034731
ENSMUSG00000034771
ENSMUSG00000034785
ENSMUSG00000034858
ENSMUSG00000034957
ENSMUSG00000035031
ENSMUSG00000035112
ENSMUSG00000035237
ENSMUSG00000035472
ENSMUSG00000035504
ENSMUSG00000035509
ENSMUSG00000035686
ENSMUSG00000035757
ENSMUSG00000035759
ENSMUSG00000035780
ENSMUSG00000035828
ENSMUSG00000035836
ENSMUSG00000035875
ENSMUSG00000036052
ENSMUSG00000036083
ENSMUSG00000036110
ENSMUSG00000036216
ENSMUSG00000036278
ENSMUSG00000036368
ENSMUSG00000036452
ENSMUSG00000036570
ENSMUSG00000036585
ENSMUSG00000036805
ENSMUSG00000036813
ENSMUSG00000036880
ENSMUSG00000036885
ENSMUSG00000036892
ENSMUSG00000036975
ENSMUSG00000036995
ENSMUSG00000037053
ENSMUSG00000037169
ENSMUSG00000037221
ENSMUSG00000037370
ENSMUSG00000037458
ENSMUSG00000037580
ENSMUSG00000037583
ENSMUSG00000037622
ENSMUSG00000037722
ENSMUSG00000037797
ENSMUSG00000037942
ENSMUSG00000038092
ENSMUSG00000038174
ENSMUSG00000038370
ENSMUSG00000038375
ENSMUSG00000038415
ENSMUSG00000038515
ENSMUSG00000038550
ENSMUSG00000038552
ENSMUSG00000038576
ENSMUSG00000038582
ENSMUSG00000038594
ENSMUSG00000038599
ENSMUSG00000038695
ENSMUSG00000038704
ENSMUSG00000038745
ENSMUSG00000038754
ENSMUSG00000038884
ENSMUSG00000039114
ENSMUSG00000039137
ENSMUSG00000039220
ENSMUSG00000039349
ENSMUSG00000039481
ENSMUSG00000039519
ENSMUSG00000039704
ENSMUSG00000039783
ENSMUSG00000039809
ENSMUSG00000039914
ENSMUSG00000039958
ENSMUSG00000040017
ENSMUSG00000040127
ENSMUSG00000040134
ENSMUSG00000040213
ENSMUSG00000040505
ENSMUSG00000040536
ENSMUSG00000040850
ENSMUSG00000040883
ENSMUSG00000040938
ENSMUSG00000041132
ENSMUSG00000041180
ENSMUSG00000041220
ENSMUSG00000041237
ENSMUSG00000041261
ENSMUSG00000041272
ENSMUSG00000041293
ENSMUSG00000041372
ENSMUSG00000041567
ENSMUSG00000041660
ENSMUSG00000041698
ENSMUSG00000041762
ENSMUSG00000041828
ENSMUSG00000042213
ENSMUSG00000042248
ENSMUSG00000042251
ENSMUSG00000042271
ENSMUSG00000042632
ENSMUSG00000042797
ENSMUSG00000042988
ENSMUSG00000043067
ENSMUSG00000043282
ENSMUSG00000043439
ENSMUSG00000043639
ENSMUSG00000043789
ENSMUSG00000043991
ENSMUSG00000044005
ENSMUSG00000044026
ENSMUSG00000044122
ENSMUSG00000044139
ENSMUSG00000044145
ENSMUSG00000044308
ENSMUSG00000044367
ENSMUSG00000044378
ENSMUSG00000044468
ENSMUSG00000044548
ENSMUSG00000044749
ENSMUSG00000044813
ENSMUSG00000045087
ENSMUSG00000045294
ENSMUSG00000045875
ENSMUSG00000045968
ENSMUSG00000046160
ENSMUSG00000046168
ENSMUSG00000046532
ENSMUSG00000046782
ENSMUSG00000046794
ENSMUSG00000046814
ENSMUSG00000046840
ENSMUSG00000046994
ENSMUSG00000046997
ENSMUSG00000047150
ENSMUSG00000047228
ENSMUSG00000047394
ENSMUSG00000047728
ENSMUSG00000047793
ENSMUSG00000047797
ENSMUSG00000047866
ENSMUSG00000048546
ENSMUSG00000048731
ENSMUSG00000048752
ENSMUSG00000048878
ENSMUSG00000048915
ENSMUSG00000049090
ENSMUSG00000049152
ENSMUSG00000049404
ENSMUSG00000049555
ENSMUSG00000050069
ENSMUSG00000050445
ENSMUSG00000050541
ENSMUSG00000050730
ENSMUSG00000050947
ENSMUSG00000051285
ENSMUSG00000051427
ENSMUSG00000051615
ENSMUSG00000051674
ENSMUSG00000051721
ENSMUSG00000051748
ENSMUSG00000052133
ENSMUSG00000052229
ENSMUSG00000052316
ENSMUSG00000052435
ENSMUSG00000052520
ENSMUSG00000052562
ENSMUSG00000052605
ENSMUSG00000052726
ENSMUSG00000052934
ENSMUSG00000052957
ENSMUSG00000052974
ENSMUSG00000053279
ENSMUSG00000053613
ENSMUSG00000053846
ENSMUSG00000054150
ENSMUSG00000054191
ENSMUSG00000054263
ENSMUSG00000054422
ENSMUSG00000054477
ENSMUSG00000054545
ENSMUSG00000054630
ENSMUSG00000054716
ENSMUSG00000054793
ENSMUSG00000054827
ENSMUSG00000055027
ENSMUSG00000055137
ENSMUSG00000055301
ENSMUSG00000055725
ENSMUSG00000055730
ENSMUSG00000055737
ENSMUSG00000055818
ENSMUSG00000056091
ENSMUSG00000056666
ENSMUSG00000056938
ENSMUSG00000056973
ENSMUSG00000057037
ENSMUSG00000057068
ENSMUSG00000057069
ENSMUSG00000057103
ENSMUSG00000057228
ENSMUSG00000057880
ENSMUSG00000057897
ENSMUSG00000057997
ENSMUSG00000058207
ENSMUSG00000058258
ENSMUSG00000058260
ENSMUSG00000058613
ENSMUSG00000058921
ENSMUSG00000059325
ENSMUSG00000059743
ENSMUSG00000059811
ENSMUSG00000059908
ENSMUSG00000060002
ENSMUSG00000060407
ENSMUSG00000060560
ENSMUSG00000060613
ENSMUSG00000060803
ENSMUSG00000061313
ENSMUSG00000061353
ENSMUSG00000061751
ENSMUSG00000061808
ENSMUSG00000061882
ENSMUSG00000061906
ENSMUSG00000061959
ENSMUSG00000062181
ENSMUSG00000062209
ENSMUSG00000062410
ENSMUSG00000062624
ENSMUSG00000062785
ENSMUSG00000062949
ENSMUSG00000062980
ENSMUSG00000063229
ENSMUSG00000063232
ENSMUSG00000063590
ENSMUSG00000063730
ENSMUSG00000064120
ENSMUSG00000064225
ENSMUSG00000064247
ENSMUSG00000064294
ENSMUSG00000066071
ENSMUSG00000066122
ENSMUSG00000066153
ENSMUSG00000066154
ENSMUSG00000066196
ENSMUSG00000066319
ENSMUSG00000066366
ENSMUSG00000066477
ENSMUSG00000066553
ENSMUSG00000067071
ENSMUSG00000067203
ENSMUSG00000067225
ENSMUSG00000067279
ENSMUSG00000068083
ENSMUSG00000068085
ENSMUSG00000068086
ENSMUSG00000068392
ENSMUSG00000068463
ENSMUSG00000068587
ENSMUSG00000068686
ENSMUSG00000068877
ENSMUSG00000069170
ENSMUSG00000069208
ENSMUSG00000069456
ENSMUSG00000069520
ENSMUSG00000069633
ENSMUSG00000069922
ENSMUSG00000070056
ENSMUSG00000070576
ENSMUSG00000070594
ENSMUSG00000070644
ENSMUSG00000070690
ENSMUSG00000070704
ENSMUSG00000070997
ENSMUSG00000071177
ENSMUSG00000071178
ENSMUSG00000071204
ENSMUSG00000071266
ENSMUSG00000071369
ENSMUSG00000071551
ENSMUSG00000071632
ENSMUSG00000072082
ENSMUSG00000072115
ENSMUSG00000072572
ENSMUSG00000072664
ENSMUSG00000072849
ENSMUSG00000072946
ENSMUSG00000073406
ENSMUSG00000073424
ENSMUSG00000073555
ENSMUSG00000073565
ENSMUSG00000073678
ENSMUSG00000073680
ENSMUSG00000073830
ENSMUSG00000073834
ENSMUSG00000073835
ENSMUSG00000073842
ENSMUSG00000074052
ENSMUSG00000074158
ENSMUSG00000074207
ENSMUSG00000074264
ENSMUSG00000074284
ENSMUSG00000074466
ENSMUSG00000074521
ENSMUSG00000074622
ENSMUSG00000074639
ENSMUSG00000074807
ENSMUSG00000074882
ENSMUSG00000075391
ENSMUSG00000075511
ENSMUSG00000075517
ENSMUSG00000075590
ENSMUSG00000075705
ENSMUSG00000076441
ENSMUSG00000077505
ENSMUSG00000078234
ENSMUSG00000078492
ENSMUSG00000078566
ENSMUSG00000078597
ENSMUSG00000078650
ENSMUSG00000078672
ENSMUSG00000078673
ENSMUSG00000078675
ENSMUSG00000078683
ENSMUSG00000078686
ENSMUSG00000078687
ENSMUSG00000078688
ENSMUSG00000078866
ENSMUSG00000078963
ENSMUSG00000078964
ENSMUSG00000079015
ENSMUSG00000079045
ENSMUSG00000079057
ENSMUSG00000079243
ENSMUSG00000079494
ENSMUSG00000079495
ENSMUSG00000080700
ENSMUSG00000081207
ENSMUSG00000081208
ENSMUSG00000081909
ENSMUSG00000082065
ENSMUSG00000082248
ENSMUSG00000082364
ENSMUSG00000082483
ENSMUSG00000082644
ENSMUSG00000083277
ENSMUSG00000083332
ENSMUSG00000083409
ENSMUSG00000083478
ENSMUSG00000083836
ENSMUSG00000084452
ENSMUSG00000084788
ENSMUSG00000084793
ENSMUSG00000084819
ENSMUSG00000084839
ENSMUSG00000084899
ENSMUSG00000084910
ENSMUSG00000084981
ENSMUSG00000085148
ENSMUSG00000085185
ENSMUSG00000085287
ENSMUSG00000085404
ENSMUSG00000085439
ENSMUSG00000085468
ENSMUSG00000085566
ENSMUSG00000085826
ENSMUSG00000085929
ENSMUSG00000085995
ENSMUSG00000086128
ENSMUSG00000086141
ENSMUSG00000086165
ENSMUSG00000086332
ENSMUSG00000086382
ENSMUSG00000086390
ENSMUSG00000086432
ENSMUSG00000086544
ENSMUSG00000086561
ENSMUSG00000086593
ENSMUSG00000086610
ENSMUSG00000086628
ENSMUSG00000086765
ENSMUSG00000086771
ENSMUSG00000086784
ENSMUSG00000086868
ENSMUSG00000087173
ENSMUSG00000087348
ENSMUSG00000087382
ENSMUSG00000087403
ENSMUSG00000087484
ENSMUSG00000087516
ENSMUSG00000087579
ENSMUSG00000087638
ENSMUSG00000089635
ENSMUSG00000089712
ENSMUSG00000089774
ENSMUSG00000089781
ENSMUSG00000089943
ENSMUSG00000089991
ENSMUSG00000090038
ENSMUSG00000090145
ENSMUSG00000090150
ENSMUSG00000090165
ENSMUSG00000090210
ENSMUSG00000090306
ENSMUSG00000090555
ENSMUSG00000090623
ENSMUSG00000090952
ENSMUSG00000091160
ENSMUSG00000091329
ENSMUSG00000092008
ENSMUSG00000092075
ENSMUSG00000092399
ENSMUSG00000092545
ENSMUSG00000093916
ENSMUSG00000094152
ENSMUSG00000094743
ENSMUSG00000094786
ENSMUSG00000094806
ENSMUSG00000095061
ENSMUSG00000095362
ENSMUSG00000095532
ENSMUSG00000096674
ENSMUSG00000096688
ENSMUSG00000096891
ENSMUSG00000096929
ENSMUSG00000096954
ENSMUSG00000097121
ENSMUSG00000097242
ENSMUSG00000097286
ENSMUSG00000097311
ENSMUSG00000097321
ENSMUSG00000097354
ENSMUSG00000097383
ENSMUSG00000097426
ENSMUSG00000097474
ENSMUSG00000097615
ENSMUSG00000097673
ENSMUSG00000097691
ENSMUSG00000097706
ENSMUSG00000097730
ENSMUSG00000097785
ENSMUSG00000097827
ENSMUSG00000097930
ENSMUSG00000098014
ENSMUSG00000098290
ENSMUSG00000098708
ENSMUSG00000098731
ENSMUSG00000098741
ENSMUSG00000098747
ENSMUSG00000098867
ENSMUSG00000099146
ENSMUSG00000099242
ENSMUSG00000099338
ENSMUSG00000099343
ENSMUSG00000099568
ENSMUSG00000099858
ENSMUSG00000100199
ENSMUSG00000100594
ENSMUSG00000100954
ENSMUSG00000100975
ENSMUSG00000101122
ENSMUSG00000101211
ENSMUSG00000101514
ENSMUSG00000101517
ENSMUSG00000102095
ENSMUSG00000102353
ENSMUSG00000102425
ENSMUSG00000102758
ENSMUSG00000103313
ENSMUSG00000103560
ENSMUSG00000103653
ENSMUSG00000104101
ENSMUSG00000104662
ENSMUSG00000104664
ENSMUSG00000104951
ENSMUSG00000105095
ENSMUSG00000105096
ENSMUSG00000105239
ENSMUSG00000105315
ENSMUSG00000105837
ENSMUSG00000105909
ENSMUSG00000106019
ENSMUSG00000106322
ENSMUSG00000106352
ENSMUSG00000106397
ENSMUSG00000106526
ENSMUSG00000106705
ENSMUSG00000106788
ENSMUSG00000106838
ENSMUSG00000106863
ENSMUSG00000106889
ENSMUSG00000107145
ENSMUSG00000107296
ENSMUSG00000107451
ENSMUSG00000107505
ENSMUSG00000107552
ENSMUSG00000107605
ENSMUSG00000107966
ENSMUSG00000108064
ENSMUSG00000108181
ENSMUSG00000108709
ENSMUSG00000108822
ENSMUSG00000108884
ENSMUSG00000109115
ENSMUSG00000109482
ENSMUSG00000109628
ENSMUSG00000109644
ENSMUSG00000109764
ENSMUSG00000109783
ENSMUSG00000109877
ENSMUSG00000110035
ENSMUSG00000110151
ENSMUSG00000110199
ENSMUSG00000110384
ENSMUSG00000110397
ENSMUSG00000110439
ENSMUSG00000110444
ENSMUSG00000110459
ENSMUSG00000110496
ENSMUSG00000110659
ENSMUSG00000110726
ENSMUSG00000110827
ENSMUSG00000111013
ENSMUSG00000111580
ENSMUSG00000111666
ENSMUSG00000111771
ENSMUSG00000112006
ENSMUSG00000112109
ENSMUSG00000112129
ENSMUSG00000112139
ENSMUSG00000112189
ENSMUSG00000112249
ENSMUSG00000112374
ENSMUSG00000112527
ENSMUSG00000112539
ENSMUSG00000112774
ENSMUSG00000112794
ENSMUSG00000112796
ENSMUSG00000113019
ENSMUSG00000113063
ENSMUSG00000113517
ENSMUSG00000113543
ENSMUSG00000113660
ENSMUSG00000114255
ENSMUSG00000114469
ENSMUSG00000114470
ENSMUSG00000114493
ENSMUSG00000114708
ENSMUSG00000114828
ENSMUSG00000115062
ENSMUSG00000115100
ENSMUSG00000115220
ENSMUSG00000115431
ENSMUSG00000115570
ENSMUSG00000115813
ENSMUSG00000115867
ENSMUSG00000115919
ENSMUSG00000116130
ENSMUSG00000116341
ENSMUSG00000116354
ENSMUSG00000116508

## Sheet: HKO_vs_ff.ATAC_up_RNA_up.geneli
ENSMUSG00000000031
ENSMUSG00000000037
ENSMUSG00000000078
ENSMUSG00000000120
ENSMUSG00000000244
ENSMUSG00000000247
ENSMUSG00000000276
ENSMUSG00000000290
ENSMUSG00000000303
ENSMUSG00000000320
ENSMUSG00000000385
ENSMUSG00000000489
ENSMUSG00000000555
ENSMUSG00000000567
ENSMUSG00000000628
ENSMUSG00000000682
ENSMUSG00000000693
ENSMUSG00000000732
ENSMUSG00000000884
ENSMUSG00000000957
ENSMUSG00000001025
ENSMUSG00000001036
ENSMUSG00000001281
ENSMUSG00000001305
ENSMUSG00000001333
ENSMUSG00000001506
ENSMUSG00000001507
ENSMUSG00000001521
ENSMUSG00000001525
ENSMUSG00000001642
ENSMUSG00000001672
ENSMUSG00000001761
ENSMUSG00000001768
ENSMUSG00000001870
ENSMUSG00000001986
ENSMUSG00000002058
ENSMUSG00000002076
ENSMUSG00000002111
ENSMUSG00000002233
ENSMUSG00000002489
ENSMUSG00000002602
ENSMUSG00000002699
ENSMUSG00000002797
ENSMUSG00000002808
ENSMUSG00000002900
ENSMUSG00000002944
ENSMUSG00000002983
ENSMUSG00000002997
ENSMUSG00000003038
ENSMUSG00000003228
ENSMUSG00000003352
ENSMUSG00000003411
ENSMUSG00000003484
ENSMUSG00000003500
ENSMUSG00000003534
ENSMUSG00000003541
ENSMUSG00000003573
ENSMUSG00000003752
ENSMUSG00000003849
ENSMUSG00000004038
ENSMUSG00000004113
ENSMUSG00000004508
ENSMUSG00000004609
ENSMUSG00000004707
ENSMUSG00000004768
ENSMUSG00000004891
ENSMUSG00000005087
ENSMUSG00000005124
ENSMUSG00000005125
ENSMUSG00000005148
ENSMUSG00000005220
ENSMUSG00000005397
ENSMUSG00000005533
ENSMUSG00000005583
ENSMUSG00000005611
ENSMUSG00000005800
ENSMUSG00000005968
ENSMUSG00000005973
ENSMUSG00000006205
ENSMUSG00000006218
ENSMUSG00000006219
ENSMUSG00000006362
ENSMUSG00000006369
ENSMUSG00000006435
ENSMUSG00000006519
ENSMUSG00000006576
ENSMUSG00000006777
ENSMUSG00000006800
ENSMUSG00000007034
ENSMUSG00000007041
ENSMUSG00000007097
ENSMUSG00000007107
ENSMUSG00000007867
ENSMUSG00000008136
ENSMUSG00000008398
ENSMUSG00000008734
ENSMUSG00000008999
ENSMUSG00000009418
ENSMUSG00000009687
ENSMUSG00000010080
ENSMUSG00000010154
ENSMUSG00000010307
ENSMUSG00000010760
ENSMUSG00000010830
ENSMUSG00000011008
ENSMUSG00000011256
ENSMUSG00000011884
ENSMUSG00000012126
ENSMUSG00000012350
ENSMUSG00000012443
ENSMUSG00000013483
ENSMUSG00000013698
ENSMUSG00000013921
ENSMUSG00000014303
ENSMUSG00000014329
ENSMUSG00000014599
ENSMUSG00000014846
ENSMUSG00000015027
ENSMUSG00000015085
ENSMUSG00000015094
ENSMUSG00000015222
ENSMUSG00000015340
ENSMUSG00000015396
ENSMUSG00000015484
ENSMUSG00000015568
ENSMUSG00000015647
ENSMUSG00000015702
ENSMUSG00000015709
ENSMUSG00000015711
ENSMUSG00000015766
ENSMUSG00000015947
ENSMUSG00000015950
ENSMUSG00000016200
ENSMUSG00000016494
ENSMUSG00000016496
ENSMUSG00000016763
ENSMUSG00000017002
ENSMUSG00000017466
ENSMUSG00000017607
ENSMUSG00000017631
ENSMUSG00000017667
ENSMUSG00000017724
ENSMUSG00000017737
ENSMUSG00000018001
ENSMUSG00000018008
ENSMUSG00000018347
ENSMUSG00000018459
ENSMUSG00000018507
ENSMUSG00000018569
ENSMUSG00000018593
ENSMUSG00000018648
ENSMUSG00000018654
ENSMUSG00000018774
ENSMUSG00000018800
ENSMUSG00000018819
ENSMUSG00000018909
ENSMUSG00000018927
ENSMUSG00000018930
ENSMUSG00000018965
ENSMUSG00000019027
ENSMUSG00000019261
ENSMUSG00000019539
ENSMUSG00000019558
ENSMUSG00000019577
ENSMUSG00000019590
ENSMUSG00000019699
ENSMUSG00000019779
ENSMUSG00000019806
ENSMUSG00000019810
ENSMUSG00000019823
ENSMUSG00000019852
ENSMUSG00000019853
ENSMUSG00000019874
ENSMUSG00000019876
ENSMUSG00000019891
ENSMUSG00000019899
ENSMUSG00000019929
ENSMUSG00000019970
ENSMUSG00000019978
ENSMUSG00000020009
ENSMUSG00000020023
ENSMUSG00000020057
ENSMUSG00000020077
ENSMUSG00000020099
ENSMUSG00000020100
ENSMUSG00000020120
ENSMUSG00000020142
ENSMUSG00000020176
ENSMUSG00000020227
ENSMUSG00000020272
ENSMUSG00000020395
ENSMUSG00000020399
ENSMUSG00000020400
ENSMUSG00000020423
ENSMUSG00000020429
ENSMUSG00000020437
ENSMUSG00000020439
ENSMUSG00000020451
ENSMUSG00000020473
ENSMUSG00000020573
ENSMUSG00000020589
ENSMUSG00000020641
ENSMUSG00000020642
ENSMUSG00000020654
ENSMUSG00000020674
ENSMUSG00000020681
ENSMUSG00000020684
ENSMUSG00000020695
ENSMUSG00000020728
ENSMUSG00000020737
ENSMUSG00000020758
ENSMUSG00000020773
ENSMUSG00000020788
ENSMUSG00000020808
ENSMUSG00000020814
ENSMUSG00000020882
ENSMUSG00000020897
ENSMUSG00000020902
ENSMUSG00000020905
ENSMUSG00000020937
ENSMUSG00000020941
ENSMUSG00000020974
ENSMUSG00000021007
ENSMUSG00000021036
ENSMUSG00000021066
ENSMUSG00000021068
ENSMUSG00000021087
ENSMUSG00000021118
ENSMUSG00000021125
ENSMUSG00000021175
ENSMUSG00000021186
ENSMUSG00000021190
ENSMUSG00000021196
ENSMUSG00000021208
ENSMUSG00000021226
ENSMUSG00000021262
ENSMUSG00000021263
ENSMUSG00000021306
ENSMUSG00000021365
ENSMUSG00000021391
ENSMUSG00000021423
ENSMUSG00000021451
ENSMUSG00000021457
ENSMUSG00000021477
ENSMUSG00000021508
ENSMUSG00000021556
ENSMUSG00000021559
ENSMUSG00000021565
ENSMUSG00000021569
ENSMUSG00000021608
ENSMUSG00000021611
ENSMUSG00000021613
ENSMUSG00000021614
ENSMUSG00000021624
ENSMUSG00000021665
ENSMUSG00000021668
ENSMUSG00000021678
ENSMUSG00000021696
ENSMUSG00000021697
ENSMUSG00000021699
ENSMUSG00000021701
ENSMUSG00000021720
ENSMUSG00000021725
ENSMUSG00000021728
ENSMUSG00000021754
ENSMUSG00000021759
ENSMUSG00000021763
ENSMUSG00000021773
ENSMUSG00000021782
ENSMUSG00000021795
ENSMUSG00000021798
ENSMUSG00000021822
ENSMUSG00000021880
ENSMUSG00000021886
ENSMUSG00000021943
ENSMUSG00000021950
ENSMUSG00000021994
ENSMUSG00000022021
ENSMUSG00000022033
ENSMUSG00000022074
ENSMUSG00000022090
ENSMUSG00000022092
ENSMUSG00000022096
ENSMUSG00000022102
ENSMUSG00000022122
ENSMUSG00000022178
ENSMUSG00000022180
ENSMUSG00000022186
ENSMUSG00000022231
ENSMUSG00000022262
ENSMUSG00000022306
ENSMUSG00000022340
ENSMUSG00000022346
ENSMUSG00000022415
ENSMUSG00000022434
ENSMUSG00000022439
ENSMUSG00000022440
ENSMUSG00000022443
ENSMUSG00000022488
ENSMUSG00000022504
ENSMUSG00000022505
ENSMUSG00000022512
ENSMUSG00000022519
ENSMUSG00000022523
ENSMUSG00000022584
ENSMUSG00000022587
ENSMUSG00000022665
ENSMUSG00000022754
ENSMUSG00000022780
ENSMUSG00000022790
ENSMUSG00000022816
ENSMUSG00000022831
ENSMUSG00000022833
ENSMUSG00000022849
ENSMUSG00000022853
ENSMUSG00000022876
ENSMUSG00000022883
ENSMUSG00000022892
ENSMUSG00000022893
ENSMUSG00000022894
ENSMUSG00000022895
ENSMUSG00000022900
ENSMUSG00000022952
ENSMUSG00000022969
ENSMUSG00000022995
ENSMUSG00000023008
ENSMUSG00000023039
ENSMUSG00000023067
ENSMUSG00000023088
ENSMUSG00000023169
ENSMUSG00000023216
ENSMUSG00000023232
ENSMUSG00000023259
ENSMUSG00000023345
ENSMUSG00000023349
ENSMUSG00000023387
ENSMUSG00000023805
ENSMUSG00000023868
ENSMUSG00000023885
ENSMUSG00000023886
ENSMUSG00000023903
ENSMUSG00000023906
ENSMUSG00000023913
ENSMUSG00000023915
ENSMUSG00000023947
ENSMUSG00000023972
ENSMUSG00000023992
ENSMUSG00000024030
ENSMUSG00000024042
ENSMUSG00000024049
ENSMUSG00000024063
ENSMUSG00000024087
ENSMUSG00000024143
ENSMUSG00000024232
ENSMUSG00000024300
ENSMUSG00000024331
ENSMUSG00000024349
ENSMUSG00000024376
ENSMUSG00000024388
ENSMUSG00000024399
ENSMUSG00000024485
ENSMUSG00000024486
ENSMUSG00000024500
ENSMUSG00000024501
ENSMUSG00000024511
ENSMUSG00000024521
ENSMUSG00000024529
ENSMUSG00000024533
ENSMUSG00000024535
ENSMUSG00000024538
ENSMUSG00000024542
ENSMUSG00000024548
ENSMUSG00000024556
ENSMUSG00000024610
ENSMUSG00000024620
ENSMUSG00000024640
ENSMUSG00000024659
ENSMUSG00000024663
ENSMUSG00000024672
ENSMUSG00000024675
ENSMUSG00000024677
ENSMUSG00000024678
ENSMUSG00000024679
ENSMUSG00000024691
ENSMUSG00000024696
ENSMUSG00000024736
ENSMUSG00000024737
ENSMUSG00000024803
ENSMUSG00000024810
ENSMUSG00000024812
ENSMUSG00000024855
ENSMUSG00000024883
ENSMUSG00000024885
ENSMUSG00000024940
ENSMUSG00000025007
ENSMUSG00000025044
ENSMUSG00000025083
ENSMUSG00000025085
ENSMUSG00000025154
ENSMUSG00000025161
ENSMUSG00000025165
ENSMUSG00000025185
ENSMUSG00000025203
ENSMUSG00000025265
ENSMUSG00000025321
ENSMUSG00000025351
ENSMUSG00000025473
ENSMUSG00000025602
ENSMUSG00000025647
ENSMUSG00000025648
ENSMUSG00000025656
ENSMUSG00000025722
ENSMUSG00000025780
ENSMUSG00000025804
ENSMUSG00000025856
ENSMUSG00000025867
ENSMUSG00000025887
ENSMUSG00000025959
ENSMUSG00000025986
ENSMUSG00000026039
ENSMUSG00000026042
ENSMUSG00000026043
ENSMUSG00000026074
ENSMUSG00000026090
ENSMUSG00000026110
ENSMUSG00000026211
ENSMUSG00000026271
ENSMUSG00000026274
ENSMUSG00000026288
ENSMUSG00000026303
ENSMUSG00000026315
ENSMUSG00000026321
ENSMUSG00000026335
ENSMUSG00000026343
ENSMUSG00000026355
ENSMUSG00000026358
ENSMUSG00000026360
ENSMUSG00000026390
ENSMUSG00000026395
ENSMUSG00000026421
ENSMUSG00000026429
ENSMUSG00000026458
ENSMUSG00000026478
ENSMUSG00000026479
ENSMUSG00000026483
ENSMUSG00000026502
ENSMUSG00000026536
ENSMUSG00000026542
ENSMUSG00000026547
ENSMUSG00000026548
ENSMUSG00000026566
ENSMUSG00000026581
ENSMUSG00000026604
ENSMUSG00000026605
ENSMUSG00000026620
ENSMUSG00000026622
ENSMUSG00000026657
ENSMUSG00000026674
ENSMUSG00000026676
ENSMUSG00000026678
ENSMUSG00000026683
ENSMUSG00000026688
ENSMUSG00000026692
ENSMUSG00000026737
ENSMUSG00000026748
ENSMUSG00000026764
ENSMUSG00000026768
ENSMUSG00000026796
ENSMUSG00000026821
ENSMUSG00000026832
ENSMUSG00000026837
ENSMUSG00000026872
ENSMUSG00000026883
ENSMUSG00000026885
ENSMUSG00000026930
ENSMUSG00000026956
ENSMUSG00000026972
ENSMUSG00000026979
ENSMUSG00000026981
ENSMUSG00000026994
ENSMUSG00000027004
ENSMUSG00000027006
ENSMUSG00000027030
ENSMUSG00000027068
ENSMUSG00000027111
ENSMUSG00000027171
ENSMUSG00000027188
ENSMUSG00000027199
ENSMUSG00000027204
ENSMUSG00000027219
ENSMUSG00000027230
ENSMUSG00000027293
ENSMUSG00000027315
ENSMUSG00000027333
ENSMUSG00000027347
ENSMUSG00000027356
ENSMUSG00000027368
ENSMUSG00000027375
ENSMUSG00000027398
ENSMUSG00000027399
ENSMUSG00000027412
ENSMUSG00000027435
ENSMUSG00000027456
ENSMUSG00000027469
ENSMUSG00000027478
ENSMUSG00000027536
ENSMUSG00000027544
ENSMUSG00000027547
ENSMUSG00000027555
ENSMUSG00000027611
ENSMUSG00000027612
ENSMUSG00000027624
ENSMUSG00000027641
ENSMUSG00000027646
ENSMUSG00000027654
ENSMUSG00000027656
ENSMUSG00000027663
ENSMUSG00000027670
ENSMUSG00000027699
ENSMUSG00000027712
ENSMUSG00000027737
ENSMUSG00000027750
ENSMUSG00000027831
ENSMUSG00000027848
ENSMUSG00000027860
ENSMUSG00000027864
ENSMUSG00000027907
ENSMUSG00000027932
ENSMUSG00000027950
ENSMUSG00000027962
ENSMUSG00000028041
ENSMUSG00000028059
ENSMUSG00000028068
ENSMUSG00000028111
ENSMUSG00000028115
ENSMUSG00000028159
ENSMUSG00000028173
ENSMUSG00000028214
ENSMUSG00000028217
ENSMUSG00000028238
ENSMUSG00000028289
ENSMUSG00000028337
ENSMUSG00000028347
ENSMUSG00000028358
ENSMUSG00000028369
ENSMUSG00000028392
ENSMUSG00000028427
ENSMUSG00000028457
ENSMUSG00000028459
ENSMUSG00000028480
ENSMUSG00000028496
ENSMUSG00000028532
ENSMUSG00000028544
ENSMUSG00000028555
ENSMUSG00000028581
ENSMUSG00000028629
ENSMUSG00000028633
ENSMUSG00000028634
ENSMUSG00000028644
ENSMUSG00000028678
ENSMUSG00000028702
ENSMUSG00000028716
ENSMUSG00000028718
ENSMUSG00000028763
ENSMUSG00000028859
ENSMUSG00000028860
ENSMUSG00000028864
ENSMUSG00000028874
ENSMUSG00000028926
ENSMUSG00000028949
ENSMUSG00000028961
ENSMUSG00000028977
ENSMUSG00000029007
ENSMUSG00000029009
ENSMUSG00000029032
ENSMUSG00000029050
ENSMUSG00000029061
ENSMUSG00000029086
ENSMUSG00000029094
ENSMUSG00000029096
ENSMUSG00000029101
ENSMUSG00000029108
ENSMUSG00000029122
ENSMUSG00000029134
ENSMUSG00000029163
ENSMUSG00000029171
ENSMUSG00000029205
ENSMUSG00000029231
ENSMUSG00000029272
ENSMUSG00000029304
ENSMUSG00000029309
ENSMUSG00000029322
ENSMUSG00000029359
ENSMUSG00000029373
ENSMUSG00000029381
ENSMUSG00000029413
ENSMUSG00000029414
ENSMUSG00000029469
ENSMUSG00000029484
ENSMUSG00000029503
ENSMUSG00000029516
ENSMUSG00000029552
ENSMUSG00000029561
ENSMUSG00000029581
ENSMUSG00000029602
ENSMUSG00000029661
ENSMUSG00000029673
ENSMUSG00000029674
ENSMUSG00000029675
ENSMUSG00000029699
ENSMUSG00000029762
ENSMUSG00000029814
ENSMUSG00000029816
ENSMUSG00000029822
ENSMUSG00000029915
ENSMUSG00000029919
ENSMUSG00000029925
ENSMUSG00000030020
ENSMUSG00000030022
ENSMUSG00000030047
ENSMUSG00000030060
ENSMUSG00000030084
ENSMUSG00000030086
ENSMUSG00000030089
ENSMUSG00000030091
ENSMUSG00000030095
ENSMUSG00000030123
ENSMUSG00000030137
ENSMUSG00000030148
ENSMUSG00000030149
ENSMUSG00000030162
ENSMUSG00000030187
ENSMUSG00000030208
ENSMUSG00000030220
ENSMUSG00000030223
ENSMUSG00000030255
ENSMUSG00000030302
ENSMUSG00000030319
ENSMUSG00000030322
ENSMUSG00000030342
ENSMUSG00000030353
ENSMUSG00000030409
ENSMUSG00000030413
ENSMUSG00000030428
ENSMUSG00000030483
ENSMUSG00000030491
ENSMUSG00000030494
ENSMUSG00000030536
ENSMUSG00000030539
ENSMUSG00000030577
ENSMUSG00000030600
ENSMUSG00000030605
ENSMUSG00000030650
ENSMUSG00000030651
ENSMUSG00000030657
ENSMUSG00000030659
ENSMUSG00000030681
ENSMUSG00000030707
ENSMUSG00000030717
ENSMUSG00000030720
ENSMUSG00000030739
ENSMUSG00000030745
ENSMUSG00000030748
ENSMUSG00000030772
ENSMUSG00000030774
ENSMUSG00000030786
ENSMUSG00000030789
ENSMUSG00000030796
ENSMUSG00000030800
ENSMUSG00000030956
ENSMUSG00000030970
ENSMUSG00000030990
ENSMUSG00000031024
ENSMUSG00000031075
ENSMUSG00000031093
ENSMUSG00000031101
ENSMUSG00000031133
ENSMUSG00000031146
ENSMUSG00000031150
ENSMUSG00000031163
ENSMUSG00000031207
ENSMUSG00000031214
ENSMUSG00000031239
ENSMUSG00000031253
ENSMUSG00000031262
ENSMUSG00000031271
ENSMUSG00000031274
ENSMUSG00000031304
ENSMUSG00000031328
ENSMUSG00000031342
ENSMUSG00000031360
ENSMUSG00000031375
ENSMUSG00000031382
ENSMUSG00000031398
ENSMUSG00000031442
ENSMUSG00000031451
ENSMUSG00000031465
ENSMUSG00000031488
ENSMUSG00000031502
ENSMUSG00000031503
ENSMUSG00000031520
ENSMUSG00000031538
ENSMUSG00000031557
ENSMUSG00000031558
ENSMUSG00000031562
ENSMUSG00000031616
ENSMUSG00000031633
ENSMUSG00000031639
ENSMUSG00000031709
ENSMUSG00000031740
ENSMUSG00000031749
ENSMUSG00000031778
ENSMUSG00000031779
ENSMUSG00000031785
ENSMUSG00000031799
ENSMUSG00000031825
ENSMUSG00000031827
ENSMUSG00000031851
ENSMUSG00000031901
ENSMUSG00000031906
ENSMUSG00000031951
ENSMUSG00000031963
ENSMUSG00000031965
ENSMUSG00000031995
ENSMUSG00000032006
ENSMUSG00000032020
ENSMUSG00000032024
ENSMUSG00000032068
ENSMUSG00000032089
ENSMUSG00000032091
ENSMUSG00000032113
ENSMUSG00000032122
ENSMUSG00000032172
ENSMUSG00000032179
ENSMUSG00000032184
ENSMUSG00000032202
ENSMUSG00000032231
ENSMUSG00000032243
ENSMUSG00000032244
ENSMUSG00000032245
ENSMUSG00000032246
ENSMUSG00000032254
ENSMUSG00000032289
ENSMUSG00000032294
ENSMUSG00000032300
ENSMUSG00000032313
ENSMUSG00000032322
ENSMUSG00000032324
ENSMUSG00000032334
ENSMUSG00000032344
ENSMUSG00000032352
ENSMUSG00000032357
ENSMUSG00000032358
ENSMUSG00000032366
ENSMUSG00000032374
ENSMUSG00000032380
ENSMUSG00000032420
ENSMUSG00000032436
ENSMUSG00000032440
ENSMUSG00000032475
ENSMUSG00000032586
ENSMUSG00000032589
ENSMUSG00000032643
ENSMUSG00000032718
ENSMUSG00000032724
ENSMUSG00000032740
ENSMUSG00000032744
ENSMUSG00000032816
ENSMUSG00000032826
ENSMUSG00000032841
ENSMUSG00000032849
ENSMUSG00000032875
ENSMUSG00000032908
ENSMUSG00000032942
ENSMUSG00000033059
ENSMUSG00000033066
ENSMUSG00000033187
ENSMUSG00000033192
ENSMUSG00000033209
ENSMUSG00000033233
ENSMUSG00000033319
ENSMUSG00000033355
ENSMUSG00000033538
ENSMUSG00000033542
ENSMUSG00000033579
ENSMUSG00000033589
ENSMUSG00000033590
ENSMUSG00000033618
ENSMUSG00000033685
ENSMUSG00000033717
ENSMUSG00000033722
ENSMUSG00000033730
ENSMUSG00000033777
ENSMUSG00000033900
ENSMUSG00000033910
ENSMUSG00000033949
ENSMUSG00000033952
ENSMUSG00000034116
ENSMUSG00000034127
ENSMUSG00000034203
ENSMUSG00000034227
ENSMUSG00000034255
ENSMUSG00000034330
ENSMUSG00000034394
ENSMUSG00000034401
ENSMUSG00000034413
ENSMUSG00000034427
ENSMUSG00000034438
ENSMUSG00000034457
ENSMUSG00000034463
ENSMUSG00000034570
ENSMUSG00000034573
ENSMUSG00000034586
ENSMUSG00000034593
ENSMUSG00000034595
ENSMUSG00000034612
ENSMUSG00000034613
ENSMUSG00000034634
ENSMUSG00000034652
ENSMUSG00000034675
ENSMUSG00000034765
ENSMUSG00000034774
ENSMUSG00000034783
ENSMUSG00000034792
ENSMUSG00000034842
ENSMUSG00000034906
ENSMUSG00000034910
ENSMUSG00000034949
ENSMUSG00000034981
ENSMUSG00000035067
ENSMUSG00000035109
ENSMUSG00000035165
ENSMUSG00000035168
ENSMUSG00000035186
ENSMUSG00000035212
ENSMUSG00000035226
ENSMUSG00000035246
ENSMUSG00000035273
ENSMUSG00000035279
ENSMUSG00000035314
ENSMUSG00000035385
ENSMUSG00000035413
ENSMUSG00000035439
ENSMUSG00000035455
ENSMUSG00000035493
ENSMUSG00000035498
ENSMUSG00000035506
ENSMUSG00000035547
ENSMUSG00000035561
ENSMUSG00000035683
ENSMUSG00000035704
ENSMUSG00000035735
ENSMUSG00000035778
ENSMUSG00000035783
ENSMUSG00000035852
ENSMUSG00000035891
ENSMUSG00000035900
ENSMUSG00000035910
ENSMUSG00000035914
ENSMUSG00000035984
ENSMUSG00000036006
ENSMUSG00000036040
ENSMUSG00000036155
ENSMUSG00000036264
ENSMUSG00000036295
ENSMUSG00000036334
ENSMUSG00000036353
ENSMUSG00000036381
ENSMUSG00000036411
ENSMUSG00000036430
ENSMUSG00000036459
ENSMUSG00000036533
ENSMUSG00000036545
ENSMUSG00000036594
ENSMUSG00000036596
ENSMUSG00000036599
ENSMUSG00000036617
ENSMUSG00000036661
ENSMUSG00000036667
ENSMUSG00000036672
ENSMUSG00000036718
ENSMUSG00000036777
ENSMUSG00000036862
ENSMUSG00000036894
ENSMUSG00000036943
ENSMUSG00000037031
ENSMUSG00000037035
ENSMUSG00000037111
ENSMUSG00000037139
ENSMUSG00000037313
ENSMUSG00000037379
ENSMUSG00000037386
ENSMUSG00000037411
ENSMUSG00000037474
ENSMUSG00000037499
ENSMUSG00000037544
ENSMUSG00000037548
ENSMUSG00000037594
ENSMUSG00000037649
ENSMUSG00000037784
ENSMUSG00000037816
ENSMUSG00000037820
ENSMUSG00000037833
ENSMUSG00000037849
ENSMUSG00000037852
ENSMUSG00000037860
ENSMUSG00000037902
ENSMUSG00000037946
ENSMUSG00000037962
ENSMUSG00000037989
ENSMUSG00000037991
ENSMUSG00000037994
ENSMUSG00000037995
ENSMUSG00000038046
ENSMUSG00000038059
ENSMUSG00000038070
ENSMUSG00000038094
ENSMUSG00000038147
ENSMUSG00000038151
ENSMUSG00000038156
ENSMUSG00000038168
ENSMUSG00000038178
ENSMUSG00000038179
ENSMUSG00000038233
ENSMUSG00000038235
ENSMUSG00000038248
ENSMUSG00000038252
ENSMUSG00000038305
ENSMUSG00000038352
ENSMUSG00000038372
ENSMUSG00000038379
ENSMUSG00000038400
ENSMUSG00000038418
ENSMUSG00000038451
ENSMUSG00000038456
ENSMUSG00000038524
ENSMUSG00000038534
ENSMUSG00000038608
ENSMUSG00000038623
ENSMUSG00000038642
ENSMUSG00000038668
ENSMUSG00000038677
ENSMUSG00000038679
ENSMUSG00000038740
ENSMUSG00000038775
ENSMUSG00000038807
ENSMUSG00000038843
ENSMUSG00000038917
ENSMUSG00000038936
ENSMUSG00000038976
ENSMUSG00000038987
ENSMUSG00000039013
ENSMUSG00000039057
ENSMUSG00000039103
ENSMUSG00000039109
ENSMUSG00000039131
ENSMUSG00000039153
ENSMUSG00000039199
ENSMUSG00000039232
ENSMUSG00000039236
ENSMUSG00000039239
ENSMUSG00000039316
ENSMUSG00000039384
ENSMUSG00000039385
ENSMUSG00000039405
ENSMUSG00000039542
ENSMUSG00000039611
ENSMUSG00000039628
ENSMUSG00000039676
ENSMUSG00000039693
ENSMUSG00000039697
ENSMUSG00000039720
ENSMUSG00000039745
ENSMUSG00000039747
ENSMUSG00000039774
ENSMUSG00000039801
ENSMUSG00000039865
ENSMUSG00000039899
ENSMUSG00000039911
ENSMUSG00000039953
ENSMUSG00000039960
ENSMUSG00000039981
ENSMUSG00000040084
ENSMUSG00000040111
ENSMUSG00000040118
ENSMUSG00000040209
ENSMUSG00000040219
ENSMUSG00000040268
ENSMUSG00000040322
ENSMUSG00000040329
ENSMUSG00000040350
ENSMUSG00000040412
ENSMUSG00000040415
ENSMUSG00000040483
ENSMUSG00000040522
ENSMUSG00000040543
ENSMUSG00000040552
ENSMUSG00000040584
ENSMUSG00000040605
ENSMUSG00000040631
ENSMUSG00000040640
ENSMUSG00000040663
ENSMUSG00000040675
ENSMUSG00000040690
ENSMUSG00000040703
ENSMUSG00000040710
ENSMUSG00000040711
ENSMUSG00000040714
ENSMUSG00000040717
ENSMUSG00000040722
ENSMUSG00000040728
ENSMUSG00000040747
ENSMUSG00000040808
ENSMUSG00000040809
ENSMUSG00000040852
ENSMUSG00000040860
ENSMUSG00000040875
ENSMUSG00000040957
ENSMUSG00000040998
ENSMUSG00000041000
ENSMUSG00000041064
ENSMUSG00000041117
ENSMUSG00000041153
ENSMUSG00000041219
ENSMUSG00000041313
ENSMUSG00000041351
ENSMUSG00000041460
ENSMUSG00000041477
ENSMUSG00000041515
ENSMUSG00000041592
ENSMUSG00000041605
ENSMUSG00000041607
ENSMUSG00000041609
ENSMUSG00000041642
ENSMUSG00000041671
ENSMUSG00000041674
ENSMUSG00000041688
ENSMUSG00000041734
ENSMUSG00000041741
ENSMUSG00000041773
ENSMUSG00000041774
ENSMUSG00000041801
ENSMUSG00000041827
ENSMUSG00000041836
ENSMUSG00000041842
ENSMUSG00000041954
ENSMUSG00000042029
ENSMUSG00000042109
ENSMUSG00000042121
ENSMUSG00000042155
ENSMUSG00000042179
ENSMUSG00000042190
ENSMUSG00000042195
ENSMUSG00000042272
ENSMUSG00000042331
ENSMUSG00000042377
ENSMUSG00000042439
ENSMUSG00000042477
ENSMUSG00000042644
ENSMUSG00000042745
ENSMUSG00000042750
ENSMUSG00000042759
ENSMUSG00000042784
ENSMUSG00000042804
ENSMUSG00000042808
ENSMUSG00000042842
ENSMUSG00000042942
ENSMUSG00000043065
ENSMUSG00000043068
ENSMUSG00000043079
ENSMUSG00000043372
ENSMUSG00000043391
ENSMUSG00000043421
ENSMUSG00000043496
ENSMUSG00000043518
ENSMUSG00000043542
ENSMUSG00000043668
ENSMUSG00000043740
ENSMUSG00000043903
ENSMUSG00000043953
ENSMUSG00000044244
ENSMUSG00000044313
ENSMUSG00000044350
ENSMUSG00000044461
ENSMUSG00000044708
ENSMUSG00000044716
ENSMUSG00000044734
ENSMUSG00000044748
ENSMUSG00000044811
ENSMUSG00000044827
ENSMUSG00000044854
ENSMUSG00000044864
ENSMUSG00000044921
ENSMUSG00000044949
ENSMUSG00000045136
ENSMUSG00000045211
ENSMUSG00000045215
ENSMUSG00000045312
ENSMUSG00000045314
ENSMUSG00000045322
ENSMUSG00000045382
ENSMUSG00000045394
ENSMUSG00000045404
ENSMUSG00000045667
ENSMUSG00000045679
ENSMUSG00000045680
ENSMUSG00000045751
ENSMUSG00000045763
ENSMUSG00000045827
ENSMUSG00000045838
ENSMUSG00000045932
ENSMUSG00000045934
ENSMUSG00000046031
ENSMUSG00000046058
ENSMUSG00000046079
ENSMUSG00000046157
ENSMUSG00000046213
ENSMUSG00000046223
ENSMUSG00000046245
ENSMUSG00000046417
ENSMUSG00000046432
ENSMUSG00000046550
ENSMUSG00000046727
ENSMUSG00000046733
ENSMUSG00000046768
ENSMUSG00000046805
ENSMUSG00000046826
ENSMUSG00000046841
ENSMUSG00000046962
ENSMUSG00000047037
ENSMUSG00000047040
ENSMUSG00000047139
ENSMUSG00000047180
ENSMUSG00000047409
ENSMUSG00000047414
ENSMUSG00000047420
ENSMUSG00000047446
ENSMUSG00000047497
ENSMUSG00000047501
ENSMUSG00000047669
ENSMUSG00000047712
ENSMUSG00000047735
ENSMUSG00000047749
ENSMUSG00000047810
ENSMUSG00000047878
ENSMUSG00000048029
ENSMUSG00000048078
ENSMUSG00000048126
ENSMUSG00000048163
ENSMUSG00000048279
ENSMUSG00000048330
ENSMUSG00000048332
ENSMUSG00000048440
ENSMUSG00000048503
ENSMUSG00000048537
ENSMUSG00000048612
ENSMUSG00000048677
ENSMUSG00000048707
ENSMUSG00000048779
ENSMUSG00000048865
ENSMUSG00000049103
ENSMUSG00000049130
ENSMUSG00000049303
ENSMUSG00000049307
ENSMUSG00000049313
ENSMUSG00000049327
ENSMUSG00000049420
ENSMUSG00000049493
ENSMUSG00000049608
ENSMUSG00000049625
ENSMUSG00000049643
ENSMUSG00000049721
ENSMUSG00000049723
ENSMUSG00000049744
ENSMUSG00000049775
ENSMUSG00000049804
ENSMUSG00000049866
ENSMUSG00000049882
ENSMUSG00000049950
ENSMUSG00000049985
ENSMUSG00000050014
ENSMUSG00000050022
ENSMUSG00000050248
ENSMUSG00000050271
ENSMUSG00000050335
ENSMUSG00000050359
ENSMUSG00000050379
ENSMUSG00000050423
ENSMUSG00000050578
ENSMUSG00000050666
ENSMUSG00000050721
ENSMUSG00000050910
ENSMUSG00000050930
ENSMUSG00000050953
ENSMUSG00000050989
ENSMUSG00000051076
ENSMUSG00000051279
ENSMUSG00000051343
ENSMUSG00000051344
ENSMUSG00000051373
ENSMUSG00000051439
ENSMUSG00000051483
ENSMUSG00000051498
ENSMUSG00000051506
ENSMUSG00000051579
ENSMUSG00000051682
ENSMUSG00000051969
ENSMUSG00000052105
ENSMUSG00000052131
ENSMUSG00000052142
ENSMUSG00000052151
ENSMUSG00000052271
ENSMUSG00000052302
ENSMUSG00000052336
ENSMUSG00000052397
ENSMUSG00000052485
ENSMUSG00000052504
ENSMUSG00000052516
ENSMUSG00000052560
ENSMUSG00000052565
ENSMUSG00000052688
ENSMUSG00000052776
ENSMUSG00000052821
ENSMUSG00000052833
ENSMUSG00000052861
ENSMUSG00000052911
ENSMUSG00000052942
ENSMUSG00000053063
ENSMUSG00000053101
ENSMUSG00000053182
ENSMUSG00000053297
ENSMUSG00000053318
ENSMUSG00000053414
ENSMUSG00000053469
ENSMUSG00000053581
ENSMUSG00000053886
ENSMUSG00000054034
ENSMUSG00000054136
ENSMUSG00000054200
ENSMUSG00000054342
ENSMUSG00000054417
ENSMUSG00000054589
ENSMUSG00000054598
ENSMUSG00000054640
ENSMUSG00000054675
ENSMUSG00000054702
ENSMUSG00000054863
ENSMUSG00000054942
ENSMUSG00000055003
ENSMUSG00000055114
ENSMUSG00000055116
ENSMUSG00000055254
ENSMUSG00000055320
ENSMUSG00000055541
ENSMUSG00000055632
ENSMUSG00000055652
ENSMUSG00000055653
ENSMUSG00000055760
ENSMUSG00000055805
ENSMUSG00000055976
ENSMUSG00000056054
ENSMUSG00000056069
ENSMUSG00000056124
ENSMUSG00000056131
ENSMUSG00000056145
ENSMUSG00000056153
ENSMUSG00000056162
ENSMUSG00000056220
ENSMUSG00000056290
ENSMUSG00000056394
ENSMUSG00000056413
ENSMUSG00000056515
ENSMUSG00000056529
ENSMUSG00000056671
ENSMUSG00000056708
ENSMUSG00000056737
ENSMUSG00000056888
ENSMUSG00000056978
ENSMUSG00000057191
ENSMUSG00000057193
ENSMUSG00000057234
ENSMUSG00000057329
ENSMUSG00000057604
ENSMUSG00000057948
ENSMUSG00000058013
ENSMUSG00000058163
ENSMUSG00000058174
ENSMUSG00000058290
ENSMUSG00000058420
ENSMUSG00000058571
ENSMUSG00000058579
ENSMUSG00000058620
ENSMUSG00000058672
ENSMUSG00000058743
ENSMUSG00000059049
ENSMUSG00000059060
ENSMUSG00000059089
ENSMUSG00000059173
ENSMUSG00000059326
ENSMUSG00000059327
ENSMUSG00000059713
ENSMUSG00000059895
ENSMUSG00000060063
ENSMUSG00000060131
ENSMUSG00000060147
ENSMUSG00000060176
ENSMUSG00000060260
ENSMUSG00000060487
ENSMUSG00000060671
ENSMUSG00000060675
ENSMUSG00000060716
ENSMUSG00000061048
ENSMUSG00000061119
ENSMUSG00000061132
ENSMUSG00000061411
ENSMUSG00000061451
ENSMUSG00000061535
ENSMUSG00000061758
ENSMUSG00000061878
ENSMUSG00000062012
ENSMUSG00000062098
ENSMUSG00000062127
ENSMUSG00000062157
ENSMUSG00000062210
ENSMUSG00000062312
ENSMUSG00000062542
ENSMUSG00000062661
ENSMUSG00000062866
ENSMUSG00000062991
ENSMUSG00000062995
ENSMUSG00000063018
ENSMUSG00000063063
ENSMUSG00000063065
ENSMUSG00000063171
ENSMUSG00000063193
ENSMUSG00000063245
ENSMUSG00000063286
ENSMUSG00000063415
ENSMUSG00000063455
ENSMUSG00000063458
ENSMUSG00000063506
ENSMUSG00000063838
ENSMUSG00000063873
ENSMUSG00000064080
ENSMUSG00000064246
ENSMUSG00000064288
ENSMUSG00000066191
ENSMUSG00000066607
ENSMUSG00000066705
ENSMUSG00000066877
ENSMUSG00000066894
ENSMUSG00000067038
ENSMUSG00000067149
ENSMUSG00000067219
ENSMUSG00000067341
ENSMUSG00000067656
ENSMUSG00000068037
ENSMUSG00000068115
ENSMUSG00000068154
ENSMUSG00000068220
ENSMUSG00000068245
ENSMUSG00000068335
ENSMUSG00000068740
ENSMUSG00000069516
ENSMUSG00000069539
ENSMUSG00000069833
ENSMUSG00000069873
ENSMUSG00000069892
ENSMUSG00000069910
ENSMUSG00000070003
ENSMUSG00000070323
ENSMUSG00000070419
ENSMUSG00000070436
ENSMUSG00000070469
ENSMUSG00000070476
ENSMUSG00000070509
ENSMUSG00000070520
ENSMUSG00000070530
ENSMUSG00000070574
ENSMUSG00000070605
ENSMUSG00000070639
ENSMUSG00000070713
ENSMUSG00000070720
ENSMUSG00000070806
ENSMUSG00000071176
ENSMUSG00000071531
ENSMUSG00000071550
ENSMUSG00000071713
ENSMUSG00000071714
ENSMUSG00000071715
ENSMUSG00000071723
ENSMUSG00000071855
ENSMUSG00000072244
ENSMUSG00000072596
ENSMUSG00000072720
ENSMUSG00000072812
ENSMUSG00000073002
ENSMUSG00000073016
ENSMUSG00000073077
ENSMUSG00000073176
ENSMUSG00000073421
ENSMUSG00000073599
ENSMUSG00000073758
ENSMUSG00000073902
ENSMUSG00000073982
ENSMUSG00000074194
ENSMUSG00000074240
ENSMUSG00000074250
ENSMUSG00000074364
ENSMUSG00000074415
ENSMUSG00000074500
ENSMUSG00000074607
ENSMUSG00000074634
ENSMUSG00000074677
ENSMUSG00000074682
ENSMUSG00000074738
ENSMUSG00000074916
ENSMUSG00000074923
ENSMUSG00000075000
ENSMUSG00000075044
ENSMUSG00000075284
ENSMUSG00000075318
ENSMUSG00000075592
ENSMUSG00000076431
ENSMUSG00000076434
ENSMUSG00000076609
ENSMUSG00000076612
ENSMUSG00000078190
ENSMUSG00000078247
ENSMUSG00000078495
ENSMUSG00000078521
ENSMUSG00000078771
ENSMUSG00000078773
ENSMUSG00000078921
ENSMUSG00000078922
ENSMUSG00000078945
ENSMUSG00000079018
ENSMUSG00000079227
ENSMUSG00000079293
ENSMUSG00000079339
ENSMUSG00000079419
ENSMUSG00000079507
ENSMUSG00000079523
ENSMUSG00000079547
ENSMUSG00000079560
ENSMUSG00000079620
ENSMUSG00000079652
ENSMUSG00000081355
ENSMUSG00000082361
ENSMUSG00000082676
ENSMUSG00000085058
ENSMUSG00000085156
ENSMUSG00000085427
ENSMUSG00000085873
ENSMUSG00000085887
ENSMUSG00000086103
ENSMUSG00000086148
ENSMUSG00000086269
ENSMUSG00000086554
ENSMUSG00000086665
ENSMUSG00000086813
ENSMUSG00000087006
ENSMUSG00000087028
ENSMUSG00000087150
ENSMUSG00000087574
ENSMUSG00000087904
ENSMUSG00000089009
ENSMUSG00000089929
ENSMUSG00000090626
ENSMUSG00000091572
ENSMUSG00000091575
ENSMUSG00000091649
ENSMUSG00000091685
ENSMUSG00000091867
ENSMUSG00000093346
ENSMUSG00000094430
ENSMUSG00000095115
ENSMUSG00000095677
ENSMUSG00000096842
ENSMUSG00000097039
ENSMUSG00000097045
ENSMUSG00000097088
ENSMUSG00000097113
ENSMUSG00000097184
ENSMUSG00000097313
ENSMUSG00000097448
ENSMUSG00000097815
ENSMUSG00000097928
ENSMUSG00000097960
ENSMUSG00000098132
ENSMUSG00000099889
ENSMUSG00000099974
ENSMUSG00000100157
ENSMUSG00000100277
ENSMUSG00000100782
ENSMUSG00000101304
ENSMUSG00000101389
ENSMUSG00000102701
ENSMUSG00000102813
ENSMUSG00000104713
ENSMUSG00000106040
ENSMUSG00000106734
ENSMUSG00000107689
ENSMUSG00000108105
ENSMUSG00000108358
ENSMUSG00000108431
ENSMUSG00000108449
ENSMUSG00000108760
ENSMUSG00000108897
ENSMUSG00000109170
ENSMUSG00000109311
ENSMUSG00000109841
ENSMUSG00000110613
ENSMUSG00000110622
ENSMUSG00000110663
ENSMUSG00000110697
ENSMUSG00000111290
ENSMUSG00000111375
ENSMUSG00000111417
ENSMUSG00000111875
ENSMUSG00000112023
ENSMUSG00000112910
ENSMUSG00000112980
ENSMUSG00000113346
ENSMUSG00000114424
ENSMUSG00000114999
ENSMUSG00000115009
ENSMUSG00000115049
ENSMUSG00000115426
ENSMUSG00000116173
ENSMUSG00000116270
ENSMUSG00000116380
