# Supplementary material for: Deficiency of WTAP in hepatocytes induces lipoatrophy and non-alcoholic steatohepatitis (NASH)
Source: Nat Commun. 2022 Aug 4;13:4549. doi: 10.1038/s41467-022-32163-w (PMC9352699; doi:10.1038/s41467-022-32163-w)
Supplement: Supplementary file 9 — Source Data [file 41467_2022_32163_MOESM9_ESM.xlsx]

## Sheet: Figure1
Figure 1a
Figure 1b
Figure 1c Body weight(g)
	Wtapflox/flox	Wtap-HKO		T.Test
	21	20.6		0.00566702
	21.2	17.9
	21.8	23.1
	21.9	21.1
	22.1	18.7
	22.2	21.8
	22.6	16.9
	22.7	15.9
	22.9
	23.3
Figure 1d
Figure 1e Liver weight(% of B.W.)
	Wtapflox/flox	Wtap-HKO		T.Test
	4.68218	5.1068		0.00112974
	4.87972	5.47989
	4.74273	4.76883
	4.74602	4.83223
	4.7206	5.04973
	4.80952	5.06284
	4.67078	5.64438
	4.77479	5.53082
	4.91531
	4.63413
Figure 1f Liver TAG
	Wtapflox/flox	Wtap-HKO		T.Test
	24.072	41.5488		9.56978e-05
	26.174	51.1622
	31.2843	39.8965
	32.103	42.1525
	37.7554	48.5641
	39.6741	51.9657
	31.5655	55.6829
	36.2802	55.7445
Figure 1g
Figure 1h ALT
	Wtapflox/flox	Wtap-HKO		T.Test
	50.3439	774.475		7.00927e-11
	47.3807	785.71
	44.4977	547.615
	36.3308	708.749
	41.6951	890.442
	44.4977	656.186
	44.4977	625.612
	47.3807	797.026
Figure 1i
													Wtapflox/flox	Wtap-HKO		T.Test
													0	0.507614		1.6018e-06
													0	0.373134
													0	0.284091
													0	0.314136
													0	0.390795
													0	0.272851
Figure 1j
Figure 1k
									Wtapflox/flox	Wtap-HKO		T.Test
									2.33782	5.57237		9.9368e-06
									1.94294	5.53225
									1.58468	6.40041
									2.43731	6.90558
									2.3635	4.95499
Figure 1l
									Wtapflox/flox	Wtap-HKO		T.Test
									0.416527	5.06774		0.000638316
									0.521806	3.31478
									0.461009	6.00638
									0.531152	5.39024
									0.351061	2.0994
Figure 1m
		Wtapflox/flox								Wtap-HKO								T.Test
	Collagen IA1	1.06802	1.25261	1.39952	0.861508	0.8675	0.680627	0.70953	1.16065	9.41484	4.61054	4.83976	2.89776	6.56564	5.25954	1.44888	3.32865	0.000634727
	αSma	1.32616	0.991206	0.428467	1.56619	0.649435	1.56619	0.710672	0.76168	13.9023	2.47471	7.1963	13.9023	1.38248	1.25463	4.94941	1.70203	0.0234324
	Mmp9	0.515458	0.57992	0.600371	1.0599	1.3603	1.53042	1.35091	1.00273	1.95061	3.08213	1.75799	1.9916	1.88417	2.06183	4.18123	2.469	0.000630295
	Tgfb1	0.843397	0.929344	0.843397	0.989166	0.897687	1.58478	1.15212	0.760112	2.91659	1.65208	1.87162	1.82044	1.47865	1.5958	2.97788	2.38549	0.000330723

## Sheet: Figure2
Figure2b
	Downregulated GO
	small molecule catabolic process	fatty acid metabolic process	cellular amino acid metabolic process	coenzyme metabolic process	steroid metabolic process	lipid catabolic process	cholesterol metabolic process	secondary alcohol metabolic process	fatty acid catabolic process	glucose metabolic process
	32.0504	29.6019	27.109	19.9923	16.9286	15.6148	14.151	13.9038	13.5029	8.59172
	Upregulated GO
	positive regulation of cell motility	wound healing	leukocyte migration	extracellular structure organization	response to wounding	extracellular matrix organization	chemotaxis	cytokine production	taxis	myeloid leukocyte migration
	19.2904	14.3231	14.1143	13.1766	12.8032	11.4961	10.796	10.7711	10.6308	10.3351
Figure2c
		Wtapflox/flox										Wtap-HKO								T.Test
	Cpt1α	1.09848	1.41963	0.898451	1.08336	1.35239	0.671524	1.02492	0.990008	0.766051	0.695206	0.498447	0.242408	0.458665	0.47156	0.51246	1.19376	0.375143	0.393794	0.0016581
	Mcad	0.907681	0.901411	0.806785	0.986408	1.06456	0.907681	1.25724	1.37579	0.93969	0.852787	1.19769	0.972828	1.0283	0.558743	0.732173	1.15689	0.702347	0.818048	0.298541
	Pparα	0.67746	0.756918	0.658935	1.13935	1.04117	1.00571	1.30877	1.41246	1.04117	0.958074	0.246252	0.153702	0.706229	0.341086	0.311695	0.944884	0.267611	0.253175	0.000192009
	Fasn	0.795168	1.15615	0.95882	1.11677	1.76459	0.435074	0.82321	0.900833	0.932601	1.11677	0.123222	0.064227	0.336652	0.22994	0.117386	0.692234	0.207234	0.047674	4.00591e-05
	Scd1	0.669633	0.785369	0.877483	1.13402	1.6603	0.629136	1.24095	1.0363	0.871422	1.09539	0.139801	0.064769	0.620474	0.208981	0.248522	1.25827	0.283504	0.146751	0.00156187
	Srebp1	1.06031	1.16029	1.65231	0.962249	1.25222	0.765504	0.765504	0.820447	0.675713	0.88545	0.28214	0.131623	0.929471	0.306611	0.250778	0.989302	0.159816	0.145036	0.00115595
	Chrebp	0.632988	1.0499	1.07196	1.06455	0.91399	0.876758	1.11748	0.882857	1.14096	1.24855	0.289222	0.189498	0.979591	0.460174	0.081348	0.864688	0.384286	0.21919	0.000222039
	Pparg	0.50894	0.588685	1.22737	1.0834	1.35244	0.832527	1.00387	1.39047	1.11386	0.898486	2.32232	1.51107	1.70004	1.63079	2.32232	2.45474	2.22772	3.06432	2.0178e-05
	mtGPAT1	0.83628	1.02247	0.738186	1.08077	1.61559	0.802213	1.1345	1.04395	0.842096	0.883963	0.334959	0.253852	0.633781	0.521977	0.571196	1.11115	0.432885	0.521977	0.00185696
	Dgat1	1.25284	1.44914	1.09066	0.359784	1.16087	0.580433	1.30604	1.33348	0.861666	0.605081	0.704759	0.375062	0.288212	0.635164	0.923511	0.873695	0.580433	0.519502	0.0203738
	Apob	1.00193	1.05174	0.988132	0.954472	1.01591	0.529527	1.05174	1.0964	1.17509	1.13506	0.522237	0.228898	0.674914	0.494066	0.494066	1.2859	0.748864	0.544414	0.00500781
	Mttp	0.871988	1.18294	0.909017	1.4767	1.0961	0.616588	1.0961	0.987861	0.902738	0.859983	0.398425	0.323622	0.753866	0.429991	0.415344	0.928118	0.435994	0.412475	0.000282466
	Cd36	0.70563	0.745863	0.686334	0.631556	1.35377	1.0996	0.756275	1.79874	1.12271	1.0996	4.6492	3.52344	2.3246	4.21924	5.56732	3.40341	4.91429	3.96407	1.24131e-07
	Fatp2	1.07856	1.63479	0.67788	0.882154	1.00633	0.654789	1.18847	1.14005	0.817393	0.919615	0.30336	0.145501	0.546806	0.325133	0.327394	1.19673	0.267777	0.256868	0.00111471
	Fatp5	0.931719	1.07771	0.991694	0.88146	1.10035	0.978041	1.20411	1.22941	0.811108	0.794416	0.292796	0.123962	0.636383	0.249648	0.247923	0.822431	0.292796	0.178992	3.56324e-06
Figure2d
Figure2e
	In vivo				In vitro
	Wtapflox/flox	Wtap-HKO	T.Test		Wtapflox/flox	Wtap-HKO	T.Test
	0.87821	1.2236	0.00197285		1.04379	1.49943	5.08121e-06
	0.905665	1.15684			1.08333	1.45356
	1.0859	1.56885			1.01562	1.49365
	0.885583	1.32821			0.949614	1.41562
	1.17899	1.12806			0.907636	1.35611
	0.919655	1.4176
	1.146	1.2899
Figure2f
	Liver
		Wtapflox/flox								Wtap-HKO								T.Test
	Tnfα	0.845161	0.881052	0.881052	1.17878	0.881052	1.27218	1.12295	0.937765	10.6096	2.02413	3.82988	3.80342	2.27726	2.88246	2.47478	6.62214	0.00654301
	Il1β	1.33728	0.870127	1.24772	0.668638	0.489472	0.611022	0.858147	1.91759	1.31886	1.78918	3.38533	1.50451	1.18863	1.54681	1.41352	2.54788	0.0186713
	Il6	0.592166	0.666222	2.16456	0.491095	0.786802	1.82017	0.261354	1.21763	1.34171	0.608814	0.608814	1.14399	1.55194	1.6291	2.68342	1.12824	0.331687
	iNos	1.0588	1.16669	0.674751	1.13479	1.35889	1.29453	0.583347	0.72821	5.32369	2.9535	2.23834	1.14268	1.14268	2.07402	1.13479	1.86921	0.0289995
	Ifng	1.02714	0.805877	0.965021	1.013	1.11623	1.17172	0.82281	1.07821	1.15559	0.834296	2.94574	0.736436	0.888	2.14152	0.422972	0.851827	0.431508
	Cd14	1.33961	1.41599	0.921345	0.865625	0.877708	0.84781	0.88996	0.841954	2.05881	2.11669	2.71662	2.01644	3.07762	1.4558	2.03047	1.76763	4.79587e-05
	Csf1	0.371802	1.11931	1.02997	0.733367	1.26805	0.813721	1.28575	1.37803	3.73888	2.1774	6.11608	3.844	2.99511	3.95207	1.70835	2.69934	0.000262349
	Ccl2	0.928465	1.03736	1.13518	0.813898	0.872315	1.18339	0.947974	1.08142	5.78742	3.7397	3.7397	3.46516	11.7364	14.1519	6.37719	4.54072	0.00137129
	Ccl3	1.09362	0.615196	0.336602	0.479339	2.71155	0.87607	1.04183	0.846228	2.12744	1.7766	4.88757	3.50428	1.45308	4.13853	2.39349	5.73231	0.00245843
	Ccl5	0.94091	1.3968	0.890155	1.07336	1.06594	1.33065	0.698401	0.603794	3.16483	1.54985	2.64291	1.59342	1.54985	2.97343	1.97538	3.16483	0.000298501
	Ccl22	0.796763	1.19932	1.07343	1.20767	0.612263	1.05133	0.859889	1.19932	5.32294	4.7973	2.38208	3.4158	2.13202	2.75533	3.58562	10.4268	0.00349625
	Ccr2	0.993854	0.841541	0.80726	0.986989	1.05052	1.20673	1.22358	0.889524	0.790647	0.586867	1.54875	0.655699	0.920893	1.3766	0.620329	1.09513	0.721447
	Cxcl2	1.6218	0.810898	1.48205	0.851213	0.565497	1.37325	0.627458	0.667848	2.09593	2.40759	1.7382	1.03354	1.10007	5.16079	1.98287	3.15489	0.0172498
	Cxcl5	1.01138	0.740377	0.91151	0.715156	1.19444	0.950218	1.16986	1.30706	5.19215	2.15297	2.65062	2.32355	3.08727	1.74876	0.541988	1.32531	0.0147187
	Cxcl10	0.900733	1.40364	1.239	1.23044	0.623807	1.63487	0.606749	0.360775	8.10702	2.86626	4.65626	3.07199	2.51258	2.01276	0.894512	2.76863	0.00971716
	Cx3cl1	0.870809	1.49529	0.914103	0.835336	0.882965	1.20617	1.02131	0.774012	13.0903	1.82821	6.77597	6.87056	4.31819	2.36269	3.18309	6.45505	0.00296398
Figure2g
		Wtapflox/flox									Wtap-HKO									T.Test
	TNFα	4.69827	7.15814	7.15814	4.69827	8.41575	7.78464	5.30632	8.41575		23.4675	21.2835	21.2835	24.9466	22.0069	17.7358	22.0069	15.6625	22.7349	1.94553e-09
	CCL2	65.6016	62.9447	56.6235	66.6681	56.6235	46.7745	60.3014	51.9338		132.233	110.529	120.995	108.227	90.6798	136.423	79.6354	103.649	105.361	1.99513e-06
	IL1β	102.152	89.5192	84.5876	86.4288	86.4288	91.3864	95.7814	87.0447		149.071	123.946	104.731	126.668	103.439	115.219	100.23	100.869	127.352	0.000635578
Figure2h
	Hepatocyte
		Wtapflox/flox						Wtap-HKO						T.Test
	Tnfa	1.12728	1.09646	0.909313	0.872271	1.10408	0.890599	4.44705	5.90873	3.18843	2.64423	3.01644	2.00395	0.00138598
	Il1β	0.657832	0.545553	1.21908	0.530635	1.26207	1.78483	5.2263	4.91023	3.6195	2.54169	4.58141	3.47206	6.2119e-05
	Il6	0.997925	0.798614	0.995871	1.08526	0.778105	1.44423	2.01962	3.99456	6.2002	5.71803	2.61722	1.53516	0.00782133
	iNos	0.955996	1.03174	0.867585	0.815116	1.06812	1.26144	2.22696	1.31501	2.32153	1.82144	1.92529	1.67606	0.000317067
	Ifng	0.687112	1.17986	0.731341	1.5354	1.09325	0.773041	0.9257	0.682365	1.46268	0.74155	0.482505	1.28219	0.737383
	Cd14	1.10093	1.02721	1.07828	0.985362	0.822864	0.985362	0.691943	0.696756	1.61186	0.805929	0.840154	1.02011	0.714892
	Csf1	0.670635	0.770357	1.62856	0.903502	1.18394	0.842997	1.33201	1.5195	1.79452	1.15157	1.72142	1.17576	0.0336404
	Ccl2	0.5309	1.03277	0.804694	0.856493	1.44044	1.3347	13.6092	17.4664	24.1929	13.3292	22.262	15.1004	4.78856e-06
	Ccl3	0.865253	0.973461	0.540061	0.877332	1.8419	0.901997	4.66279	1.42523	4.32049	2.3314	8.06232	7.11663	0.00673886
	Ccl5	1.18862	0.600222	2.1028	0.797507	0.819928	0.490923	2.27138	1.84493	2.11927	0.661388	2.22464	2.31911	0.0281103
	Ccl22	0.528396	0.578221	0.594477	0.706956	1.77731	1.81465	26.7171	21.852	14.2185	16.7919	20.2478	15.1337	2.99478e-06
	Ccr2	0.216834	0.096366	0.770924	0.153325	0.461583	4.30097	0.613299	0.27068	7.13375	1.05311	1.07524	0.694796	0.537432
	Cxcl2	0.865819	0.625091	1.01546	0.884012	1.24155	1.36807	1.39681	1.41631	2.53527	1.89492	1.35862	1.68429	0.00775881
	Cxcl5	0.423186	0.741934	1.02056	1.35601	1.63508	0.823228	3.20287	3.15877	3.0301	4.85464	3.65371	5.46175	7.99774e-05
	Cxcl10	0.875434	0.606286	0.550216	1.16318	1.17127	1.63362	2.42514	3.50174	4.49422	4.25179	3.88542	3.57532	1.32052e-05
	Cx3cl1	2.39036	1.02614	0.839283	0.534859	0.730638	0.478712	5.88576	14.1942	5.9267	8.55774	8.43992	11.6902	0.000146303

## Sheet: Figure3
Figure 3a Serum FFA levels（mM）
	Wtapflox/flox	Wtap-HKO
	0.9995	1.03868
	0.84278	1.23458
	0.56852	1.27376
	0.92114	1.54802
	0.92114	1.3913
	1.1954	1.54802
	1.23458	1.74392
	1.1954	1.5872
	1.1954	1.15622
	1.31294	1.90064
	1.23458	2.3708
	1.3913
T.Test	0.00281284
Figure 3b Ion Counts (x106)
	Wtapflox/flox					Wtap-HKO					T.Test
Palmitate	63.4401	83.9215	86.8581	70.8371	114	133	142	117	153	188	0.00275467
Linoleate	1.84719	2.50949	2.48674	1.44308	2.53578	6.45047	4.42492	4.3559	3.74472	3.91211	0.00194765
Myristate	2.51203	4.87353	5.67219	2.67908	3.76918	12.3213	9.56095	10.3753	6.81503	6.82986	0.00259902
Stearate	11.9132	18.3864	16.4503	12.2995	20.1837	34.276	40.5346	34.5213	30.3844	38.0065	3.48666e-05
Arachidonate	1.45634	1.78247	1.42797	1.41948	2.84656	2.10606	3.71605	2.48965	9.05809	13.3399	0.0837723
Figure 3c Serum palmitic acid levels (μM)
	Wtapflox/flox	Wtap-HKO
	61.8963	121.599
	79.4257	129.247
	81.9391	108.036
	68.2272	138.244
	104.748	168.484
T.Test	0.00260225
Figure 3d eWAT weight (%)
	Wtapflox/flox	Wtap-HKO
	0.921287	0.780986
	1.02123	0.920066
	0.984716	0.634414
	1.31186	0.63224
	0.945408	0.673673
	1.28293	0.486471
	0.927224	0.571845
	0.86643	0.668715
T.Test	0.000302584
Figure 3e
	Gray analysis
	p-HSL/ HSL			ATGL/ GAPDH			p-PKA Substrate/ GAPDH
	Wtapflox/flox	Wtap-HKO		Wtapflox/flox	Wtap-HKO		Wtapflox/flox	Wtap-HKO
	0.796462	4.19769		1.24916	1.66263		0.901392	1.35646
	1.76601	7.79161		0.901484	1.33995		0.984757	2.46205
	0.451696	6.54925		0.805146	1.14827		0.714462	2.20895
	0.985838	5.65009		1.04421	1.35928		1.39939	1.41876
T.Test	0.000771666			0.0390663			0.0335824
Figure 3f cAMP levels (pmol/mg protein)
	Wtapflox/flox	Wtap-HKO
	0.062017	0.699637
	0.063422	0.769829
	0.064496	0.121152
	0.052661	0.422418
	0.034171	0.359758
	0.139418	0.167637
	0.082299	0.253038
	0.09458	0.111781
	0.064998	0.179187
	0.147095	1.43247
	0.150691	0.896278
T.Test	0.00436348
Figure 3g Relative mRNA levels
	Wtapflox/flox											Wtap-HKO								T.Test
Adcy1	0.540688	0.236985	1.39752	2.13298	1.53993	0.567569	0.289747	0.448403	0.679652	1.57229	1.59424	0.854331	1.25951	0.748912	0.47397	1.23359	0.525903	1.78122	0.401332	0.636812
Adcy2	1.28234	0.641168	0.087703	0.51362	0.863802	0.255036	4.31324	0.218965	2.23267	0.228264	0.363184	1.86448	1.19646	0.906748	1.19646	1.19646	1.56783	1.37437	3.0925	0.28233
Adcy3	1.6071	1.66377	0.229165	1.16834	0.904039	0.776177	0.837672	0.948985	0.765491	1.02417	1.07509	1.34207	1.64087	2.00619	1.23495	2.4359	1.64087	1.99233	1.3514	0.000681077
Adcy4	0.910938	0.75024	1.83455	1.59707	0.983109	0.419117	0.4309	0.849935	0.588626	1.92576	0.70977	1.25303	1.71169	4.87507	3.85151	3.56876	2.5235	3.69462	2.48875	0.000284124
Adcy5	0.582997	0.871492	1.24105	0.921183	0.889804	0.796397	0.91482	1.79199	0.409393	1.86808	0.712795	1.46567	1.43551	2.38099	0.947081	1.40596	0.865472	1.46567	1.33012	0.109841
Adcy6	1.53299	1.22803	1.42045	0.905227	0.69561	0.777197	0.465338	1.11447	0.844607	1.22803	0.788046	1.36259	1.02552	2.16798	1.37207	0.983742	0.750722	1.91368	1.63167	0.0254219
Adcy7	0.65978	0.48973	0.258827	3.7065	2.42849	0.742291	0.655223	0.203071	0.507	0.092145	0.876641	0.76316	0.554807	0.408967	0.435293	0.829353	0.578367	2.26586	0.517653	0.663124
Adcy8	2.77541	3.81769	0.006861	0.082053	0.487239	0.467391	0.819435	0.052655	2.44986	0.011782	0.02962	3.68765	3.03711	0.031966	0.289714	0.866157	1.47703	0.020944	3.97981	0.237458
Adcy9	1.02572	1.37234	1.19469	0.777351	1.154	0.777351	0.838939	0.905407	0.886774	1.16202	0.905407	1.00461	0.766649	1.18644	0.899153	0.750872	0.710368	1.56552	0.950421	0.876793
Figure 3h
Figure 3i Glycerol release (ng/ mg tissue/ min)
	Basal		Iso
	Wtapflox/flox	Wtap-HKO	Wtapflox/flox	Wtap-HKO
	3.0548	5.40964	5.83779	9.47708
	3.34023	5.69507	7.05089	9.69116
	3.12616	5.48099	7.62176	10.6902
T.Test	4.14872e-05		0.00846913

## Sheet: Figure4
Figure 4a Heat map
	gene_name	FF1	FF2	FF3	HKO1	HKO2	HKO3
	Igfbp1	3.36698	3.64118	3.54112	3.98416	4.21613	4.39526
	Apoa4	2.89962	3.27535	3.11409	3.816	3.92914	3.81185
	Col3a1	2.87716	2.81562	2.86051	3.8886	3.27013	3.70276
	Col4a1	2.82925	2.77869	2.93557	3.70324	3.63403	3.63296
	Itih5	2.78652	2.68752	2.743	3.60866	3.64079	3.64686
	Col1a1	2.33863	2.23505	2.06986	3.40529	2.69306	3.21611
	Col6a3	2.35872	2.28587	2.39058	3.40392	2.64692	3.11725
	Lcn2	2.25996	2.41412	2.49133	3.36664	3.3465	3.55048
	Anxa2	2.21795	2.24687	2.28991	3.25637	3.03641	3.30932
	Mfge8	2.41177	2.44843	2.52399	3.40706	3.09277	3.2882
	Col1a2	2.51042	2.48361	2.4523	3.43291	2.87929	3.23353
	Hamp2	1.97998	2.04216	1.08309	2.36033	3.14241	2.85795
	Cd14	1.80094	1.98749	1.91559	2.81361	2.59185	2.91619
	Lgals1	2.15214	2.21356	2.14378	3.00248	2.79446	2.90086
	Fstl1	1.99723	2.06931	2.12448	3.00932	2.42431	2.7865
	Lum	2.25996	2.03272	2.10427	3.03279	2.38859	2.75747
	Col20a1	1.50868	1.50504	1.49806	2.94107	2.98962	3.01487
	Eln	1.43296	1.74578	2.00736	3.22322	2.34665	2.76882
Figure 4b Relative Igfbp1 mRNA levels
	Wtapflox/flox	Wtap-HKO	Wtapflox/flox	Wtap-HKO
	3.65714	9.65126	0.006133	0.004247
	1.04298	2.53277	9.54e-07	0.00969
	1.23176	5.77859	2.06e-06	7.91e-07
	0.479871	5.81878	5.52e-07	0.000681
	0.34645	3.11821	4.03e-06	0.008377
	0.453985	5.90001	5.25e-06	0.003571
	0.307939	6.10807	0.010827	0.000279
	0.479871	1.30199	8.95e-06	1.36e-06
	liver		eWAT
T.Test	0.00135015		0.547488
Figure 4c
Figure 4d Serum IGFBP1 levels (pg/ml)
	Wtapflox/flox	Wtap-HKO
	9325.33	8735.75
	2749.96	4968.75
	3087.5	3177.51
	4244.15	13443.4
	4221.65	12885.3
	5346.8	12975.3
	7151.54	12984.3
	4541.19	12232.7
	6980.52	13659.4
	10572	14042
	6863.5	12709.8
T.Test	0.00114521
Figure 4e Serum FFA levels (mM)
	IgG	Anti-IGFBP1
	1.42245	1.23458
	1.63045	1.28826
	1.8106	1.51639
	1.71663	1.47229
	1.08105	0.645301
	1.3479	0.39
	1.18368	0.410526
		1.14947
T.Test	0.0455464
Figure 4f
														Gray analysis
													p-HSL/ HSL	IgG	Anti-IGFBP1
														1.37968	0.244539
														0.916673	0.551655
														0.703647	0.277965
													T.Test	0.0444897
													p-PKA Substrate/GAPDH	IgG	Anti-IGFBP1
														0.758042	0.530654
														1.23244	0.612212
														1.00951	0.667864
													T.Test	0.0499248
													ATGL/ GAPDH	IgG	Anti-IGFBP1
														0.997388	0.872768
														1.08246	0.683861
														0.920155	0.698561
													T.Test	0.0317222
Figure 4g cAMP levels(pmol/mg protein)
	IgG	Anti-IGFBP1
	0.311242	0.059704
	0.234332	0.108262
	0.560644	0.140491
	0.976176	0.032901
	0.105176	0.090392
	0.108746	0.046373
	0.727497	0.112519
		0.015269
T.Test	0.00998367
Figure 4h
												Gray analysis
													IgG			Anti-IGFBP1			T.Test
												ADCY3	0.856764	1.08722	1.05601	0.11583	0.23593	0.297501	0.000948335
												ADCY4	0.696322	0.865856	1.43782	0.204116	0.318197	0.27639	0.0318051
												ADCY6	0.914295	0.816528	1.26918	0.217323	0.164008	0.407857	0.00917955
Figure 4i ALT (IU/L)
	IgG	Anti-IGFBP1
	679.339	393.84
	701.148	427.397
	489.46	507.973
	575.5	517.36
	851.359	323.411
	659.361	433.996
T.Test	0.00305921
Figure 4j
												Gray analysis
													IgG	Anti-IGFBP1
													1.16024	0.271512
													0.883864	0.245139
													0.955892	0.331879
												T.Test	0.00116396
Figure 4k Liver TAG (mg/g tissue)
	IgG	Anti-IGFBP1
	57.6525	47.9251
	63.8211	45.0781
	60.4173	40.333
	58.8388	49.3486
	60.2623	49.5859
	60.1984	46.4541
T.Test	8.04875e-06
Figure 4l
Figure 4m
Figure 4n TUNEL-positive cells (%)
	IgG	Anti-IGFBP1
	0.391374	0.179139
	0.301598	0.183327
	0.469971	0.186129
	0.34989	0.271356
	0.742381	0.154724
T.Test	0.0128914
Figure 4o Relative mRNA levels
		IgG					Anti-IGFBP1					T.Test
	Tnfα	1.44613	1.05863	0.674643	0.960725	0.859873	0.748563	0.64269	0.698434	0.457612	0.633842	0.0294267
	Il1β	1.23618	1.07616	0.997158	0.700227	0.99027	0.880194	0.719913	0.458786	0.502047	0.605372	0.0132874
	Il6	1.08791	1.02212	1.38661	1.33938	0.163977	0.371533	0.574972	0.166266	0.034953	0.543957	0.0266853
	iNos	1.02541	1.64285	1.25371	0.56888	0.509162	1.2279	0.874298	0.740308	0.338258	0.502153	0.34516
	Infg	1.23142	0.678455	1.42437	0.758029	0.907723	1.22291	0.895226	0.835276	0.712185	0.966154	0.66838
	Cd14	0.928368	0.921956	1.22499	1.38777	0.536916	0.522234	0.661022	0.451491	0.366725	0.467413	0.011054
	Csf1	1.20962	0.916723	0.879379	0.904102	1.09017	0.935985	0.74979	0.58421	0.501582	0.855333	0.029206
	Ccl2	1.26313	1.29864	0.957276	0.84499	0.635959	0.667577	0.34556	0.4138	0.516559	0.799409	0.0171966
	Ccl3	0.997143	1.22763	1.39076	0.740141	0.644331	0.809932	0.700216	0.809932	0.491708	0.671692	0.0823811
	Ccl5	0.795442	0.779072	1.25686	1.14063	1.02799	0.690487	0.516087	0.549308	0.416297	0.256261	0.0024962
	Ccl22	0.808056	1.93526	0.9218	0.718234	0.616651	0.567435	0.470585	0.2557	0.351727	0.733326	0.0722108
	Ccr2	1.21749	0.916313	0.878986	1.12032	0.866885	1.00272	0.849045	0.775884	0.734031	0.84318	0.0968506
	Cxcl2	1.65842	1.54736	0.668876	0.547075	0.578268	0.503412	0.38684	0.210196	0.271648	0.806536	0.0692501
	Cxcl5	1.50758	2.03107	0.544211	0.547996	0.36914	0.442037	0.308264	0.364057	0.401157	0.354102	0.0920274
	Cxcl10	1.10121	0.817385	0.985609	0.767951	1.32784	0.84621	0.581998	0.499684	0.435	1.05635	0.0747035
	Cx3cl1	1.49134	1.12242	0.756079	1.03283	0.597333	0.777335	0.766633	0.502295	0.788186	0.676709	0.106683
Figure 4p Serum Cytokine levels (pg/ml)
	IgG							Anti-IGFBP1								T.Test
TNFα	33.4113	35.8167	42.4343	39.0886	34.2085	30.2686	31.8307	24.2047	22.0069	29.4945	20.5647	23.4675	26.4441	30.2686	21.2835	0.000177515
IL1β	99.5908	106.676	89.5192	83.3656	74.9331	82.7562	90.1405	67.8746	76.7221	88.8989	67.2935	90.1405	77.9203	81.5407	60.4044	0.0323491
CCL2	126.885	139.432	122.756	96.8465	101.941	105.933	129.257	92.3551	96.2832	73.6533	97.4104	116.904	121.582	105.933	94.5965	0.0456284

## Sheet: Figure5
Figure5c
	Rank	Motif	P-value	TF
	1		1.00E-343	Jun-AP1
	2		1.00E-335	Fosl2
	3		1e-306	Fra2
	4		1e-289	JunB
	5		1e-282	Fra1
Figure5f
	ATAC-seq RNA-seq down GO
	organic acid metabolic process	carboxylic acid metabolic process	small molecule metabolic process	oxidation-reduction process	lipid metabolic process	cellular lipid metabolic process	fatty acid metabolic process	lipid biosynthetic process	cellular amino acid metabolic process	glucose metabolic process
	66.0262	65.9133	65.1677	48.5814	45.249	38.5247	31.4028	22.7729	22.7487	8.99396
	ATAC-seq RNA-seq UP GO
	locomotion	cell adhesion	cell motility	localization	cell migration	multicellular organismal process	cell surface receptor signaling pathway	developmental process	cellular response to chemical stimulus	cytokine production
	40.8631	39.4078	36.1996	36.0528	35.7313	33.6671	29.4061	29.1937	27.899	23.4609
Figure5g
		βGal				WTAP				T.Test
	Igfbp1	0.086685	0.083732	0.103804	0.098204	0.34674	0.480273	0.698304	0.656073	0.00144272
	Cd36	0.3983	0.29977	0.387409	0.260965	1.33046	1.1344	0.908733	0.896222	0.000524997
	Ccl2	0.134151	0.325771	0.293601	0.130482	0.595399	0.544094	0.490365	0.679209	0.00159364
	β-Actin	0.108212	0.180733	0.099575	0.107464	0.179484	0.217929	0.125167	0.1418	0.184617
Figure5h
	Igfbp1 luciferase activity					Ccl2 luciferase activity					Cd36 luciferase activity
Wtap plasmids (ng)	0	50	100	200		0	50	100	200		0	50	100	200
	0.849526	0.899831	0.467427	0.546695		0.953993	0.608501	0.405943	0.257215		1.0233	0.480207	0.405942	0.342301
	0.91424	0.808817	0.438303	0.430142		1.04989	0.626622	0.472631	0.290871		1.03329	0.512959	0.511834	0.277231
	0.952724	0.900924	0.581162	0.498888		1.06087	0.636033	0.458398	0.303372		1.00074	0.56003	0.401831	0.295828
	1.07211	0.697079	0.56736	0.402865		1.04119	0.668976	0.480418	0.305245		0.959371	0.589412	0.471283	0.276089
	0.976459	0.613827	0.527537	0.528359		0.967717	0.679402	0.440319	0.319527		0.992378	0.701561	0.485872	0.308716
	1.23494	0.589454	0.514537	0.522716		0.926349	0.60056	0.437142	0.360841		0.990935	0.746307	0.417759	0.29044
T.Test		0.0107073	1.12285e-05	7.31365e-06			9.19541e-08	1.19051e-09	2.00502e-10			3.85094e-06	2.19022e-10	3.9615e-13

## Sheet: Figure6
Figure6a
	CHIP-H3K9ac
		Wtapflox/flox								Wtap-HKO								T.Test
	Igfbp1	1.64939	1.1908	1.86856	1.02949	1.22428	1.96146	1.5822	1.79244	2.10224	1.73139	2.22211	2.55253	2.23756	1.81747	2.31647	2.51739	0.00125402
	Cd36	0.099575	0.210505	0.210505	0.392817	0.216423	0.154099	0.3125	0.19915	0.241807	0.967228	0.934281	0.2836	0.76415	0.268302	0.567199	0.351581	0.0124389
	Ccl2	0.297699	0.158431	0.210505	0.536603	0.46714	0.238478	0.356489	0.192366	0.29977	1.1908	1.25869	0.665231	1.1344	0.660636	1.07321	0.908733	0.000364669
	β-Actin	5.47147	3.78929	3.03549	3.0566	4.35275	4.38303	3.09927	3.07786	3.89582	3.23088	3.78929	4.20448	4.06126	4.32269	5.14057	3.14253	0.631208
Figure6b
	CHIP-H3K27ac
		Wtapflox/flox								Wtap-HKO								T.Test
	Igfbp1	0.73812	0.547879	0.902456	1.25	1.1344	1.20742	1.38696	0.967228	0.583146	3.0566	2.95248	1.68404	1.53893	1.10338	1.32127	2.9937	0.0256515
	Cd36	0.122591	0.100268	0.250334	0.291573	0.36906	0.109722	0.423939	0.266448	0.135084	0.847878	0.940779	0.536603	0.647041	0.129581	0.135084	0.877778	0.0461883
	Ccl2	0.708999	0.359448	0.65695	0.909948	1.3139	0.43644	0.289946	0.704102	0.471019	4.29857	3.54026	1.38882	2.19444	0.689612	0.587987	4.06669	0.0232561
	β-Actin	2.0733	2.77392	1.81747	1.36787	3.58489	4.38303	1.86856	1.37738	2.51739	3.89582	2.5	1.57127	3.97768	1.1344	1.5283	2.67943	0.898518
Figure6c
Figure6d
Figure6e H3K9ac (% of input)
		βGal							WTAP							T.Test
	Igfbp1	1.95052	2.00535	1.4082	2.73939	1.60643	4.60709	2.40137	0.825795	1.05253	1.05253	0.684848	1.49885	1.8199	0.396078	0.0109516
	Cd36	0.200803	0.44871	1.12028	0.304361	0.342424	0.596195	0.689612	0.335377	0.106865	0.182233	0.519018	0.089862	0.132481	0.164238	0.0358137
	Ccl2	1.4082	1.30482	0.891222	0.728932	0.759887	2.10505	1.25167	0.352051	0.458139	0.567958	0.718897	0.548611	0.831539	0.096312	0.00503122
	β-Actin	2.79695	3.32616	4.0386	5.79117	3.74212	2.28763	2.48605	2.06173	3.58968	3.125	3.06069	3.79436	3.37259	4.06669	0.705263
Figure6f H3K27ac (% of input)
		βGal							WTAP							T.Test
	Igfbp1	1.77013	1.97775	1.15978	0.916277	0.982042	1.4082	1.20068	0.739108	0.103942	0.552427	0.544822	0.99575	1.00268	0.843147	0.00490722
	Cd36	1.5625	3.125	2.836	0.723897	0.497875	0.916277	0.739108	0.359448	0.030477	0.315094	0.105393	0.526263	0.333061	0.079322	0.0111681
	Ccl2	1.14382	2.48605	1.91037	0.587987	1.21745	0.831539	0.61722	0.278135	0.184777	0.424506	0.33771	0.803214	0.379943	1.01667	0.0215311
	β-Actin	1.66308	1.28686	1.25167	0.592077	0.843147	1.77013	2.16423	1.77013	0.167689	0.825795	1.14382	2.57372	1.60643	1.42786	0.982381
Figure6g H3K27ac (% of input)																	T.Test
		βGal					WTAP					WTAP+TSA					βGal vs WTAP	WTAP vs WTAP+TSA
	Igfbp1	1.01886	1.38219	0.850835	0.970602	0.77752	0.50591	0.520133	0.498945	0.538475	0.538475	0.761519	0.924633	1.37264	1.05479	1.28963	0.00182767	0.00113319
	Cd36	0.968054	1.00916	0.831138	0.974787	1.21686	0.504581	0.718549	0.770122	0.75952	0.675093	0.935078	1.54024	1.25977	1.29519	1.18358	0.0039742	0.000900039
	Ccl2	1.04136	1.14748	0.772963	1.09313	0.945056	0.619198	0.531622	0.627841	0.565842	0.378528	1.46254	1.29996	0.772963	1.28207	1.17974	0.00045128	0.00075769
Figure6h
	Relative protein levels										T.Test
		βGal			WTAP			WTAP+TSA			βGal vs WTAP	WTAP vs WTAP+TSA
	CCL2	0.817888	1.38199	0.800121	0.360904	0.356695	0.361644	0.784983	0.514393	0.758333	0.0285459	0.0193101
	CD36	0.939931	1.00322	1.05685	0.527549	0.505165	0.679117	0.901966	0.832993	0.745266	0.00260503	0.0226085
	IGFBP1	1.1672	1.05519	0.777602	0.43975	0.468845	0.532661	0.682154	0.688557	0.836593	0.0120072	0.0112762

## Sheet: Figure7
Figure7a
	mice
Gray levels
	Normal chow				MCD				T.Test
Nuclei	0.883436	0.839741	1.31198	0.964844	0.674471	0.552407	0.359062	0.427515	0.00812317
Cytosol	0.804972	1.02201	0.926653	1.24637	2.01295	1.51072	1.77778	1.28796	0.0123378
Total lysate	0.906239	1.15994	0.822638	1.11118	0.882855	1.41021	0.726054	1.20657	0.757337
Figure7b
	Human
Gray levels
	Normal				NASH				T.Test
Nuclei	1.25871	1.05878	1.07267	0.60984	0.485888	0.583228	0.271643	0.268577	0.00935546
Cytosol	0.771159	1.71191	0.791592	0.725337	2.55379	2.25625	2.4286	1.87453	0.00382207
Total lysate	1.70348	1.68677	0.273588	0.336154	0.178122	0.249035	0.758976	0.887335	0.315099
Figure7c
	Hepatocytes
Gray levels
	Control			TNFα+PA			T.Test
Nuclei	0.982812	0.986314	1.03088	0.299098	0.314732	0.481299	0.000460624
Cytosol	0.66476	1.01639	1.31884	3.47357	2.42791	2.28553	0.0145967
Total lysate	1.05229	0.93392	1.0138	0.93953	0.73896	0.8251	0.0710182
Figure7d
Figure7e
Figure7f
Figure7g
Relative WTAP protein levels
										T.Test
	Control			TNFα+PA			TNFα+PA+BAY			Control VS TNFα+PA	TNFα+PA VS TNFα+PA+BAY
Nuclei	0.822404	1.3317	0.845891	0.320435	0.149319	0.227086	0.661654	0.564177	0.7066	0.0114004	0.0031607
Cytosol	1.31304	0.908169	0.778787	4.64119	4.81523	3.61148	0.826179	0.388554	0.810419	0.00119806	0.000789959
Total cell lysate	0.86347	0.959852	1.17668	1.05353	1.08613	0.964818	0.939976	0.842924	0.940761	0.743899	0.059541
Control	TNFα+PA	TNFα+PA+BAY		T.Test
0.960264	5.67526	1.30759		Control VS TNFα+PA	TNFα+PA VS TNFα+PA+BAY
0.943965	5.37124	1.48008		0.00020733	0.00030622
1.09577	4.59184	1.40179

## Sheet: Supplementary Figure1
sFigure1b
sFigure1c
	Albcre	Wtapflox/flox		T.Test
	21.42	23.3		0.867572
	25.12	23.4
	25.96	24.9
	23.53	25.2
	23.72	23.7
sFigure1d
	Albcre	Wtapflox/flox		T.Test
	1.086	1.0741		0.785666
	0.993	0.9905
	1.0943	0.9904
	1.0019	1.1678
	0.9527	0.97
sFigure1e
	Albcre	Wtapflox/flox		T.Test
	30.1989	30.1989		0.479983
	31.5716	32.258
	34.317	33.6306
	30.1989	33.6306
	29.5126	30.317

## Sheet: Supplementary Figure2
FigureS2a
FigureS2b
	Wtapflox/flox	Wtap-HKO		T.Test
	5.14526	5.86335		3.00504e-05
	5.33166	6.16816
	5.10255	6.28052
	4.76579	5.90165
	5.08833	5.77724
	5.32423	6.40303
	5.67865	6.72987
	5.57174	6.4753
FigureS2c
	Wtapflox/flox	Wtap-HKO		T.Test
	42.0485	56.1055		0.000752477
	33.5433	65.3291
	39.719	72.5279
	42.8441	72.6845
	63.6313	76.9167
	21.4905	71.0132
	37.7215	103.112
	58.6287	59.9012
FigureS2d
FigureS2e
	Wtapflox/flox	Wtap-HKO		T.Test
	134.595	863.521		1.68465e-13
	54.0398	839.284
	60.0639	791.851
	43.0325	690.2
	48.3627	723.303
	95.3878	734.511
	73.1527	863.521
	80.2175	839.284
FigureS2f
TUNEL positive cells(%)
	Wtapflox/flox	Wtap-HKO		T.Test
	0.118203	1.02612		4.88753e-05
	0	0.656455
	0.044248	0.721154
	0.02611	0.637567
	0.055127	0.542215
FigureS2g
FigureS2h
F4/80 positive area(%)
	Wtapflox/flox	Wtap-HKO		T.Test
	2.33782	5.57237		9.9368e-06
	1.94294	5.53225
	1.58468	6.40041
	2.43731	6.90558
	2.3635	4.95499
FigureS2i
Sirius red(%)
	Wtapflox/flox	Wtap-HKO		T.Test
	0.750892	4.40091		8.27293e-05
	0.527652	6.60475
	1.07515	8.8793
	0.654568	5.41387
	0.923357	7.53163
FigureS2j
		Wtapflox/flox								Wtap-HKO								T.Test
	Collagen IA1	0.974357	0.775137	0.595644	0.960943	0.921798	1.09621	1.41669	1.25921	18.1579	16.2517	19.3267	28.6909	17.5393	18.4113	18.4113	20.2875	1.72231e-09
	αSma	1.24492	0.471738	0.92406	2.0937	0.495191	1.0989	0.827057	0.844435	6.13073	3.19554	2.66855	4.01683	4.27539	3.96153	3.4727	3.52118	5.19896e-06
	Mmp9	1.31159	0.586952	1.25816	1.40573	0.895842	0.7853	1.22376	0.532671	4.92907	2.1455	2.51632	3.3434	1.93363	2.46454	1.55975	3.63339	0.000532544
	Tgfb1	1.11949	1.08136	0.813854	0.909308	0.988177	1.06647	0.878334	1.14301	1.52927	1.25079	1.50821	1.90903	1.47718	1.15096	1.73248	2.00394	0.000190144
FigureS2k
		Wtapflox/flox								Wtap-HKO								T.Test
	Tnfα	0.773356	0.668595	0.811805	1.51488	1.48371	0.752209	0.939005	1.05644	8.10721	6.91249	7.72323	4.13878	3.05084	5.53739	5.09543	5.13088	3.02076e-06
	Il1β	1.25597	1.25597	0.811576	1.0416	0.851925	0.546691	0.397437	1.83884	5.77091	3.94165	1.32758	1.39358	3.45527	2.67363	1.46287	1.23012	0.0155247
	Il6	0.985462	0.731471	1.132	1.76403	0.489328	1.1087	0.506584	1.28242	3.99688	2.27975	2.21741	2.51206	1.1478	4.10924	2.78731	1.68048	0.00124757
	iNos	0.642143	0.727473	2.46394	0.953276	0.824143	0.582757	1.11804	0.688232	4.34985	4.59787	4.14383	2.79136	2.34724	3.0972	3.63251	2.60443	1.28088e-05
	Ifng	0.883554	1.7794	1.32078	0.582928	0.454197	0.960188	0.953556	1.0654	1.19035	2.13079	1.84215	1.90711	1.5816	1.55983	1.80424	1.22382	0.00357356
	Cd14	1.04499	0.744062	1.39813	0.728749	1.15148	0.96159	0.96159	1.0094	8.1879	5.5925	6.6969	8.0194	6.03559	3.66419	8.71496	5.5925	2.46572e-07
	Csf1	0.768012	0.716581	1.03469	1.08613	1.14806	1.06378	0.817449	1.36528	3.09342	2.78794	2.54771	1.89107	2.3121	2.74956	2.73057	3.11493	7.70932e-08
	Ccl2	0.802361	0.77503	1.12687	1.41649	1.1829	0.890276	0.878019	0.928082	19.1906	12.4867	10.284	9.93365	12.7491	16.2495	12.4867	13.5698	1.78623e-08
	Ccl3	0.918604	0.7108	0.777824	1.73811	1.31724	1.06993	0.799691	0.667813	1.88886	2.02443	2.29344	1.76237	1.7994	2.18482	2.8432	2.29344	1.94037e-05
	Ccl5	0.837483	0.814582	1.46829	1.21768	1.05273	0.814582	0.968707	0.825953	5.14843	5.36706	3.32679	3.74284	2.6283	3.04013	3.90178	4.54453	9.39868e-07
	Ccl22	0.890446	1.02285	0.477178	1.53965	1.69654	0.842413	0.728297	0.802514	12.4029	8.77014	14.8521	9.79876	11.8976	7.27325	9.27019	11.4923	2.10659e-08
	Ccr2	0.806587	0.864479	1.18913	1.1974	0.91377	1.00689	0.979354	1.0424	1.81492	1.65853	1.52616	1.35651	1.43386	1.56906	1.67006	1.77757	1.46505e-06
	Cxcl2	1.06377	0.721555	1.03468	1.39395	1.21351	0.731628	0.882202	0.95872	15.4462	6.49433	4.7872	2.46089	2.49525	16.67	4.95602	4.56047	0.00725887
	Cxcl5	0.893126	0.715456	1.09957	1.2807	1.17849	0.856744	1.10722	0.868703	9.10674	11.0574	8.98137	9.89662	6.62048	7.92788	12.1	7.92788	3.58728e-09
	Cxcl10	1.28514	1.04386	0.656071	1.26744	1.0083	0.960544	0.791095	0.987548	6.07095	6.68961	3.43884	3.01451	2.58815	5.03476	4.76317	5.39612	7.72578e-06
	Cx3cl1	0.655284	0.712119	1.2485	1.32886	1.50545	0.939647	0.650757	0.959391	8.81641	11.0823	11.3152	11.1594	8.51609	7.31162	6.63544	16.2255	7.43338e-07
FigureS2l Serum cytokines levels (pg/ml)
		Wtapflox/flox								Wtap-HKO								T.Test
	TNFα	7.15814	11.6405	10.9863	10.3368	5.91898	15.6625	6.53625	7.78464	26.4441	22.7349	21.2835	20.5647	42.4343	43.2822	23.4675	21.2835	0.000162663
	CCL2	97.4104	94.0353	67.2022	53.4922	47.288	47.288	46.7745	50.8976	162.118	142.454	119.823	92.3551	157.769	128.663	175.958	101.373	6.92086e-05
	IL1β	74.3389	85.814	74.3389	63.8294	69.6246	73.1538	71.9731	83.9761	102.152	100.23	106.676	112.571	142.657	93.8913	104.085	79.7256	0.000535539

## Sheet: Supplementary Figure3
SFigure3a Fasting blood glucose levels (mM)
	Wtapflox/flox	Wtap-HKO		T.Test
	5	4.8		0.00440138
	5.7	4.3
	5.7	3.7
	3.8	4.1
	7.3	5
	4.9	4.4
	5.4	4.6
	5.9	3.5
	6.3	4.7
SFigure3b Feeding blood glucose levels (mM)
	Wtapflox/flox	Wtap-HKO		T.Test
	5	5.1		0.000372437
	7.2	5.4
	8.7	6.5
	9	4.4
	8.1	4.1
	8.3	5.6
	5.5	4.2
	7.8	5.5
	9.3	5.3
SFigure3c GTT
		Wtapflox/flox							Wtap-HKO							T.Test
	0	8.1	6.7	7	10.3	6.4	8.9	8.9	3.5	4.7	5.1	5.1	3.9	2.9	3.9	4.42909e-05
	15	27.1	23.1	23.5	23	16.9	20.8	22.2	14.6	15.3	16.5	17.1	11.3	7.5	8.9	0.000285291
	30	23.3	19.5	19.3	13	14.1	19.6	20.2	12.8	12.5	7.5	8.3	8.1	6.1	5.4	0.000123209
	60	14.2	13.4	10.8	8.2	7.4	8.5	12.2	6.8	5.8	5.9	7.1	5.4	5.3	4.7	0.000726647
	120	7.7	7.7	7.8	7.7	5.4	5.5	6.7	5.7	5.1	3.4	4.4	4.1	3.7	3.5	0.000264505
SFigure3d PTT
		Wtapflox/flox							Wtap-HKO							T.Test
	0	6.4	7.9	6.7	5.7	7.4	6.4	6.5	4	5	5.2	5.5	5.7	5.5	6.7	0.00676048
	15	12	10.1	9.4	10.4	9	8.9	10.5	5.1	6.1	6.4	7.2	5.7	5.5	7.1	5.7575e-06
	30	7.5	9.8	8	9.3	8.4	7.9	11.4	5.4	5.3	6.8	6.7	6	5.5	6.9	0.000408382
	60	7	8.8	7.4	7.6	6.4	7.1	8.6	4.2	4.5	5.9	6	6.1	4.7	5.3	0.000207965
	120	6.5	5.9	6.5	5.5	7.1	6.3	5.5	3.6	3	5.1	5.5	3.9	4.9	3.2	0.00057822
SFigure3e
		Wtapflox/flox										Wtap-HKO										T.Test
	G6pase	1.16921	0.501922	0.465075	1.40984	1.07589	0.556917	1.42952	1.12938	1.19378	1.06846	0.47815	0.208127	0.639729	0.630922	0.657715	0.776756	0.367428	0.342823			0.00348699
	Pepck	1.00253	0.941898	0.848886	1.11237	1.25149	1.05969	2.2715	4.81e-06	0.656853	0.854791	0.238762	0.178456	0.854791	0.364412	0.393284	1.35064	0.131546	0.252375			0.042478
	Glut2	0.860561	1.06684	0.848714	0.922327	1.45735	0.848714	0.988525	0.819803	1.05947	1.12767	0.436287	0.183436	1.15938	0.68937	0.595986	0.665887	0.537132	0.70875			0.00360054
	Gys1	1.00446	1.50151	1.13007	0.956885	1.02556	0.766531	1.07655	1.19451	0.671946	0.671946	0.74042	0.580922	0.405119	0.635699	0.810237	1.18626	0.653571	0.388616			0.0159595
	Pgc1a	0.667687	0.970798	1.12291	1.38247	1.14651	0.735727	0.957433	1.10745	0.839291	1.06973	0.446658	0.290628	0.502517	0.565361	0.428463	1.08466	0.345616	0.309335			0.00032045
	Hnf4a	0.857205	0.667904	0.971114	1.33581	1.13896	1.09256	0.938034	0.998416	0.923112	1.07689	0.239436	0.28672	0.218804	0.262013	0.331645	0.333952	0.263836	0.405483			1.14219e-08
SFigure3f Liver glycogen levels
	Wtapflox/flox	Wtap-HKO		T.Test
	67.7988	12.2574		2.86524e-05
	126.136	9.5049
	91.2071	22.3376
	124.134	39.5455
	48.6419	15.554
	49.8633	22.1987
	98.8636	18.9026
	117.34	11.9631

[truncated: 9 more sheets: Supplementary Figure 4, Supplementary Figure5, Supplementary Figure6, Supplementary Figure7, Supplementary Figure8, Supplementary Figure9, Supplementary Figure10, Supplementary Figure17, Supplementary Figure18]
